# Supplementary material for: Proteogenomic Reassessment Provides Novel Insight into the Life Cycle of Tetrahymenathermophila
Source: Mol Cell Proteomics. 2025 Sep 30;24(11):101081. doi: 10.1016/j.mcpro.2025.101081 (PMC12615304; doi:10.1016/j.mcpro.2025.101081)
Supplement: Supplementary Tables [file mmc1.xlsx]

## Sheet: Overview
Proteogenomic Reannotation Provides Novel Insight into the Life Cycle of Tetrahymena thermophila
Additional file 2
Supplementary Table 1 Sequence coverage and the number of unique peptides assigned to each identified protein.
Supplementary Table 2 Function annotation of the T. thermophila proteome.
Supplementary Table 3 Proteome and transcriptome expression data for identified proteins.
Supplementary Table 4 List of proteins with in vivo PTMs identified in T. thermophila.
Supplementary Table 5 Information of PTM identification.
Supplementary Table 6 Functional annotations of all modified proteins.
Supplementary Table 7 List of Cd and Hg related proteins with PTMs in T. thermophila.
Supplementary Table 8 List of novel protein coding genes using genome search specific peptide.
Supplementary Table 9 Proteome and transcriptome expression data for novel proteins.
Supplementary Table 10 Functional annotations of novel events identified by proteogenomic analysis.

## Sheet: Table S1
Table S1 Sequence coverage and the number of unique peptides assigned to each identified protein
ID	Protein_coverage	Number_of_unique_peptides
TTHERM_00655820	100	59043
TTHERM_00551160	100	27275
TTHERM_00191800	100	26328
TTHERM_00317440	100	22585
TTHERM_00487090	100	21901
TTHERM_01113100	100	21732
TTHERM_00043870	100	20633
TTHERM_00864870	100	20057
TTHERM_00216010	100	17226
TTHERM_00678260	100	16577
TTHERM_00185230	100	16548
TTHERM_01386050	100	14707
TTHERM_00353280	100	14653
TTHERM_00378690	100	13408
TTHERM_00471090	100	13142
TTHERM_00486480	100	11508
TTHERM_00454080	100	10266
TTHERM_00577240	100	9622
TTHERM_01142730	100	9492
TTHERM_00044990	100	9205
TTHERM_00339640	100	8856
TTHERM_00016060	100	8567
TTHERM_00028740	100	7439
TTHERM_000160999	100	6754
TTHERM_01109770	100	6672
TTHERM_00558300	100	6091
TTHERM_00410270	100	5847
TTHERM_01002600	100	5404
TTHERM_00290670	100	5381
TTHERM_00649060	100	5212
TTHERM_00022810	100	5166
TTHERM_00037640	100	4707
TTHERM_00777270	100	4632
TTHERM_00227270	100	4561
TTHERM_00837950	100	4044
TTHERM_00569200	100	3848
TTHERM_00043880	100	3815
TTHERM_01299660	100	3683
TTHERM_00666560	100	3627
TTHERM_00713190	100	3528
TTHERM_00133500	100	3435
TTHERM_00118710	100	3314
TTHERM_00105430	100	3184
TTHERM_00161060	100	3168
TTHERM_000530149	100	3161
TTHERM_00529760	100	2997
TTHERM_00558500	100	2980
TTHERM_00340060	100	2959
TTHERM_00408840	100	2764
TTHERM_00794530	100	2712
TTHERM_00655520	100	2299
TTHERM_00275750	100	2087
TTHERM_000088159	100	2021
TTHERM_00388620	100	1998
TTHERM_00283850	100	1966
TTHERM_00770690	100	1806
TTHERM_00346410	100	1724
TTHERM_01035650	100	1585
TTHERM_01043090	100	1539
TTHERM_000530399	100	1535
TTHERM_00623050	100	1220
TTHERM_01093500	100	1082
TTHERM_00433490	100	1059
TTHERM_000287919	100	1027
TTHERM_01345760	100	960
TTHERM_00047070	100	890
TTHERM_00241740	100	843
TTHERM_00601860	100	826
TTHERM_00797910	100	821
TTHERM_000268279	100	744
TTHERM_00421150	100	596
TTHERM_00227040	100	569
TTHERM_00659070	100	556
TTHERM_00028510	100	414
TTHERM_00218840	100	204
TTHERM_00011370	100	102
TTHERM_01141570	99.8012	8888
TTHERM_00445980	99.793	6512
TTHERM_00046480	99.7845	29733
TTHERM_00929450	99.7619	7822
TTHERM_00388400	99.7555	2887
TTHERM_01197120	99.7494	7393
TTHERM_00030190	99.7135	11723
TTHERM_00636970	99.6914	12428
TTHERM_00760600	99.6904	5532
TTHERM_00117590	99.6764	18162
TTHERM_00535740	99.6711	9105
TTHERM_00649110	99.6296	2225
TTHERM_00106960	99.5918	3809
TTHERM_00558620	99.5546	41442
TTHERM_00260690	99.5495	822
TTHERM_00575360	99.5455	2761
TTHERM_00105110	99.5399	17007
TTHERM_00578640	99.5146	7423
TTHERM_00444470	99.4949	6375
TTHERM_00684770	99.4792	578
TTHERM_00136120	99.4764	7179
TTHERM_00688570	99.4751	3539
TTHERM_00190950	99.4681	9396
TTHERM_00997670	99.4681	804
TTHERM_00300630	99.4253	1958
TTHERM_00729250	99.3878	9589
TTHERM_00773330	99.3464	10043
TTHERM_00189080	99.3435	4650
TTHERM_00375130	99.3377	7275
TTHERM_00736480	99.3355	15923
TTHERM_00577080	99.3186	10518
TTHERM_00522650	99.2857	2440
TTHERM_00653670	99.2647	271
TTHERM_00569310	99.2395	2919
TTHERM_00688560	99.2063	1867
TTHERM_01146030	99.1837	15750
TTHERM_00721150	99.1632	16284
TTHERM_00614859	99.1597	2018
TTHERM_00158520	99.1501	24407
g2039.t1	99.1379	4133
TTHERM_00773580	99.1228	2515
TTHERM_00979780	99.0964	2881
TTHERM_00571650	99.0683	5713
TTHERM_00125590	99.0596	1315
TTHERM_00649109	99.0566	112
TTHERM_00794110	99.0408	22814
TTHERM_00218270	99.0196	2010
TTHERM_00418580	98.9744	1638
TTHERM_00836690	98.9627	4970
g12686.t1	98.9547	2335
TTHERM_00624730	98.939	8180
TTHERM_000129647	98.9362	175
TTHERM_00835330	98.9247	136
TTHERM_00319970	98.9011	752
TTHERM_00962060	98.895	3689
TTHERM_00011180	98.8827	1233
TTHERM_00338200	98.8473	2505
TTHERM_00637570	98.8372	214
TTHERM_00600709	98.8235	3038
TTHERM_00037470	98.7845	10251
TTHERM_00486780	98.7421	2550
TTHERM_00497880	98.7212	13940
TTHERM_00686140	98.7013	500
TTHERM_00637670	98.6842	311
TTHERM_01004930	98.6486	12961
TTHERM_00836580	98.6456	37416
TTHERM_00348510	98.6456	37416
TTHERM_00059330	98.6413	4184
TTHERM_00682930	98.5915	703
TTHERM_00467520	98.5507	996
TTHERM_00644640	98.5366	300
TTHERM_00405520	98.5185	936
TTHERM_00941400	98.4733	999
TTHERM_00112550	98.4709	17091
TTHERM_00160810	98.4694	3000
TTHERM_00085560	98.4496	1206
TTHERM_00794300	98.4436	712
TTHERM_00856550	98.4314	7654
TTHERM_00011540	98.4314	859
TTHERM_00079540	98.4305	1313
TTHERM_00147560	98.4293	1502
TTHERM_00835100	98.4277	3497
TTHERM_00476670	98.4211	4699
TTHERM_00160770	98.4	6404
TTHERM_00492789	98.3871	970
TTHERM_00727630	98.3806	2066
TTHERM_00420030	98.3784	25341
TTHERM_00149340	98.3271	5883
TTHERM_00430020	98.3108	1769
TTHERM_00188670	98.2955	2085
TTHERM_001001223	98.2857	3315
TTHERM_000802459	98.2818	3129
TTHERM_00068110	98.2544	1907
TTHERM_00041460	98.2222	1303
TTHERM_00405530	98.1707	4326
TTHERM_00475140	98.1443	19411
TTHERM_00292150	98.1366	237
TTHERM_01369760	98.1176	4358
TTHERM_00056140	98.0645	8056
TTHERM_00052400	98.044	9441
TTHERM_01001570	98.0315	3627
TTHERM_00068120	97.9866	2054
TTHERM_01050690	97.9839	4361
TTHERM_00290880	97.9592	1271
TTHERM_00649400	97.9381	305
TTHERM_01207550	97.9358	1727
TTHERM_00239150	97.9239	2568
TTHERM_00266390	97.9167	6700
TTHERM_00534080	97.8628	8764
g9221.t2	97.8495	987
TTHERM_00899460	97.8313	11797
TTHERM_00192090	97.8261	8317
TTHERM_000649439	97.8022	1550
TTHERM_01019590	97.7941	2837
TTHERM_00794150	97.7778	1290
TTHERM_00446240	97.7679	9605
TTHERM_000522989	97.7477	1462
TTHERM_00348650	97.7444	496
TTHERM_00068140	97.7419	5144
TTHERM_00243730	97.7376	10125
TTHERM_00316290	97.7376	4588
TTHERM_00041590	97.7376	2238
TTHERM_00237560	97.7029	6009
TTHERM_00526449	97.7011	1771
TTHERM_00300620	97.7011	912
TTHERM_00616050	97.6909	7163
TTHERM_00384860	97.6471	1615
TTHERM_00274520	97.6351	1441
TTHERM_00938820	97.6134	28177
TTHERM_00382310	97.5945	484
TTHERM_00406590	97.5904	2984
TTHERM_01049320	97.5845	2546
TTHERM_000664068	97.5758	312
TTHERM_00691890	97.5248	7430
TTHERM_00918500	97.4922	3923
TTHERM_00571860	97.4359	21681
TTHERM_00220710	97.4249	778
TTHERM_00052310	97.411	13035
TTHERM_00849320	97.3958	1389
TTHERM_00446390	97.3958	1374
g18958.t1	97.3585	11801
TTHERM_00716050	97.3373	1810
TTHERM_00333210	97.3171	24381
TTHERM_00402120	97.3171	7016
TTHERM_00467660	97.3154	6232
TTHERM_01002860	97.254	8719
TTHERM_00158210	97.2222	3751
TTHERM_01053000	97.2093	7664
TTHERM_00535260	97.2028	8688
TTHERM_00118600	97.1888	8546
TTHERM_00683010	97.1875	2048
TTHERM_00550700	97.1857	7485
TTHERM_00399360	97.1631	1196
TTHERM_00313530	97.1591	1016
TTHERM_00688660	97.1496	808
TTHERM_00152040	97.1429	506
TTHERM_00865250	97.1429	236
TTHERM_00487110	97.1311	2007
TTHERM_00049040	97.1098	244
TTHERM_00105330	97.0588	994
TTHERM_00659010	97.0443	1643
TTHERM_00713140	97.0414	2735
TTHERM_00221100	97.0395	1400
TTHERM_00971800	97.019	3474
TTHERM_00655560	97.01	1469
TTHERM_00077550	97.0085	1537
TTHERM_00628710	96.9613	2115
TTHERM_00765330	96.9231	827
TTHERM_00055990	96.8641	4646
TTHERM_00641120	96.861	580
TTHERM_00300410	96.8586	2430
TTHERM_00077420	96.8421	154
TTHERM_00357080	96.8037	2910
TTHERM_00301740	96.8	830
TTHERM_00058610	96.7807	21267
TTHERM_00317210	96.7552	1515
TTHERM_00463000	96.732	525
TTHERM_00283180	96.7213	7166
TTHERM_00263380	96.7093	8334
TTHERM_01151500	96.7078	18124
TTHERM_01528510	96.7033	4049
TTHERM_00535150	96.6942	1952
TTHERM_00794120	96.6942	705
TTHERM_00467959	96.6667	661
TTHERM_00410130	96.6667	313
TTHERM_00082260	96.6667	54
TTHERM_00382330	96.6463	6746
TTHERM_00630500	96.6443	4896
TTHERM_00332090	96.6019	1618
TTHERM_00657270	96.5909	5691
TTHERM_00602870	96.5854	1156
TTHERM_00826940	96.5812	814
TTHERM_00302040	96.5481	13391
TTHERM_00529790	96.5368	12662
TTHERM_000939159	96.5368	558
TTHERM_00377330	96.4486	2185
TTHERM_00784430	96.4158	756
TTHERM_00325590	96.3768	1031
TTHERM_00766430	96.3585	2006
TTHERM_00433470	96.3542	2305
TTHERM_00678560	96.3317	2553
TTHERM_01014750	96.3134	18077
TTHERM_00388440	96.2963	2727
TTHERM_00006120	96.2963	862
TTHERM_00279670	96.2791	2288
TTHERM_00558040	96.2745	3758
TTHERM_00497960	96.2633	6001
TTHERM_00794020	96.2398	7134
TTHERM_00106940	96.2205	6507
TTHERM_00299840	96.1686	7048
TTHERM_00777260	96.1538	14280
TTHERM_00355520	96.1538	483
TTHERM_000338239	96.1326	5640
TTHERM_00131110	96.129	4599
TTHERM_00075670	96.1165	2919
TTHERM_000339939	96.1039	417
TTHERM_00059380	95.9854	1296
TTHERM_000141169	95.9732	462
TTHERM_00829380	95.9302	5603
TTHERM_00933070	95.9302	692
TTHERM_01108700	95.922	11017
TTHERM_00633360	95.9016	7195
TTHERM_00522630	95.8506	4926
TTHERM_00129330	95.8506	341
TTHERM_000470563	95.8333	492
TTHERM_00637590	95.8042	965
TTHERM_01000190	95.7958	1572
TTHERM_00046870	95.7841	7434
TTHERM_00399460	95.7746	92
TTHERM_00497380	95.7576	6481
TTHERM_00363210	95.7237	3921
TTHERM_00540050	95.7219	2429
TTHERM_00780580	95.7198	939
TTHERM_00134970	95.7009	3125
TTHERM_00142420	95.6701	5984
TTHERM_00442180	95.6175	4054
TTHERM_00218410	95.5932	3558
TTHERM_00239290	95.5277	4085
TTHERM_00675680	95.5056	452
TTHERM_00161200	95.5056	416
TTHERM_00429910	95.5032	1978
TTHERM_00365340	95.375	12310
TTHERM_00997780	95.3488	7008
TTHERM_00043910	95.3368	5957
TTHERM_00389740	95.2941	620
TTHERM_01048110	95.2869	3068
TTHERM_00355270	95.279	1487
TTHERM_00221140	95.2577	9435
TTHERM_00534100	95.2	1286
TTHERM_00864850	95.1724	297
TTHERM_00585260	95.171	22710
TTHERM_00532840	95.1613	1001
TTHERM_00780960	95.1389	3793
TTHERM_00660180	95.1049	2040
TTHERM_00732590	95.102	961
TTHERM_00160690	95.098	229
TTHERM_001108479	95.082	528
TTHERM_01194830	95.0739	4771
TTHERM_00624780	95.0715	12394
TTHERM_01107420	95.0192	1333
TTHERM_00420680	94.9821	4538
TTHERM_00016270	94.9721	673
TTHERM_00355370	94.958	9294
TTHERM_00773690	94.9541	4356
TTHERM_00670500	94.9533	3382
TTHERM_00773340	94.902	9103
TTHERM_00463450	94.8665	1971
TTHERM_00193410	94.856	2505
TTHERM_00475080	94.8352	7676
TTHERM_00316280	94.7867	2969
TTHERM_00695650	94.7853	6477
TTHERM_00120880	94.7368	1503
TTHERM_00133690	94.7266	1841
TTHERM_00023980	94.6667	4069
TTHERM_00134940	94.6667	1866
TTHERM_00715850	94.6667	1226
TTHERM_00037050	94.6494	5265
TTHERM_01084110	94.6154	3830
TTHERM_00780850	94.5946	6967
TTHERM_00028530	94.5783	1250
TTHERM_00268030	94.5755	3135
TTHERM_00388640	94.5455	2859
TTHERM_00136150	94.5055	1282
TTHERM_00102730	94.4578	2958
TTHERM_00485790	94.4444	82
TTHERM_00295340	94.4171	5210
TTHERM_00046920	94.4086	1992
TTHERM_00502220	94.4039	3252
TTHERM_00787240	94.3775	2376
TTHERM_01276340	94.3396	2897
TTHERM_00191240	94.3396	2334
TTHERM_00579060	94.2766	6260
TTHERM_00666640	94.2568	16154
TTHERM_00274500	94.2568	1568
TTHERM_00193760	94.2553	2945
TTHERM_00196370	94.2509	28492
TTHERM_00822160	94.2486	8843
TTHERM_00161250	94.2222	2725
TTHERM_00495950	94.2029	2924
TTHERM_01403810	94.1748	748
TTHERM_000442899	94.1712	6053
TTHERM_000784559	94.1504	4964
TTHERM_00194260	94.1504	3498
TTHERM_00825290	94.0789	1346
TTHERM_00334290	94.0594	472
TTHERM_000686259	94.0476	134
TTHERM_00259350	94.0191	1130
TTHERM_00548130	94.0043	1501
TTHERM_00316500	93.985	2727
TTHERM_00522160	93.9655	1644
TTHERM_000756530	93.9394	372
TTHERM_00616340	93.9341	6354
TTHERM_00196200	93.911	3332
TTHERM_00317200	93.8856	4653
TTHERM_00295430	93.8679	1895
TTHERM_00477020	93.8596	473
TTHERM_00024260	93.8172	754
TTHERM_00086700	93.8076	10974
TTHERM_00471960	93.7888	768
TTHERM_00196350	93.7824	1487
TTHERM_00527180	93.7811	10215
TTHERM_00459290	93.75	626
TTHERM_00290830	93.7322	520
TTHERM_00114360	93.7255	10489
TTHERM_00853120	93.7063	3646
TTHERM_00494370	93.7063	389
TTHERM_00670209	93.6937	765
TTHERM_00426100	93.6813	834
TTHERM_01123840	93.6709	2235
TTHERM_000549639	93.6709	373
TTHERM_01002870	93.5927	6337
TTHERM_00193740	93.5811	8296
TTHERM_00418290	93.3862	1707
TTHERM_00310470	93.3842	701
TTHERM_000570549	93.3824	3587
TTHERM_00189180	93.3824	3587
TTHERM_00016170	93.3824	1414
TTHERM_00426320	93.3735	691
TTHERM_00170320	93.3702	3081
TTHERM_00392900	93.361	204
TTHERM_00151470	93.3333	4796
TTHERM_00571980	93.3333	925
TTHERM_00591650	93.3333	774
TTHERM_01142760	93.3333	65
TTHERM_00241700	93.2692	3299
TTHERM_00074320	93.2127	6705
TTHERM_00149110	93.2039	1512
TTHERM_00626980	93.2039	600
TTHERM_00849270	93.1818	56
TTHERM_00600480	93.1765	1595
TTHERM_00106800	93.1727	1804
TTHERM_00433700	93.1579	513
TTHERM_00137990	93.125	5225
TTHERM_01085570	93.1193	373
TTHERM_00339610	93.0839	6264
TTHERM_00703670	93.083	1828
TTHERM_00469100	93.0769	2424
TTHERM_000703379	93.0556	499
TTHERM_00568030	93.0435	620
TTHERM_00188980	92.9688	798
TTHERM_01161040	92.9487	2578
TTHERM_01222600	92.9412	2145
TTHERM_00637010	92.9123	15598
TTHERM_01169360	92.9114	1865
TTHERM_000157929	92.8994	2540
TTHERM_00138080	92.8571	2581
g18291.t1	92.8571	250
TTHERM_00161540	92.8571	134
TTHERM_00433610	92.8382	975
TTHERM_00384910	92.8144	1525
TTHERM_00105320	92.7861	2809
TTHERM_00735240	92.7778	4060
TTHERM_00136440	92.7746	2427
TTHERM_00446090	92.7536	4282
TTHERM_001109848	92.7461	150
TTHERM_001014659	92.7152	1528
TTHERM_01256490	92.6984	1891
TTHERM_00571670	92.6471	1382
TTHERM_01289060	92.6471	596
TTHERM_00194540	92.5926	9913
TTHERM_00941540	92.5234	780
TTHERM_00035520	92.5197	1689
TTHERM_00666180	92.5125	2686
TTHERM_00476820	92.511	2860
TTHERM_000859349	92.4757	658
TTHERM_01049200	92.467	13370
TTHERM_00821870	92.4603	1436
TTHERM_00444870	92.4419	608
TTHERM_00151670	92.4198	3613
TTHERM_01287980	92.381	1727
TTHERM_00411870	92.3567	253
TTHERM_00316530	92.3445	3636
TTHERM_00312000	92.3345	1155
TTHERM_01151600	92.3077	8941
TTHERM_00052420	92.3077	2283
TTHERM_01367670	92.2886	2071
TTHERM_00227210	92.268	1431
TTHERM_01126400	92.2566	2939
TTHERM_01094880	92.2256	5509
TTHERM_00046970	92.1788	1370
TTHERM_00051840	92.1512	2945
TTHERM_00500890	92.1429	2208
TTHERM_01289010	92.1053	984
TTHERM_00578520	92.0463	15379
TTHERM_00569160	92.0398	1262
TTHERM_00694350	91.9463	1159
TTHERM_00486790	91.938	2776
TTHERM_01205370	91.8803	1676
TTHERM_00158020	91.8367	2013
TTHERM_00877050	91.8367	772
TTHERM_00353480	91.834	6543
TTHERM_00502380	91.8129	5327
TTHERM_00079270	91.8129	1883
TTHERM_00013170	91.8129	371
TTHERM_000339809	91.8033	8772
TTHERM_00138370	91.791	1806
TTHERM_00052470	91.7788	3945
TTHERM_00433830	91.7647	469
TTHERM_00193660	91.7031	1668
TTHERM_00628600	91.6981	1763
TTHERM_00185350	91.6473	1868
TTHERM_00551090	91.6456	1823
TTHERM_00641240	91.6364	2983
TTHERM_00448720	91.6129	507
TTHERM_00723390	91.573	2611
TTHERM_00318570	91.5612	3697
TTHERM_00602860	91.4414	1255
TTHERM_00765300	91.3907	2927
TTHERM_00136510	91.3793	2243
TTHERM_00624720	91.3706	10311
TTHERM_00444510	91.3514	3612
TTHERM_00127260	91.3386	6988
TTHERM_00661660	91.3242	561
TTHERM_00786930	91.2791	3336
TTHERM_01005260	91.2548	1415
TTHERM_00535690	91.2121	710
TTHERM_00558270	91.1765	1532
TTHERM_00644650	91.1765	253
g24407.t2	91.1111	3817
TTHERM_00134770	91.1111	289
TTHERM_00433850	91.0569	1807
TTHERM_00649500	91.0448	1329
TTHERM_00558600	91	1016
TTHERM_00145230	90.9859	2186
TTHERM_00189430	90.9774	518
TTHERM_01080470	90.9548	791
TTHERM_00140940	90.9287	2318
TTHERM_00295700	90.9224	5270
TTHERM_000079459	90.9091	4278
TTHERM_00047080	90.8805	6504
TTHERM_00434040	90.8451	4296
TTHERM_00471060	90.8397	1177
TTHERM_00149290	90.8163	1556
TTHERM_00095540	90.8019	3372
TTHERM_00313080	90.7543	1793
TTHERM_00268000	90.6752	3020
TTHERM_00414440	90.6272	5244
TTHERM_01002890	90.5956	1210
TTHERM_00589960	90.566	1968
g20495.t1	90.566	1749
TTHERM_00938750	90.5363	1659
TTHERM_00193910	90.5063	3182
TTHERM_00046120	90.4762	114
TTHERM_01005160	90.4651	2088
TTHERM_00558590	90.458	1182
TTHERM_01344690	90.4459	1320
TTHERM_00193750	90.4255	1277
TTHERM_00406670	90.4255	936
TTHERM_00069210	90.4167	1257
TTHERM_00238830	90.3427	3085
TTHERM_00561680	90.3226	2740
TTHERM_000437538	90.3226	1812
TTHERM_00713350	90.3226	658
TTHERM_00295120	90.3101	2651
TTHERM_00378970	90.2844	3626
TTHERM_00549610	90.2778	205
TTHERM_00711780	90.2655	1728
TTHERM_00600110	90.2269	3947
TTHERM_00158000	90.2222	1264
TTHERM_00136220	90.2098	4176
TTHERM_00989460	90.2098	294
TTHERM_00215960	90.1734	2660
TTHERM_00473020	90.1679	2257
TTHERM_00541460	90.1288	632
TTHERM_00530750	90.1274	6158
TTHERM_01128560	90.1235	3391
TTHERM_00499520	90.1099	294
TTHERM_00703660	90.106	778
TTHERM_00297140	90.0709	4630
TTHERM_00962070	90.0552	2988
TTHERM_00487020	90.0409	4447
TTHERM_00085220	90	3698
TTHERM_00621160	90	1973
TTHERM_00268280	90	118
TTHERM_00499570	89.9598	1609
TTHERM_00684790	89.9543	2383
TTHERM_00592690	89.899	646
TTHERM_00721830	89.8707	4032
TTHERM_00683060	89.8148	1654
TTHERM_00666540	89.8089	3187
TTHERM_00962090	89.779	959
TTHERM_00469060	89.7727	588
TTHERM_00865350	89.759	797
TTHERM_00526930	89.7297	519
TTHERM_00670590	89.726	1034
TTHERM_01079060	89.6552	126
TTHERM_00766530	89.6373	2972
TTHERM_00300640	89.6254	1850
TTHERM_00825540	89.6104	1001
TTHERM_00688340	89.6	726
TTHERM_00127269	89.5954	2132
TTHERM_00295080	89.5911	2321
TTHERM_00578940	89.5592	1531
TTHERM_00438860	89.5582	1661
TTHERM_00530650	89.5238	674
TTHERM_00557760	89.5028	2315
TTHERM_00492850	89.4641	8502
TTHERM_00275740	89.4615	17464
TTHERM_00294700	89.4495	1394
TTHERM_00770700	89.4231	723
TTHERM_01108660	89.418	1825
TTHERM_00243800	89.418	1149
TTHERM_000999150	89.3939	1550
TTHERM_00348060	89.3553	3142
TTHERM_00439070	89.2857	609
TTHERM_00122290	89.2384	6031
TTHERM_00145890	89.2216	537
TTHERM_00486310	89.1791	4757
TTHERM_00444670	89.1688	7583
TTHERM_00784530	89.1509	515
TTHERM_00790780	89.1393	1204
TTHERM_00442210	89.1005	5462
TTHERM_00467790	89.0995	732
TTHERM_00094210	89.0855	572
TTHERM_00565630	89.0794	16587
TTHERM_00149798	89.0785	10451
TTHERM_00589930	89.011	1006
g14575.t1	88.9734	473
TTHERM_00077120	88.9474	1133
TTHERM_00196300	88.8889	310
TTHERM_000528460	88.8889	120
TTHERM_00856520	88.8753	4171
TTHERM_00456850	88.8535	907
TTHERM_01104920	88.8283	1645
TTHERM_00686220	88.8112	3450
TTHERM_00582070	88.7776	3392
TTHERM_00052260	88.7671	1156
TTHERM_00723310	88.764	660
TTHERM_000024129	88.75	1487
TTHERM_00661650	88.716	5552
TTHERM_00379000	88.7139	30807
TTHERM_00194530	88.7067	1248
TTHERM_01308050	88.7064	3372
TTHERM_00929520	88.6861	1533
TTHERM_00678220	88.6719	5005
TTHERM_00802430	88.6667	417
TTHERM_00077790	88.6364	597
TTHERM_00193860	88.6364	187
TTHERM_00193230	88.5781	7495
TTHERM_00370760	88.5714	2253
TTHERM_00299570	88.5299	9007
TTHERM_00161000	88.5246	283
TTHERM_000148715	88.5135	979
TTHERM_00941390	88.5135	501
TTHERM_00780750	88.4735	364
TTHERM_00084980	88.4615	164
TTHERM_00332160	88.3871	702
TTHERM_00455090	88.3721	616
TTHERM_00823650	88.3436	71
TTHERM_00429730	88.3171	1721
TTHERM_00670340	88.3008	5927
TTHERM_00161260	88.2743	1382
TTHERM_00474750	88.2667	1361
TTHERM_00475310	88.2569	3676
TTHERM_00218670	88.2491	4487
TTHERM_000145639	88.2006	1073
TTHERM_00156700	88.1967	901
TTHERM_00628709	88.189	662
TTHERM_00657230	88.1857	2217
TTHERM_00052430	88.172	290
TTHERM_00971840	88.172	88
TTHERM_01048070	88.125	361
TTHERM_00444180	88.121	876
TTHERM_00188960	88.0952	216
TTHERM_00107090	88.0702	253
TTHERM_00070850	88.0503	482
TTHERM_00028470	88.0466	1843
TTHERM_00188630	88	975
TTHERM_00257180	88	305
TTHERM_00046180	87.9518	1791
TTHERM_00732560	87.9518	46
TTHERM_00151810	87.9195	7786
TTHERM_00372410	87.9154	1059
TTHERM_00219370	87.9098	3292
TTHERM_00537300	87.9093	4354
TTHERM_00442570	87.8788	61
TTHERM_00918510	87.8571	1151
TTHERM_00470650	87.8543	2502
TTHERM_00218880	87.7934	2487
TTHERM_01013330	87.7907	264
TTHERM_00426240	87.7698	1448
TTHERM_00569430	87.7698	957
TTHERM_00171850	87.7667	9515
TTHERM_00492730	87.7637	576
TTHERM_00467500	87.75	824
TTHERM_00317480	87.7358	581
TTHERM_00012980	87.7193	368
g17487.t2	87.7023	8287
TTHERM_00371000	87.6712	775
TTHERM_00267880	87.6667	1042
TTHERM_01207660	87.6623	1936
TTHERM_00382150	87.6506	1053
TTHERM_00239380	87.6133	1365
TTHERM_000773538	87.5706	735
TTHERM_00922940	87.5676	423
TTHERM_01345810	87.5399	448
TTHERM_00721790	87.5264	1315
TTHERM_00264950	87.5	608
TTHERM_00402070	87.5	205
TTHERM_00218340	87.5	74
TTHERM_00340040	87.4739	2095
TTHERM_00011120	87.4486	1410
TTHERM_00313320	87.4302	6133
TTHERM_01123950	87.4172	1228
TTHERM_00703440	87.4085	3084
TTHERM_00913400	87.4083	1750
TTHERM_000334620	87.395	320
TTHERM_00594110	87.3418	801
TTHERM_00997520	87.3303	2389
TTHERM_00080030	87.3239	5533
TTHERM_00118610	87.291	2717
TTHERM_00661740	87.291	555
TTHERM_00218570	87.2832	986
TTHERM_00053800	87.2697	2062
TTHERM_01513260	87.2685	1629
TTHERM_00180960	87.2435	3979
TTHERM_00194690	87.2093	119
TTHERM_01054220	87.1795	1015
TTHERM_00633150	87.156	2758
TTHERM_00825210	87.1429	1097
TTHERM_00220750	87.1212	928
TTHERM_01079210	87.1111	608
TTHERM_00705050	87.0968	4779
TTHERM_00195830	87.0968	538
TTHERM_01339580	87.0748	1958
TTHERM_00011440	87.0574	12913
TTHERM_00443100	87.0572	2075
TTHERM_00594350	87.0253	2369
TTHERM_00691520	86.9499	5252
TTHERM_00522240	86.8613	1284
TTHERM_00317230	86.8056	881
TTHERM_00688300	86.7968	5313
TTHERM_00059340	86.7925	1569
TTHERM_00030440	86.7841	1240
TTHERM_00088050	86.7826	1590
TTHERM_00446569	86.747	64
TTHERM_01435670	86.7374	2011
TTHERM_00538810	86.7347	618
TTHERM_00502130	86.7203	2104
TTHERM_00049070	86.6667	2464
TTHERM_00689990	86.6667	540
TTHERM_00471350	86.6142	109
TTHERM_00047689	86.6097	503
TTHERM_01013300	86.6058	2140
TTHERM_00114370	86.6013	1046
TTHERM_00338450	86.5979	17
TTHERM_00471530	86.5959	4796
TTHERM_00377310	86.5815	465
TTHERM_00537060	86.5789	1959
TTHERM_00535500	86.5731	1952
TTHERM_000372529	86.5591	1039
TTHERM_00499420	86.5014	5764
TTHERM_01085680	86.4964	556
TTHERM_00898240	86.4693	1122
TTHERM_00486810	86.4686	3802
TTHERM_00624830	86.4629	779
TTHERM_00826840	86.4594	5337
g18975.t2	86.4553	485
TTHERM_00865290	86.4353	1684
TTHERM_000723629	86.4245	1147
TTHERM_00333220	86.4162	3578
TTHERM_00716240	86.3636	6933
TTHERM_000299979	86.3636	1422
TTHERM_000499375	86.3636	1071
TTHERM_00133570	86.3636	448
TTHERM_00758840	86.3333	1553
TTHERM_00558360	86.3208	319
TTHERM_00563990	86.3118	903
TTHERM_00522180	86.3014	93
TTHERM_00218660	86.2903	441
TTHERM_00151990	86.2797	1071
TTHERM_00016600	86.2694	960
TTHERM_00554190	86.2573	2651
TTHERM_00444800	86.2069	833
TTHERM_00647500	86.1966	2853
TTHERM_01276420	86.1905	13703
TTHERM_00448680	86.1111	720
TTHERM_00339880	86.1111	243
TTHERM_00766400	86.0825	1036
TTHERM_00569410	86.0244	6480
TTHERM_00499540	86.0169	387
TTHERM_00463230	86	87
TTHERM_00780460	85.9903	1126
TTHERM_00623090	85.9903	1042
g19089.t2	85.9079	2945
TTHERM_00622710	85.8954	6580
TTHERM_00689850	85.8824	257
TTHERM_00449029	85.8696	249
TTHERM_00101310	85.8667	1441
TTHERM_00138150	85.8513	1652
TTHERM_00048810	85.8491	530
TTHERM_00145090	85.8462	695
TTHERM_00721640	85.8065	429
TTHERM_00658730	85.8006	517
TTHERM_00434000	85.7988	16423
TTHERM_00640030	85.7988	335
TTHERM_00941580	85.7843	1237
TTHERM_00227800	85.7798	1156
TTHERM_00794540	85.7143	1324
TTHERM_00193950	85.7143	1129
TTHERM_00572020	85.7143	939
TTHERM_00101180	85.7143	885
TTHERM_00050540	85.7143	172
TTHERM_00947420	85.6757	1480
TTHERM_00658860	85.6698	1397
TTHERM_00825610	85.6631	307
TTHERM_00653940	85.614	1120
TTHERM_00689970	85.6	160
TTHERM_00149450	85.5856	1216
TTHERM_00013110	85.567	3965
TTHERM_00338460	85.5556	3332
TTHERM_00703920	85.5422	2874
TTHERM_00691420	85.5422	52
TTHERM_00535730	85.5263	2166
TTHERM_00535780	85.5072	1243
TTHERM_00267990	85.4938	2154
TTHERM_00497450	85.4701	792
TTHERM_00149980	85.4503	1328
TTHERM_00586710	85.4467	3028
TTHERM_00442200	85.3741	1314
TTHERM_00444170	85.3583	726
TTHERM_00013070	85.3485	2483
TTHERM_00697490	85.3147	4697
TTHERM_00848090	85.3125	2430
TTHERM_01026240	85.3125	981
TTHERM_01289110	85.2941	6767
TTHERM_00945210	85.2814	1182
TTHERM_00382380	85.2632	4064
TTHERM_00476810	85.2564	562
TTHERM_00267910	85.2041	130
TTHERM_00773610	85.1986	2737
TTHERM_01008630	85.1908	4398
TTHERM_00825190	85.1852	3039
TTHERM_00725970	85.1271	6981
TTHERM_00058590	85.124	2312
TTHERM_000202969	85.1124	785
TTHERM_00492440	85.1064	1593
TTHERM_00616650	85.1064	604
TTHERM_00053820	85.0877	1148
TTHERM_00205170	85.0649	201
TTHERM_00492510	85.034	612
TTHERM_00415640	85.0318	564
TTHERM_01122730	85.0299	1474
TTHERM_00691500	85	254
TTHERM_000193899	85	86
TTHERM_00353460	84.9498	2228
TTHERM_00348390	84.8993	715
TTHERM_01207720	84.8889	1444
TTHERM_00660130	84.878	1536
TTHERM_00158040	84.8649	1804
TTHERM_00370710	84.8529	1831
TTHERM_00616270	84.8485	655
TTHERM_00419800	84.8444	1781
TTHERM_00144830	84.8371	1585
TTHERM_01145010	84.8268	4338
TTHERM_00196310	84.7953	309
TTHERM_00649420	84.7938	692
TTHERM_01321550	84.7795	4141
TTHERM_01345770	84.7154	4400
TTHERM_00614680	84.715	2050
TTHERM_00659130	84.7134	1658
TTHERM_00214830	84.6039	5698
TTHERM_00527320	84.5426	1646
TTHERM_00809400	84.5339	2082
TTHERM_00790570	84.5277	1394
TTHERM_00525160	84.5238	540
TTHERM_00152190	84.5109	2315
TTHERM_00594370	84.4937	1687
TTHERM_00053920	84.4828	1018
TTHERM_01029970	84.4776	370
TTHERM_00304130	84.472	304
TTHERM_00040320	84.4444	613
TTHERM_00046440	84.4156	917
TTHERM_00548160	84.4	2457
TTHERM_00459390	84.375	2656
TTHERM_00015980	84.3612	903
TTHERM_00530250	84.3564	3910
TTHERM_00052130	84.3558	2307
TTHERM_00462870	84.3327	5752
TTHERM_01108740	84.326	5162
TTHERM_00865270	84.323	1032
TTHERM_000157889	84.2857	974
TTHERM_00532620	84.2857	493
TTHERM_00035180	84.2676	2128
TTHERM_00361370	84.2365	1437
TTHERM_00039210	84.2105	3049
TTHERM_00013290	84.1823	1110
TTHERM_000186039	84.1772	495
TTHERM_00339680	84.1584	147
TTHERM_00558350	84.1424	1424
TTHERM_00052020	84.136	788
TTHERM_00842650	84.0849	710
TTHERM_00213600	84.058	334
TTHERM_00727830	83.9917	1306
TTHERM_00939050	83.9806	374
TTHERM_01344710	83.9744	1325
TTHERM_00621600	83.9623	1335
TTHERM_00492780	83.9024	129
TTHERM_00475319	83.9009	663
TTHERM_000133669	83.8926	897
TTHERM_01289160	83.8875	2317
TTHERM_00263130	83.8863	253
TTHERM_00499300	83.8738	16355
TTHERM_00113120	83.8617	382
TTHERM_000310868	83.8542	731
TTHERM_00537280	83.8384	567
TTHERM_00624300	83.8095	53
TTHERM_00564280	83.7989	1375
TTHERM_00760270	83.7772	1540
TTHERM_00205180	83.727	1941
TTHERM_01099110	83.7209	511
TTHERM_00378600	83.7004	234
TTHERM_00145010	83.6907	5163
TTHERM_00502600	83.6447	11405
TTHERM_00773160	83.6022	6657
TTHERM_000128319	83.5735	11352
TTHERM_01129680	83.5681	460
TTHERM_000585349	83.5443	495
TTHERM_00624430	83.5366	1559
TTHERM_00191370	83.5052	885
TTHERM_00498190	83.4951	7635
TTHERM_00189170	83.4951	7635
TTHERM_00420290	83.4862	3651
TTHERM_00647220	83.4711	1122
TTHERM_00289050	83.4615	850
TTHERM_00292170	83.4483	1059
TTHERM_00715730	83.4473	4350
TTHERM_00649180	83.4071	2929
TTHERM_00486600	83.3733	13868
TTHERM_00895810	83.3605	1472
TTHERM_01188360	83.3333	2353
TTHERM_01250050	83.3333	1815
TTHERM_00220990	83.2618	1051
TTHERM_00079900	83.2599	893
TTHERM_00704010	83.2402	978
TTHERM_00268070	83.2386	5502
TTHERM_00191620	83.2237	1114
g7602.t1	83.2069	2609
TTHERM_00787250	83.2	3987
TTHERM_00394410	83.121	1280
TTHERM_00691220	83.1081	182
TTHERM_00058260	83.1071	1841
TTHERM_00494720	83.0619	896
TTHERM_00922970	83.0508	126
TTHERM_00145440	83.0435	2955
TTHERM_00289080	83.0339	1901
TTHERM_00426360	83.0078	995
TTHERM_00470810	83	1327
TTHERM_00621570	83	202
TTHERM_00532030	82.9851	1400
TTHERM_00985160	82.9128	2887
TTHERM_00437600	82.8829	1224
TTHERM_00486940	82.8671	875
TTHERM_00632930	82.8512	1444
TTHERM_00825700	82.8479	506
TTHERM_00516300	82.7993	3067
TTHERM_01092420	82.7957	75
TTHERM_00404240	82.7945	2418
TTHERM_00377250	82.7869	967
TTHERM_00433420	82.7586	2081
TTHERM_00925340	82.7519	2340
TTHERM_00077450	82.7309	2205
TTHERM_01151610	82.7309	942
TTHERM_00355160	82.7288	2295
TTHERM_00600100	82.716	1221
TTHERM_00585460	82.7027	589
TTHERM_00560000	82.6816	1757
TTHERM_00047580	82.6633	1539
TTHERM_00140950	82.6415	671
TTHERM_00394600	82.6291	237
TTHERM_00105150	82.6087	2240
TTHERM_00120910	82.6087	356
TTHERM_00962020	82.5967	954
TTHERM_00481270	82.5641	569
TTHERM_001151551	82.5581	192
TTHERM_00058850	82.5	1361
TTHERM_00446290	82.4451	1069
TTHERM_00523059	82.4242	259
TTHERM_00052510	82.4176	1689
TTHERM_00641150	82.4047	1782
TTHERM_00462849	82.4	72
TTHERM_00047280	82.397	978
TTHERM_00013550	82.392	2165
TTHERM_00024440	82.3899	407
TTHERM_00310900	82.3529	390
TTHERM_00408720	82.3333	563
TTHERM_01099130	82.3293	371
TTHERM_00600380	82.3056	642
TTHERM_000218829	82.2785	1354
TTHERM_00927010	82.2368	1104
TTHERM_00835120	82.2323	2056
TTHERM_00473110	82.2134	438
TTHERM_00136360	82.151	1707
TTHERM_00600650	82.1212	1868
TTHERM_00079200	82.1086	1374
TTHERM_01005010	82.1012	635
TTHERM_00467760	82.0961	730
TTHERM_00842530	82.0771	1645
TTHERM_00086760	82.0669	1551
TTHERM_00094220	82.0084	349
TTHERM_00094240	82.0084	131
TTHERM_00853090	81.9718	859
TTHERM_00375010	81.9133	1567
TTHERM_01014570	81.8942	1119
TTHERM_001106132	81.8777	693
TTHERM_01207690	81.867	2514
TTHERM_00285620	81.8182	3116
TTHERM_00227880	81.8182	1620
TTHERM_00474830	81.7814	962
TTHERM_00294640	81.7797	905
TTHERM_00420210	81.7757	832
TTHERM_00865400	81.7694	476
TTHERM_01108500	81.761	233
TTHERM_00998940	81.7308	2638
TTHERM_00442100	81.7102	706
TTHERM_00841210	81.7073	224
TTHERM_00319990	81.6667	117
TTHERM_00476640	81.6456	3245
TTHERM_00392950	81.6068	1254
TTHERM_01164090	81.5451	1504
TTHERM_00144900	81.5421	1619
TTHERM_00531860	81.5271	996
TTHERM_00079230	81.4925	2534
TTHERM_00155600	81.4394	224
TTHERM_00530540	81.4241	713
TTHERM_000113219	81.4189	815
TTHERM_00194270	81.4159	627
TTHERM_00429800	81.4085	987
TTHERM_01310150	81.405	353
TTHERM_00105520	81.3538	2359
TTHERM_00637700	81.3531	616
TTHERM_00540330	81.3385	1332
TTHERM_000284109	81.3187	199
TTHERM_00765280	81.2808	1532
TTHERM_00502240	81.2779	1706
TTHERM_00697370	81.2749	2087
TTHERM_00343500	81.2741	876
TTHERM_00444330	81.2357	1187
TTHERM_00760190	81.2207	1116
TTHERM_00471920	81.1881	1032
TTHERM_01244570	81.1847	556
TTHERM_00790790	81.1594	2726
TTHERM_00053930	81.104	1871
TTHERM_00455490	81.0997	498
TTHERM_000476709	81.0811	477
TTHERM_000442909	81.0811	190
TTHERM_00221170	81.0606	121
TTHERM_00494750	81.051	2101
TTHERM_00152220	81.0345	1183
TTHERM_00194800	81.0256	366
TTHERM_00849200	81.0185	658
TTHERM_00106969	81.0127	626
TTHERM_01194630	80.9816	1536
TTHERM_00538480	80.9816	59
TTHERM_00529990	80.9783	264
TTHERM_00083740	80.9524	483
TTHERM_00984990	80.9231	1092
TTHERM_00295390	80.8772	2349
TTHERM_00491130	80.8696	2256
g1492.t1	80.8696	135
TTHERM_00131180	80.8511	1650
TTHERM_00120980	80.8333	1049
TTHERM_00459320	80.8307	417
TTHERM_00374950	80.8081	332
TTHERM_01092490	80.7933	1043
TTHERM_00418090	80.791	1142
TTHERM_00694470	80.7895	708
TTHERM_00378560	80.7856	5660
TTHERM_00548140	80.7728	3353
TTHERM_00439000	80.7588	363
TTHERM_00056120	80.7377	134
TTHERM_00294610	80.7339	1293
TTHERM_00059190	80.6889	4934
TTHERM_00406600	80.6818	462
TTHERM_00389900	80.6283	1756
TTHERM_01084100	80.6167	3035
TTHERM_00579000	80.597	29
TTHERM_01108720	80.5861	521
TTHERM_01161000	80.5825	438
TTHERM_00442520	80.5582	1135
TTHERM_00786970	80.5476	1750
TTHERM_01266070	80.5357	4104
TTHERM_00289220	80.5344	248
TTHERM_00473030	80.5128	832
TTHERM_00237500	80.5085	663
TTHERM_00464950	80.4907	4100
TTHERM_00448660	80.4805	655
TTHERM_00670400	80.4762	407
TTHERM_00670170	80.4613	2229
TTHERM_00584850	80.4264	1175
TTHERM_00263310	80.4054	1642
TTHERM_00455100	80.3797	386
TTHERM_00189617	80.3738	281
TTHERM_00530680	80.3704	8937
TTHERM_00070770	80.3681	587
TTHERM_00492390	80.3571	290
TTHERM_01194660	80.3499	3965
TTHERM_000688599	80.3419	426
TTHERM_01091280	80.3347	2558
TTHERM_01467280	80.3279	591
TTHERM_00535980	80.3279	565
TTHERM_00348660	80.3235	847
TTHERM_00947450	80.303	711
TTHERM_00400750	80.2831	2898
TTHERM_00312160	80.2632	329
TTHERM_01080400	80.2168	875
TTHERM_01125140	80.167	1370
TTHERM_01345800	80.1567	2822
TTHERM_00721530	80.1556	2456
TTHERM_00530510	80.1471	706
TTHERM_00678250	80.1435	1272
TTHERM_00426250	80.0912	1071
TTHERM_00683360	80.0493	973
TTHERM_00128290	80.0487	975
TTHERM_00732640	80	8177
TTHERM_00549480	80	1886
TTHERM_00313090	80	1316
TTHERM_00785870	80	415
TTHERM_00686170	79.9331	825
TTHERM_00335630	79.927	473
TTHERM_00302100	79.9235	1721
TTHERM_00219300	79.9127	1345
TTHERM_00502250	79.9107	885
TTHERM_00205200	79.9107	539
TTHERM_00784630	79.8995	593
TTHERM_00729040	79.8898	706
TTHERM_01084130	79.8701	1196
TTHERM_00068170	79.8635	6877
TTHERM_00189460	79.8347	3288
TTHERM_00691940	79.8319	979
TTHERM_00727790	79.8319	610
TTHERM_01125120	79.8271	5309
TTHERM_00926990	79.7753	2150
TTHERM_00954380	79.7482	1915
TTHERM_00678170	79.7368	1973
TTHERM_01055600	79.6992	8103
TTHERM_00112650	79.697	686
TTHERM_00105560	79.6935	230
TTHERM_00836680	79.6875	300
TTHERM_00444500	79.6421	8766
TTHERM_00195860	79.5824	1081
TTHERM_00833850	79.5699	474
TTHERM_00227770	79.5238	2744
TTHERM_000011759	79.5213	1743
TTHERM_00284030	79.4918	1128
TTHERM_00877080	79.4788	423
TTHERM_00050590	79.476	2129
TTHERM_00143660	79.4521	4313
TTHERM_00016200	79.4118	1375
TTHERM_00579020	79.4118	147
TTHERM_01179780	79.3939	1706
TTHERM_00418280	79.3919	3151
TTHERM_00530660	79.3846	624
TTHERM_00049020	79.3846	398
TTHERM_01206390	79.3834	795
TTHERM_00086970	79.3689	400
TTHERM_00859260	79.351	8372
TTHERM_00312720	79.3478	2305
TTHERM_00101330	79.3478	406
TTHERM_00762930	79.3427	561
TTHERM_00030260	79.3049	1969
TTHERM_00941450	79.2727	562
TTHERM_00402110	79.21	1268
TTHERM_00424720	79.2023	1519
TTHERM_01197070	79.1971	213
TTHERM_01084200	79.1777	1326
TTHERM_00486630	79.1667	620
TTHERM_00666390	79.1667	468
TTHERM_00259410	79.1304	948
TTHERM_01020680	79.1005	839
TTHERM_00975330	79.0698	205
TTHERM_00752190	79.0614	498
g10069.t1	79.0123	109
TTHERM_000043960	79.0055	388
TTHERM_01027610	78.9753	2269
TTHERM_00332200	78.9579	925
TTHERM_00471470	78.9381	5446
TTHERM_00850570	78.9298	2654
TTHERM_00561490	78.9292	1201
TTHERM_00519810	78.9279	1814
TTHERM_01107230	78.8889	37
TTHERM_00325580	78.8863	1207
TTHERM_00085180	78.7879	3430
TTHERM_00379050	78.7879	2313
TTHERM_01000180	78.7791	966
TTHERM_00141170	78.7736	356
TTHERM_01079090	78.7724	815
TTHERM_00823430	78.7415	1394
TTHERM_00298530	78.7097	115
TTHERM_00418110	78.6982	583
TTHERM_00147510	78.6963	5104
TTHERM_00295670	78.6942	296
TTHERM_00346900	78.6925	591
TTHERM_00420130	78.6325	852
TTHERM_00030200	78.6082	565
TTHERM_00147640	78.5714	1052
TTHERM_00648910	78.5714	606
TTHERM_00133729	78.534	476
TTHERM_00526590	78.534	284
TTHERM_00442549	78.5146	465
TTHERM_00427590	78.499	615
TTHERM_00245080	78.4483	517
TTHERM_00242040	78.4461	391
g1392.t2	78.4431	1706
TTHERM_00488350	78.3841	2411
TTHERM_00371200	78.3784	849
TTHERM_00016280	78.3237	706
g20243.t2	78.3133	3430
TTHERM_00143690	78.3034	1913
TTHERM_00630450	78.2946	365
TTHERM_00445900	78.2875	599
TTHERM_00532190	78.2828	107
TTHERM_00316360	78.2716	1206
TTHERM_000835349	78.2609	324
TTHERM_00939020	78.2105	3285
TTHERM_00160960	78.1759	1071
TTHERM_00188860	78.1377	135
TTHERM_00268060	78.125	579
TTHERM_000794419	78.1022	955
TTHERM_00823680	78.0992	4272
TTHERM_00077599	78.0822	614
TTHERM_00633270	78.0822	224
TTHERM_00147630	78.0769	493
TTHERM_00149630	78.0488	2151
TTHERM_00279750	78.0488	574
TTHERM_00535550	78.0142	456
TTHERM_00486690	78	285
TTHERM_001401737	77.9851	671
TTHERM_00333230	77.9783	337
TTHERM_00048970	77.9335	2186
TTHERM_00049060	77.9093	1471
TTHERM_00550810	77.907	2004
TTHERM_00895970	77.8947	1105
TTHERM_00476510	77.8889	1674
TTHERM_00522490	77.8689	349
TTHERM_000421119	77.8689	299
TTHERM_00421060	77.8598	8486
TTHERM_00836750	77.8582	1482
TTHERM_01094890	77.8481	1646
TTHERM_00352190	77.8169	414
TTHERM_00277550	77.7917	1391
TTHERM_00805850	77.7778	990
TTHERM_00695570	77.7778	280
TTHERM_000187168	77.7778	141
TTHERM_00354830	77.75	654
TTHERM_000312878	77.7439	520
TTHERM_01289140	77.7228	480
TTHERM_00227060	77.7108	691
TTHERM_01053100	77.6978	279
TTHERM_00221120	77.6942	12217
TTHERM_00794230	77.665	207
TTHERM_00471150	77.5862	274
TTHERM_00138170	77.5758	556
TTHERM_00146410	77.5542	2069
TTHERM_000318699	77.551	125
TTHERM_00760790	77.5439	1965
TTHERM_00392720	77.5401	653
TTHERM_00971710	77.5312	1667
TTHERM_00286770	77.5244	428
TTHERM_00691900	77.4869	474
TTHERM_00313720	77.4845	969
TTHERM_00666370	77.4194	119
TTHERM_00112770	77.4194	111
TTHERM_00680670	77.381	118
TTHERM_00418350	77.3585	2200
TTHERM_00294820	77.3537	327
TTHERM_00139640	77.351	2123
TTHERM_00085100	77.3455	1182
TTHERM_00455630	77.2989	624
TTHERM_00121030	77.2894	208
TTHERM_00220740	77.2871	655
TTHERM_00220590	77.2586	1042
TTHERM_00616380	77.2414	306
TTHERM_001207659	77.2379	1068
TTHERM_000661568	77.2321	263
TTHERM_00138400	77.221	2357
TTHERM_00069400	77.1529	753
TTHERM_00577030	77.1363	533
TTHERM_00024180	77.116	602
TTHERM_01205250	77.1084	289
TTHERM_00471040	77.1074	5037
TTHERM_00627000	77.0889	2836
TTHERM_00636900	77.0833	1712
TTHERM_00058880	77.0833	254
TTHERM_00975380	77.027	726
TTHERM_00143770	76.9547	844
TTHERM_00035630	76.947	231
TTHERM_00825080	76.9384	4705
TTHERM_00755950	76.9231	726
TTHERM_00697420	76.9231	624
TTHERM_00151270	76.9231	601
TTHERM_00418100	76.9231	527
TTHERM_00446510	76.8953	275
TTHERM_00421140	76.8916	640
TTHERM_00716190	76.8844	461
TTHERM_00494490	76.8571	1047
TTHERM_00529860	76.8566	7660
TTHERM_00561670	76.8182	273
TTHERM_00716020	76.8025	719
TTHERM_00051730	76.8021	4006
TTHERM_00813040	76.8016	4041
TTHERM_00312800	76.7742	613
TTHERM_00316160	76.7742	348
TTHERM_00161050	76.7717	618
TTHERM_000498219	76.7677	563
TTHERM_001232262	76.7568	200
TTHERM_00448570	76.7554	1352
TTHERM_01015920	76.7528	704
TTHERM_00158450	76.7402	2130
TTHERM_00992800	76.7123	229
TTHERM_00545820	76.7016	1198
TTHERM_000647359	76.6667	168
TTHERM_00313620	76.6304	132
TTHERM_01046840	76.6265	902
TTHERM_00043890	76.6094	858
TTHERM_000318619	76.5957	221
TTHERM_01099170	76.5385	351
TTHERM_00683300	76.5273	301
TTHERM_00140890	76.5193	1096
TTHERM_00497570	76.5152	273
TTHERM_00502190	76.4957	1110
TTHERM_00794520	76.4706	683
g14914.t1	76.4228	310
TTHERM_01097960	76.4151	358
TTHERM_00292140	76.3889	1267
TTHERM_00538790	76.378	1142
TTHERM_00656080	76.3636	555
TTHERM_00890150	76.3514	476
TTHERM_00011220	76.3407	579
TTHERM_00661699	76.3092	265
TTHERM_00373770	76.259	346
TTHERM_00780530	76.2452	535
TTHERM_000470733	76.2148	684
TTHERM_00637680	76.2148	315
TTHERM_00678360	76.2121	1410
TTHERM_00985010	76.1905	619
TTHERM_00378810	76.1905	590
TTHERM_00529510	76.1905	106
TTHERM_00569100	76.1468	1863
TTHERM_00753340	76.1421	1053
TTHERM_00133440	76.1421	169
TTHERM_00535630	76.0925	539
TTHERM_00661720	76.087	180
TTHERM_00077210	76.0797	340
TTHERM_00519760	76.0753	744
TTHERM_00352220	76.0579	2415
TTHERM_00101290	76.0536	1733
TTHERM_00499440	76.0331	1985
TTHERM_00079910	76.0288	1613
TTHERM_00467440	75.9863	484
TTHERM_01083050	75.9657	381
TTHERM_00668060	75.9494	2315
TTHERM_00219350	75.9414	799
TTHERM_00171630	75.9398	590
TTHERM_00195890	75.9152	596
TTHERM_00151380	75.9104	790
TTHERM_01216090	75.8904	428
TTHERM_00554270	75.885	1793
TTHERM_00711980	75.8794	206
TTHERM_00338280	75.8706	1125
TTHERM_00716010	75.853	801
TTHERM_00929550	75.8123	547
TTHERM_00469380	75.7951	3787
TTHERM_00140980	75.7785	738
TTHERM_00016460	75.7732	423
TTHERM_00039050	75.7377	890
TTHERM_00242260	75.7267	1145
TTHERM_00653950	75.7143	667
TTHERM_00840180	75.6881	582
g20428.t1	75.6614	936
TTHERM_00297170	75.641	146
TTHERM_00408950	75.6198	500
TTHERM_00471380	75.5932	646
TTHERM_000279829	75.5906	75
TTHERM_00522600	75.5844	3033
TTHERM_00378570	75.5556	106
TTHERM_00449180	75.443	655
TTHERM_00770800	75.4331	1428
TTHERM_00585480	75.4266	307
TTHERM_00066890	75.406	1339
TTHERM_000723218	75.3846	76
TTHERM_00161270	75.3488	392
TTHERM_00038970	75.3351	316
TTHERM_00241970	75.3333	749
TTHERM_00938940	75.3247	445
TTHERM_00093930	75.3235	1441
TTHERM_01027490	75.3049	1255
TTHERM_000691779	75.2688	1139
TTHERM_00051770	75.2294	910
TTHERM_00535810	75.2044	860
TTHERM_00497760	75.1979	927
TTHERM_00475260	75.1256	749
TTHERM_00047490	75.122	676
TTHERM_01169500	75.122	189
TTHERM_00419850	75.1055	520
TTHERM_00136240	75.082	836
TTHERM_00101470	75.039	1049
TTHERM_00506900	75.0311	2223
TTHERM_00145360	75	563
TTHERM_00077230	74.9592	3260
TTHERM_00388370	74.9077	230
TTHERM_00295170	74.9049	2996
TTHERM_00572010	74.9035	206
TTHERM_00146220	74.898	723
TTHERM_00250960	74.8971	196
TTHERM_00823660	74.8603	561
TTHERM_01080330	74.8571	1965
TTHERM_00670480	74.8414	455
TTHERM_00434070	74.7899	7811
TTHERM_00685980	74.7748	630
TTHERM_00558370	74.7423	42
TTHERM_01016220	74.7148	2267
TTHERM_00854280	74.6888	118
TTHERM_00766410	74.6875	220
TTHERM_00530360	74.6858	634
TTHERM_00455540	74.6544	688
TTHERM_00577340	74.6439	796
TTHERM_00295640	74.6341	475
TTHERM_00716270	74.6269	622
TTHERM_00592830	74.6	139
TTHERM_00997610	74.5665	538
TTHERM_00494849	74.5562	1495
TTHERM_00149300	74.5455	12852
TTHERM_00193849	74.5161	715
TTHERM_00030340	74.4444	721
TTHERM_00160560	74.4361	314
TTHERM_00123750	74.4313	7263
TTHERM_000584709	74.4136	5022
TTHERM_00540100	74.3961	442
TTHERM_00218899	74.375	122
TTHERM_01107480	74.3697	684
TTHERM_00653620	74.3421	384
TTHERM_00500820	74.3363	61
TTHERM_01041920	74.3243	135
TTHERM_00016530	74.3056	252
TTHERM_01161020	74.2958	276
TTHERM_00584550	74.2919	215
TTHERM_00522800	74.2718	536
TTHERM_00896070	74.2171	2231
TTHERM_00030210	74.2138	400
TTHERM_00498060	74.1667	36
TTHERM_00686250	74.1573	356
TTHERM_000812918	74.1538	165
TTHERM_00047660	74.0904	5022
TTHERM_00128770	74.0876	221
TTHERM_00411740	74.0864	558
TTHERM_000477019	74.0741	17
TTHERM_00666570	74.0525	1161
TTHERM_00127020	74.004	1698
TTHERM_01084370	73.9673	4821
TTHERM_00487140	73.913	2964
TTHERM_01104910	73.913	1357
g6565.t2	73.8318	1772
TTHERM_01027470	73.8095	201
TTHERM_00588900	73.8007	816
TTHERM_00112800	73.7981	1584
TTHERM_00046310	73.7907	7694
TTHERM_00161130	73.7654	1686
TTHERM_00289380	73.743	2517
TTHERM_00158270	73.6842	272
TTHERM_00442140	73.6842	125
TTHERM_000121009	73.6842	10
TTHERM_00606960	73.6686	12698
TTHERM_000242129	73.6585	311
TTHERM_00594360	73.6486	356
TTHERM_00105450	73.6111	2766
TTHERM_00013760	73.5645	2004
TTHERM_00545860	73.5632	960
TTHERM_00242500	73.5474	769
TTHERM_00052170	73.5202	416
TTHERM_00361399	73.4789	1085
TTHERM_00389850	73.4597	825
TTHERM_00670560	73.4568	137
TTHERM_00445940	73.431	587
TTHERM_00266620	73.4234	119
TTHERM_00047110	73.3542	248
TTHERM_01345820	73.3496	3125
TTHERM_00999090	73.3333	1122
TTHERM_00471070	73.3333	444
TTHERM_00661538	73.3032	245
TTHERM_01005220	73.3017	1472
TTHERM_00732460	73.2984	633
TTHERM_00361490	73.2653	814
TTHERM_00155360	73.2283	506
TTHERM_01006550	73.2258	1517
TTHERM_01435690	73.1844	264
TTHERM_00219470	73.1634	1455
TTHERM_00637600	73.125	157
TTHERM_00675720	73.1111	2157
TTHERM_00666680	73.0821	1600
TTHERM_00885820	73.0453	725
TTHERM_00193200	73.0318	1505
TTHERM_00541480	73.0233	588
TTHERM_00522920	73.0138	3919
TTHERM_00577250	73.0104	543
TTHERM_00023950	72.973	360
TTHERM_000131239	72.9242	248
TTHERM_01289150	72.8986	971
TTHERM_00038880	72.8261	2978
TTHERM_000335759	72.7554	381
TTHERM_00094060	72.7273	164
TTHERM_00842460	72.6829	114
TTHERM_00449010	72.6675	1296
TTHERM_00079070	72.6651	686
TTHERM_00532090	72.6351	2759
TTHERM_00361380	72.578	745
TTHERM_00766450	72.5762	403
TTHERM_00628610	72.5333	1413
TTHERM_00052630	72.5275	253
TTHERM_00214810	72.5146	286
TTHERM_00313830	72.5041	853
TTHERM_00456759	72.4919	303
TTHERM_000161459	72.4891	431
TTHERM_00509080	72.4138	695
TTHERM_000497639	72.4026	537
TTHERM_00059350	72.3735	682
TTHERM_00082220	72.3684	31
TTHERM_00338470	72.3664	2464
TTHERM_00992760	72.3529	2865
TTHERM_00658950	72.3077	1247
TTHERM_00047630	72.3077	1234
TTHERM_00812950	72.2871	1491
TTHERM_00322950	72.2348	308
TTHERM_00441900	72.2222	1108
TTHERM_00225780	72.209	1737
TTHERM_00220690	72.1913	2636
TTHERM_00151250	72.1805	309
TTHERM_00152010	72.1713	538
TTHERM_000564528	72.1429	136
TTHERM_001474496	72.1254	226
TTHERM_00444610	72.0844	4739
TTHERM_00975400	72.0812	94
TTHERM_00518680	72.0403	424
TTHERM_00898250	72.0339	104
TTHERM_00641250	72.0207	303
TTHERM_00841300	72	183
TTHERM_00606950	71.9715	1171
TTHERM_00140920	71.9697	107
TTHERM_00353379	71.9178	233
TTHERM_00245360	71.8876	2066
TTHERM_00691810	71.875	447
TTHERM_000756449	71.875	119
TTHERM_00790540	71.7984	917
TTHERM_00954210	71.7899	634
TTHERM_000312259	71.7647	16
TTHERM_00695590	71.7608	1237
TTHERM_00637400	71.754	996
TTHERM_00688520	71.7391	125
TTHERM_00107210	71.7262	228
TTHERM_01111000	71.7172	106
TTHERM_00170520	71.7131	255
TTHERM_00927250	71.7105	287
TTHERM_00391300	71.6895	1039
TTHERM_00559720	71.6729	4217
TTHERM_001014709	71.6216	255
TTHERM_00382350	71.6129	3689
TTHERM_00939140	71.6113	836
TTHERM_000028549	71.6022	1726
TTHERM_00535560	71.5768	1412
TTHERM_01108550	71.5686	99
TTHERM_00784680	71.567	1013
TTHERM_00962050	71.547	1159
TTHERM_00554610	71.5405	305
TTHERM_00558550	71.521	718
TTHERM_000391439	71.5116	116
TTHERM_000091579	71.4988	291
TTHERM_01124100	71.471	1388
TTHERM_01227740	71.3881	116
TTHERM_01243470	71.3759	2077
TTHERM_00498150	71.3718	934
TTHERM_00850580	71.3483	122
TTHERM_00149859	71.3115	314
TTHERM_00101160	71.3074	5085
TTHERM_00535990	71.2963	352
TTHERM_00474930	71.2794	635
TTHERM_00537140	71.2375	149
TTHERM_00585250	71.2195	216
TTHERM_00705240	71.1957	378
TTHERM_00578880	71.179	597
TTHERM_00926960	71.1636	1354
TTHERM_00529610	71.1409	583
TTHERM_00471950	71.1392	946
TTHERM_00537400	71.1391	4375
TTHERM_00686100	71.134	510
TTHERM_01169430	71.123	271
TTHERM_00137780	71.0782	4380
TTHERM_00126950	71.0145	478
TTHERM_00127160	71.0145	239
TTHERM_00392660	70.9957	464
TTHERM_000188369	70.9677	277
TTHERM_01193550	70.9607	902
TTHERM_00927080	70.9559	201
TTHERM_00339700	70.9265	954
TTHERM_01044650	70.8995	194
TTHERM_00787270	70.8895	360
TTHERM_00145040	70.8824	640
TTHERM_00193960	70.8709	792
TTHERM_00842500	70.8502	515
TTHERM_00787370	70.8029	85
TTHERM_00283700	70.7865	177
TTHERM_00125620	70.7589	554
TTHERM_00374880	70.7407	910
TTHERM_00492840	70.7361	712
TTHERM_00059110	70.7317	63
TTHERM_00586650	70.7207	303
TTHERM_00577350	70.7182	263
TTHERM_00497150	70.7165	869
TTHERM_01076960	70.6922	1120
TTHERM_00152100	70.6806	430
TTHERM_00194570	70.6687	897
TTHERM_00554350	70.6667	428
TTHERM_01123910	70.6549	1204
g11764.t1	70.6422	175
TTHERM_00892350	70.6395	189
g7442.t2	70.6349	3500
TTHERM_00283330	70.6349	1787
TTHERM_00656060	70.5882	327
TTHERM_00780650	70.5584	420
TTHERM_00997790	70.5521	327
TTHERM_00222290	70.5479	187
TTHERM_00780710	70.5357	104
TTHERM_00185490	70.5256	2945
TTHERM_00649260	70.4886	1705
TTHERM_00155330	70.4883	617
TTHERM_00772030	70.4651	1018
TTHERM_00455650	70.4444	1708
TTHERM_00485980	70.4167	201
TTHERM_00564120	70.3755	1670
TTHERM_00328610	70.3557	2347
TTHERM_00825560	70.3008	461
TTHERM_00825710	70.2875	101
TTHERM_01080350	70.2857	1565
TTHERM_00149260	70.2857	393
TTHERM_00994240	70.283	91
TTHERM_01050590	70.2811	344
TTHERM_00703480	70.2703	66
TTHERM_00285610	70.2247	599
TTHERM_00388560	70.2048	2247
TTHERM_01119470	70.1897	997
TTHERM_00300360	70.1754	1288
TTHERM_00449000	70.1571	872
TTHERM_00444420	70.1413	572
TTHERM_00037110	70.1031	565
TTHERM_00138449	70.0843	1051
TTHERM_00695750	70.0787	173
TTHERM_00083370	70.0495	820
TTHERM_000840039	70.0461	778
TTHERM_00302060	70.0361	3583
TTHERM_01035490	70.0315	332
TTHERM_00300470	70	431
TTHERM_00705040	70	364
TTHERM_00727840	70	280
TTHERM_01227730	70	236
TTHERM_00526450	70	142
g22428.t1	70	37
TTHERM_01474480	69.9739	273
TTHERM_00384710	69.9332	624
TTHERM_00582290	69.802	392
TTHERM_00049080	69.7941	820
TTHERM_00448810	69.7778	382
TTHERM_00530450	69.7761	1235
TTHERM_00418230	69.7531	465
TTHERM_00295920	69.7417	799
TTHERM_00756050	69.7297	318
TTHERM_00219270	69.7228	604
TTHERM_00649120	69.7226	853
TTHERM_00006320	69.7183	1284
TTHERM_000954319	69.7143	770
TTHERM_00437570	69.697	392
TTHERM_00666610	69.6667	1021
TTHERM_01197090	69.6658	200
TTHERM_00463150	69.6581	675
TTHERM_00473050	69.6429	433
TTHERM_00285560	69.6231	536
TTHERM_00125460	69.6056	665
TTHERM_000703669	69.6049	274
TTHERM_000005949	69.5706	1185
TTHERM_001080610	69.5652	431
TTHERM_00526310	69.5652	311
TTHERM_00530550	69.5473	641
TTHERM_00285550	69.5391	375
TTHERM_00105640	69.5286	621
TTHERM_00773720	69.5266	989
TTHERM_00649150	69.5238	106
g14476.t2	69.5238	67
TTHERM_00245150	69.437	283
TTHERM_00101210	69.4245	183
TTHERM_00591660	69.403	2252
TTHERM_00053780	69.395	329
TTHERM_00149020	69.3878	333
TTHERM_000481318	69.3548	501
TTHERM_00043840	69.3182	619
TTHERM_01119520	69.3182	418
TTHERM_00926980	69.3069	5758
TTHERM_00440600	69.2935	2328
TTHERM_00616320	69.2913	296
TTHERM_01143890	69.2913	225
TTHERM_01050620	69.2857	274
TTHERM_00494100	69.2841	340
TTHERM_00649080	69.2683	940
TTHERM_00637500	69.2593	583
TTHERM_00220600	69.2529	737
TTHERM_00066940	69.25	102
TTHERM_00637650	69.2443	1249
TTHERM_00532600	69.2308	218
TTHERM_01151550	69.2308	85
TTHERM_00644610	69.2015	293
TTHERM_00470710	69.1729	304
TTHERM_00185740	69.1589	334
TTHERM_00144850	69.1589	192
TTHERM_00474900	69.0821	1348
TTHERM_00449460	69.0608	412
TTHERM_01197030	69.0526	790
TTHERM_00535190	69.0114	744
TTHERM_00497600	68.9873	124
TTHERM_00118620	68.9744	755
TTHERM_00013530	68.9526	756
TTHERM_00221020	68.9474	1559
TTHERM_00586540	68.932	445
TTHERM_00230960	68.9018	2295
TTHERM_000030359	68.8889	81
TTHERM_00142330	68.8822	266
TTHERM_00295770	68.8716	125
TTHERM_01298600	68.8679	161
TTHERM_00469190	68.8679	122
TTHERM_00157800	68.866	246
TTHERM_00312950	68.8427	282
TTHERM_00427560	68.8017	1014
TTHERM_000476849	68.75	312
TTHERM_00293300	68.7428	1276
TTHERM_00339990	68.7307	452
TTHERM_01250100	68.7195	1090
TTHERM_00654260	68.6992	180
TTHERM_01005320	68.6869	1383
TTHERM_01474510	68.6567	521
TTHERM_00069420	68.6301	1085
g20573.t1	68.6275	100
TTHERM_001015921	68.6084	179
TTHERM_00760490	68.6076	163
TTHERM_00190800	68.5567	259
TTHERM_00421000	68.552	413
TTHERM_00689860	68.5484	126
TTHERM_00442300	68.5259	133
TTHERM_01289080	68.4685	734
TTHERM_00497120	68.4564	1061
TTHERM_00194710	68.4564	263
TTHERM_00373830	68.4343	245
TTHERM_01309090	68.4211	265
TTHERM_00497260	68.4043	1300
TTHERM_01093660	68.3824	292
TTHERM_00498230	68.3673	244
TTHERM_00059030	68.3673	123
TTHERM_00035490	68.3333	166
TTHERM_000809379	68.3206	255
TTHERM_000537169	68.2759	87
TTHERM_00531850	68.26	393
TTHERM_00316010	68.2575	3083
TTHERM_00399450	68.2243	139
TTHERM_00334500	68.2171	33
TTHERM_00241580	68.207	602
TTHERM_01001220	68.1818	848
TTHERM_01362500	68.1633	2003
TTHERM_00697430	68.1614	714
TTHERM_00661530	68.1159	503
TTHERM_00046550	68.1034	553
TTHERM_00155350	68.0965	187
TTHERM_00151850	68.0921	262
TTHERM_01005210	68.0851	3885
TTHERM_00048910	68.0851	1144
TTHERM_00263620	68.0608	115
TTHERM_00024410	68.0556	591
TTHERM_00335720	68.0365	341
TTHERM_00523000	68.0261	1771
TTHERM_00089240	68.0157	2052
TTHERM_00394570	68.0124	558
TTHERM_00334360	68	411
TTHERM_000295989	68	108
TTHERM_01289180	67.9856	238
TTHERM_01627910	67.979	770
TTHERM_00346560	67.9688	4587
TTHERM_00624630	67.9641	254
TTHERM_00024240	67.9612	505
TTHERM_00697300	67.9537	229
TTHERM_00194650	67.9499	6195
TTHERM_00494630	67.9417	892
TTHERM_00442480	67.938	794
g10355.t2	67.9245	943
TTHERM_00723290	67.9245	639
TTHERM_00218790	67.9144	7307
TTHERM_00709740	67.9144	403
TTHERM_01068140	67.9078	562
TTHERM_00558380	67.9061	1365
TTHERM_00136060	67.9058	2491
TTHERM_00047700	67.8938	2170
TTHERM_00599980	67.8879	769
TTHERM_00656050	67.8771	295
TTHERM_00590090	67.8705	5951
TTHERM_00189290	67.8571	142
TTHERM_00682980	67.8261	358
TTHERM_00290990	67.8261	219
TTHERM_00895610	67.8218	520
TTHERM_00444850	67.8092	1043
TTHERM_00691100	67.7852	225
TTHERM_00919520	67.7551	274
TTHERM_00118630	67.7419	640
TTHERM_00494810	67.7273	72
TTHERM_00188470	67.7165	500
g14897.t1	67.7083	157
TTHERM_00382270	67.7083	63
TTHERM_00140820	67.6923	441
TTHERM_00481330	67.6329	697
TTHERM_00688470	67.6021	6485
TTHERM_00145930	67.5815	1047
TTHERM_000348809	67.5768	107
TTHERM_00127100	67.5676	438
TTHERM_00276060	67.5483	2187
TTHERM_00733990	67.5325	1
TTHERM_00196650	67.5177	3053
TTHERM_00579319	67.4954	2661
TTHERM_00446400	67.4761	1850
TTHERM_00470990	67.4685	3512
TTHERM_00037460	67.4603	412
TTHERM_00266330	67.4576	520
TTHERM_00621400	67.4497	542
TTHERM_00382120	67.4419	323
TTHERM_00213560	67.4377	1022
TTHERM_00661570	67.4208	137
TTHERM_00794250	67.4194	152
TTHERM_00463420	67.404	1387
TTHERM_01119420	67.3966	1075
TTHERM_00155320	67.382	443
TTHERM_00037060	67.3587	5190
TTHERM_00695800	67.3502	448
TTHERM_00129830	67.3321	657
TTHERM_000616099	67.3219	313
TTHERM_00264690	67.2606	244
TTHERM_00122270	67.25	1073
TTHERM_00055970	67.2414	261
TTHERM_00647339	67.2192	3455
TTHERM_00243720	67.2065	198
TTHERM_01093710	67.2026	424
TTHERM_00149230	67.193	508
TTHERM_00579270	67.1233	282
TTHERM_00411880	67.0732	96
TTHERM_00129890	67.0635	441
TTHERM_000245779	67.0423	245
TTHERM_00726470	66.9919	932
TTHERM_00535640	66.9903	1961
TTHERM_00878160	66.9872	1037
TTHERM_00896100	66.9856	187
TTHERM_00688280	66.9725	116
TTHERM_000347989	66.9683	248
TTHERM_00221180	66.9477	1366
TTHERM_00261950	66.9456	1149
TTHERM_00623060	66.9441	1779
TTHERM_00649490	66.9118	219
TTHERM_00633610	66.8639	191
TTHERM_00011190	66.8539	145
TTHERM_00344030	66.8024	4069
TTHERM_00390040	66.7797	2938
g12591.t1	66.7797	186
TTHERM_01051730	66.7797	186
TTHERM_00334510	66.726	805
TTHERM_00760400	66.6667	962
TTHERM_01109949	66.6667	701
TTHERM_00145490	66.6667	506
TTHERM_00703820	66.6667	447
TTHERM_00149680	66.6667	190
TTHERM_00245180	66.6667	117
TTHERM_00578890	66.6667	93
TTHERM_00820660	66.6142	768
TTHERM_00378890	66.5782	2540
g22184.t1	66.5441	196
TTHERM_01107340	66.5116	396
TTHERM_00185200	66.5049	1001
TTHERM_00312220	66.4948	550
TTHERM_00474970	66.4865	4331
TTHERM_00696960	66.4835	508
TTHERM_01092400	66.4826	2881
TTHERM_00444220	66.4773	174
TTHERM_00446180	66.474	66
TTHERM_00492460	66.4465	750
TTHERM_00501000	66.4323	1270
TTHERM_00189400	66.4234	563
TTHERM_00373840	66.4	699
TTHERM_01299710	66.3507	257
TTHERM_00322910	66.343	379
TTHERM_00790590	66.3366	679
TTHERM_00627180	66.33	858
TTHERM_01040860	66.3212	587
TTHERM_00931950	66.318	1202
TTHERM_000780799	66.2983	32
TTHERM_00227050	66.2791	414
TTHERM_00691580	66.2539	246
TTHERM_01050440	66.1616	85
TTHERM_00895800	66.1563	2672
TTHERM_00766500	66.1538	553
TTHERM_00670660	66.1458	594
TTHERM_00149580	66.1327	373
TTHERM_00705190	66.129	242
TTHERM_00125480	66.1202	409
TTHERM_00487150	66.1169	1277
TTHERM_00471510	66.1088	350
TTHERM_00488340	66.0633	6759
TTHERM_00128320	66.0622	701
TTHERM_00648930	66.0209	1482
TTHERM_00266570	66.0205	1356
TTHERM_00713470	66.0131	2882
TTHERM_00238930	66	42
TTHERM_00011760	66	26
TTHERM_00530350	65.9983	1648
TTHERM_00347970	65.9677	941
TTHERM_00088080	65.9211	560
TTHERM_00781030	65.9091	173
TTHERM_00899550	65.8952	365
TTHERM_00499610	65.8854	98
TTHERM_00663830	65.874	1200
TTHERM_00780700	65.8654	355
TTHERM_00853070	65.8537	284
TTHERM_00835040	65.812	352
TTHERM_00354630	65.812	135
TTHERM_00047600	65.7952	482
TTHERM_000730380	65.7682	349
g24961.t1	65.7658	319
TTHERM_00079610	65.7492	151
TTHERM_00787070	65.7407	570
TTHERM_00343870	65.6885	244
TTHERM_00735340	65.6736	1990
TTHERM_000564159	65.6604	124
TTHERM_00562810	65.6361	570
TTHERM_00123680	65.6347	411
TTHERM_00136390	65.625	967
TTHERM_00189450	65.625	503
TTHERM_01143900	65.625	494
TTHERM_00327150	65.6126	672
TTHERM_00755930	65.6109	121
TTHERM_000196029	65.6109	109
TTHERM_000732489	65.5914	230
TTHERM_00190870	65.5602	407
TTHERM_00760310	65.5589	1172
TTHERM_00051740	65.5556	280
TTHERM_00129710	65.5462	157
TTHERM_00052460	65.5172	449
TTHERM_00494090	65.5126	1117
TTHERM_00073200	65.4839	964
TTHERM_00145779	65.4709	677
TTHERM_00361730	65.4275	309
TTHERM_00113100	65.4206	111
TTHERM_00554420	65.3731	1412
TTHERM_00474780	65.3409	878
TTHERM_00349060	65.3061	111
TTHERM_00086780	65.2968	4111
TTHERM_01034460	65.2941	1010
TTHERM_00354990	65.285	134
TTHERM_00254530	65.2695	84
TTHERM_00101500	65.2641	1255
TTHERM_00939230	65.2582	99
TTHERM_01326880	65.2473	431
TTHERM_00663980	65.2439	481
TTHERM_00822340	65.2174	117
TTHERM_00433840	65.2174	14
TTHERM_01048130	65.2079	538
TTHERM_00729230	65.1852	132
TTHERM_00684540	65.1842	858
TTHERM_00070980	65.184	351
TTHERM_01285910	65.1751	373
TTHERM_00969600	65.1685	1200
TTHERM_00494520	65.1341	184
TTHERM_00721180	65.1316	697
TTHERM_00245200	65.0877	493
TTHERM_00190730	65.0838	449
TTHERM_00706270	65.0667	299
TTHERM_00498210	65.0246	65
TTHERM_00804750	65.0198	933
TTHERM_01109960	65	527
TTHERM_01108620	64.9907	1665
TTHERM_00136050	64.988	616
TTHERM_00052160	64.9795	708
TTHERM_00692970	64.9695	387
TTHERM_00770760	64.9573	1526
TTHERM_00722950	64.9551	981
TTHERM_00693060	64.9306	360
TTHERM_00220660	64.9123	317
TTHERM_000773078	64.876	692
TTHERM_00194400	64.8649	98
TTHERM_00326820	64.8485	325
TTHERM_00399430	64.8325	800
TTHERM_000131339	64.8221	340
TTHERM_00266700	64.8069	162
TTHERM_00691200	64.7975	146
TTHERM_00471830	64.7959	1341
TTHERM_00471840	64.7913	397
TTHERM_00310820	64.7761	447
g25296.t2	64.7727	276
TTHERM_00657539	64.7321	218
TTHERM_00316370	64.6957	623
TTHERM_00013480	64.69	1905
TTHERM_001113129	64.684	501
TTHERM_00557870	64.6809	274
TTHERM_00092850	64.6784	918
TTHERM_00590130	64.6277	370
TTHERM_00256970	64.6154	116
[truncated: 22,320 more rows]

## Sheet: Table S2
Table S1 Function annotation of the T. thermophila proteome GO annotations of the identified proteins.					Table S2 Function annotation of the T. thermophila proteome KOG annotations of the identified proteins.				Table S2 Function annotation of the T. thermophila proteome Subcellular localization of identified proteins according to Cello analysis.
Gene_ID	GO_ID	GONameSpace	GOName		Gene_ID	KOG_category	KOG_description		Gene_ID	Most_likely_Location
TTHERM_01080330	GO:0031234	cellular_component	extrinsic component of cytoplasmic side of plasma membrane		TTHERM_001207740	E	Amino acid transport and metabolism		TTHERM_01528530	Nuclear
TTHERM_01080330	GO:0150034	cellular_component	distal axon		TTHERM_01207740	E	Amino acid transport and metabolism		TTHERM_00684590	Nuclear
TTHERM_01080330	GO:0070161	cellular_component	anchoring junction		TTHERM_00326770	E	Amino acid transport and metabolism		TTHERM_001261810	Extracellular
TTHERM_01080330	GO:0043025	cellular_component	neuronal cell body		TTHERM_00332080	E	Amino acid transport and metabolism		TTHERM_01353150	Nuclear
TTHERM_01080330	GO:0032279	cellular_component	asymmetric synapse		TTHERM_00340060	E	Amino acid transport and metabolism		TTHERM_01353180	Nuclear
TTHERM_01080330	GO:0071704	biological_process	organic substance metabolic process		TTHERM_00340050	E	Amino acid transport and metabolism		TTHERM_01353190	Nuclear
TTHERM_01080330	GO:0051234	biological_process	establishment of localization		TTHERM_00340040	E	Amino acid transport and metabolism		TTHERM_01353210	Nuclear
TTHERM_01080330	GO:0051239	biological_process	regulation of multicellular organismal process		TTHERM_01109980	E	Amino acid transport and metabolism		TTHERM_01353220	Nuclear
TTHERM_01080330	GO:0051240	biological_process	positive regulation of multicellular organismal process		TTHERM_00463450	E	Amino acid transport and metabolism		g10008	Nuclear
TTHERM_01080330	GO:0044085	biological_process	cellular component biogenesis		TTHERM_01169360	E	Amino acid transport and metabolism		TTHERM_01295380	Nuclear
TTHERM_01080330	GO:0051259	biological_process	protein complex oligomerization		TTHERM_00462900	E	Amino acid transport and metabolism		TTHERM_01261800	Nuclear
TTHERM_01080330	GO:0044092	biological_process	negative regulation of molecular function		TTHERM_00302100	E	Amino acid transport and metabolism		TTHERM_01295370	Nuclear
TTHERM_01080330	GO:0140352	biological_process	export from cell		TTHERM_00300230	E	Amino acid transport and metabolism		TTHERM_001295369	Nuclear
TTHERM_01080330	GO:0006725	biological_process	cellular aromatic compound metabolic process		TTHERM_00318580	E	Amino acid transport and metabolism		TTHERM_01295360	Nuclear
TTHERM_01080330	GO:0032838	cellular_component	plasma membrane bounded cell projection cytoplasm		TTHERM_01044760	E	Amino acid transport and metabolism		TTHERM_01295350	Nuclear
TTHERM_01080330	GO:0070727	biological_process	cellular macromolecule localization		TTHERM_00317220	E	Amino acid transport and metabolism		TTHERM_01295340	Nuclear
TTHERM_01080330	GO:0032839	cellular_component	dendrite cytoplasm		TTHERM_00316640	E	Amino acid transport and metabolism		TTHERM_001295314	Nuclear
TTHERM_01080330	GO:0006732	biological_process	obsolete coenzyme metabolic process		TTHERM_001044430	E	Amino acid transport and metabolism		TTHERM_01295310	Nuclear
TTHERM_01080330	GO:0006733	biological_process	obsolete oxidoreduction coenzyme metabolic process		TTHERM_00295390	E	Amino acid transport and metabolism		TTHERM_01295300	Nuclear
TTHERM_01080330	GO:0022607	biological_process	cellular component assembly		TTHERM_01044420	E	Amino acid transport and metabolism		TTHERM_01295290	Nuclear
TTHERM_01080330	GO:0006739	biological_process	NADP metabolic process		TTHERM_00295240	E	Amino acid transport and metabolism		TTHERM_001295283	Nuclear
TTHERM_01080330	GO:0110165	cellular_component	cellular anatomical entity		TTHERM_00294840	E	Amino acid transport and metabolism		TTHERM_01261790	Nuclear
TTHERM_01080330	GO:0042581	cellular_component	specific granule		TTHERM_00294610	E	Amino acid transport and metabolism		TTHERM_01295280	Nuclear
TTHERM_01080330	GO:0003674	molecular_function	molecular_function		TTHERM_00289240	E	Amino acid transport and metabolism		TTHERM_000943052	Nuclear
TTHERM_01080330	GO:0034394	biological_process	protein localization to cell surface		TTHERM_00289080	E	Amino acid transport and metabolism		TTHERM_000943051	Nuclear
TTHERM_01080330	GO:0051291	biological_process	protein heterooligomerization		TTHERM_00285540	E	Amino acid transport and metabolism		TTHERM_00943050	Nuclear
TTHERM_01080330	GO:0048731	biological_process	system development		TTHERM_00283330	E	Amino acid transport and metabolism		TTHERM_000943049	Nuclear
TTHERM_01080330	GO:0005215	molecular_function	transporter activity		TTHERM_00281000	E	Amino acid transport and metabolism		TTHERM_00943040	Nuclear
TTHERM_01080330	GO:0005216	molecular_function	ion channel activity		TTHERM_000279829	E	Amino acid transport and metabolism		TTHERM_00943020	PlasmaMembrane
TTHERM_01080330	GO:0006753	biological_process	nucleoside phosphate metabolic process		TTHERM_000279828	E	Amino acid transport and metabolism		TTHERM_00943010	Nuclear
TTHERM_01080330	GO:0015459	molecular_function	potassium channel regulator activity		TTHERM_00279820	E	Amino acid transport and metabolism		TTHERM_00942990	Nuclear
TTHERM_01080330	GO:0050789	biological_process	regulation of biological process		TTHERM_00277160	E	Amino acid transport and metabolism		TTHERM_00942980	Nuclear
TTHERM_01080330	GO:0005737	cellular_component	cytoplasm		TTHERM_00277150	E	Amino acid transport and metabolism		TTHERM_01261780	Nuclear
TTHERM_01080330	GO:0050794	biological_process	regulation of cellular process		TTHERM_00418550	E	Amino acid transport and metabolism		TTHERM_00942970	Nuclear
TTHERM_01080330	GO:0007275	biological_process	multicellular organism development		TTHERM_00418290	E	Amino acid transport and metabolism		TTHERM_00942960	Extracellular
TTHERM_01080330	GO:0016491	molecular_function	oxidoreductase activity		TTHERM_00414420	E	Amino acid transport and metabolism		TTHERM_00942950	PlasmaMembrane
TTHERM_01080330	GO:0050795	biological_process	regulation of behavior		TTHERM_00884640	E	Amino acid transport and metabolism		TTHERM_000942949	PlasmaMembrane
TTHERM_01080330	GO:0032879	biological_process	regulation of localization		TTHERM_00267980	E	Amino acid transport and metabolism		TTHERM_00942900	PlasmaMembrane
TTHERM_01080330	GO:0032880	biological_process	regulation of protein localization		TTHERM_00267970	E	Amino acid transport and metabolism		TTHERM_00942880	Nuclear
TTHERM_01080330	GO:0050802	biological_process	circadian sleep/wake cycle, sleep		TTHERM_00267950	E	Amino acid transport and metabolism		TTHERM_000942879	Nuclear
TTHERM_01080330	GO:0060537	biological_process	muscle tissue development		TTHERM_00392890	E	Amino acid transport and metabolism		g1004	Cytoplasmic
TTHERM_01080330	GO:0060538	biological_process	skeletal muscle organ development		TTHERM_01093610	E	Amino acid transport and metabolism		TTHERM_00942870	Extracellular
TTHERM_01080330	GO:0060539	biological_process	diaphragm development		TTHERM_01049320	E	Amino acid transport and metabolism		TTHERM_00942840	Extracellular
TTHERM_01080330	GO:0005244	molecular_function	voltage-gated ion channel activity		TTHERM_00655450	E	Amino acid transport and metabolism		TTHERM_00942820	Extracellular
TTHERM_01080330	GO:0071805	biological_process	potassium ion transmembrane transport		TTHERM_01049200	E	Amino acid transport and metabolism		TTHERM_00942810	Extracellular
TTHERM_01080330	GO:0036477	cellular_component	somatodendritic compartment		TTHERM_00220710	E	Amino acid transport and metabolism		TTHERM_00942800	Nuclear
TTHERM_01080330	GO:0060541	biological_process	respiratory system development		TTHERM_000218829	E	Amino acid transport and metabolism		TTHERM_000942777	PlasmaMembrane
TTHERM_01080330	GO:0005249	molecular_function	voltage-gated potassium channel activity		TTHERM_00218820	E	Amino acid transport and metabolism		TTHERM_000942771	Nuclear
TTHERM_01080330	GO:0045187	biological_process	regulation of circadian sleep/wake cycle, sleep		TTHERM_01048110	E	Amino acid transport and metabolism		TTHERM_00942770	PlasmaMembrane
TTHERM_01080330	GO:0008324	molecular_function	cation transmembrane transporter activity		TTHERM_00239150	E	Amino acid transport and metabolism		TTHERM_00942750	Nuclear
TTHERM_01080330	GO:0061061	biological_process	muscle structure development		TTHERM_00239220	E	Amino acid transport and metabolism		TTHERM_00942740	Chloroplast
TTHERM_01080330	GO:0042119	biological_process	neutrophil activation		TTHERM_00239430	E	Amino acid transport and metabolism		TTHERM_00942730	Nuclear
TTHERM_01080330	GO:0006793	biological_process	phosphorus metabolic process		TTHERM_00242470	E	Amino acid transport and metabolism		TTHERM_00942720	PlasmaMembrane
TTHERM_01080330	GO:0006796	biological_process	phosphate-containing compound metabolic process		TTHERM_01019590	E	Amino acid transport and metabolism		TTHERM_00942710	Nuclear
TTHERM_01080330	GO:0005261	molecular_function	cation channel activity		TTHERM_00141170	E	Amino acid transport and metabolism		TTHERM_00942700	Nuclear
TTHERM_01080330	GO:0045202	cellular_component	synapse		TTHERM_000141169	E	Amino acid transport and metabolism		TTHERM_00942690	Extracellular
TTHERM_01080330	GO:0005267	molecular_function	potassium channel activity		TTHERM_00140940	E	Amino acid transport and metabolism		TTHERM_001207740	Cytoplasmic
TTHERM_01080330	GO:0016020	cellular_component	membrane		TTHERM_00188450	E	Amino acid transport and metabolism		TTHERM_000942672	PlasmaMembrane
TTHERM_01080330	GO:0016021	cellular_component	integral component of membrane		TTHERM_01107480	E	Amino acid transport and metabolism		TTHERM_00942670	Nuclear
TTHERM_01080330	GO:2000008	biological_process	regulation of protein localization to cell surface		TTHERM_00189320	E	Amino acid transport and metabolism		TTHERM_00942660	Extracellular
TTHERM_01080330	GO:0006807	biological_process	nitrogen compound metabolic process		TTHERM_00191120	E	Amino acid transport and metabolism		TTHERM_00942650	Nuclear
TTHERM_01080330	GO:0032409	biological_process	regulation of transporter activity		TTHERM_00192090	E	Amino acid transport and metabolism		TTHERM_00942640	Nuclear
TTHERM_01080330	GO:0006810	biological_process	transport		TTHERM_00633270	E	Amino acid transport and metabolism		TTHERM_00942630	Nuclear
TTHERM_01080330	GO:0032410	biological_process	negative regulation of transporter activity		TTHERM_00151890	E	Amino acid transport and metabolism		TTHERM_000942629	Nuclear
TTHERM_01080330	GO:0006811	biological_process	ion transport		TTHERM_00151470	E	Amino acid transport and metabolism		g10067	Nuclear
TTHERM_01080330	GO:0006812	biological_process	cation transport		TTHERM_00149450	E	Amino acid transport and metabolism		g10068	Extracellular
TTHERM_01080330	GO:0032412	biological_process	regulation of ion transmembrane transporter activity		TTHERM_00128420	E	Amino acid transport and metabolism		g10068.t2	Extracellular
TTHERM_01080330	GO:0006813	biological_process	potassium ion transport		TTHERM_00138450	E	Amino acid transport and metabolism		g10069	Mitochondrial
TTHERM_01080330	GO:0032413	biological_process	negative regulation of ion transmembrane transporter activity		TTHERM_00138400	E	Amino acid transport and metabolism		TTHERM_01207740	Nuclear
TTHERM_01080330	GO:0043167	molecular_function	ion binding		TTHERM_00138150	E	Amino acid transport and metabolism		TTHERM_000899571	Extracellular
TTHERM_01080330	GO:0043679	cellular_component	axon terminus		TTHERM_00137870	E	Amino acid transport and metabolism		TTHERM_00899570	Nuclear
TTHERM_01080330	GO:0009888	biological_process	tissue development		TTHERM_00137700	E	Amino acid transport and metabolism		TTHERM_00899560	Nuclear
TTHERM_01080330	GO:0043168	molecular_function	anion binding		TTHERM_00133500	E	Amino acid transport and metabolism		TTHERM_00899550	Nuclear
TTHERM_01080330	GO:0071840	biological_process	cellular component organization or biogenesis		TTHERM_00313080	E	Amino acid transport and metabolism		TTHERM_000899549	Nuclear
TTHERM_01080330	GO:0070821	cellular_component	tertiary granule membrane		TTHERM_000313309	E	Amino acid transport and metabolism		TTHERM_00899510	PlasmaMembrane
TTHERM_01080330	GO:0070820	cellular_component	tertiary granule		TTHERM_000313319	E	Amino acid transport and metabolism		TTHERM_00899500	Nuclear
TTHERM_01080330	GO:0097447	cellular_component	dendritic tree		TTHERM_00313800	E	Amino acid transport and metabolism		g10078.t2	Nuclear
TTHERM_01080330	GO:0000166	molecular_function	nucleotide binding		TTHERM_01001240	E	Amino acid transport and metabolism		TTHERM_000899499	PlasmaMembrane
TTHERM_01080330	GO:0072359	biological_process	circulatory system development		TTHERM_001001223	E	Amino acid transport and metabolism		TTHERM_01207730	Nuclear
TTHERM_01080330	GO:0098984	cellular_component	neuron to neuron synapse		TTHERM_00551140	E	Amino acid transport and metabolism		TTHERM_00899490	PlasmaMembrane
TTHERM_01080330	GO:1902260	biological_process	negative regulation of delayed rectifier potassium channel activity		TTHERM_00554320	E	Amino acid transport and metabolism		TTHERM_00899480	Nuclear
TTHERM_01080330	GO:0009898	cellular_component	cytoplasmic side of plasma membrane		TTHERM_00079070	E	Amino acid transport and metabolism		TTHERM_00899470	Nuclear
TTHERM_01080330	GO:0016043	biological_process	cellular component organization		TTHERM_00079010	E	Amino acid transport and metabolism		TTHERM_00899460	Mitochondrial
TTHERM_01080330	GO:0032940	biological_process	secretion by cell		TTHERM_00582060	E	Amino acid transport and metabolism		TTHERM_000899458	Nuclear
TTHERM_01080330	GO:0099503	cellular_component	secretory vesicle		TTHERM_01079150	E	Amino acid transport and metabolism		TTHERM_00899430	Nuclear
TTHERM_01080330	GO:1902259	biological_process	regulation of delayed rectifier potassium channel activity		TTHERM_00433700	E	Amino acid transport and metabolism		TTHERM_00899420	Nuclear
TTHERM_01080330	GO:0031410	cellular_component	cytoplasmic vesicle		TTHERM_00433970	E	Amino acid transport and metabolism		TTHERM_00899400	Nuclear
TTHERM_01080330	GO:0097458	cellular_component	obsolete neuron part		TTHERM_00630010	E	Amino acid transport and metabolism		TTHERM_01207720	Nuclear
TTHERM_01080330	GO:0019637	biological_process	organophosphate metabolic process		TTHERM_00898240	E	Amino acid transport and metabolism		TTHERM_00899390	Nuclear
TTHERM_01080330	GO:0050877	biological_process	nervous system process		TTHERM_00895660	E	Amino acid transport and metabolism		TTHERM_00899380	Nuclear
TTHERM_01080330	GO:0044224	cellular_component	juxtaparanode region of axon		TTHERM_00895650	E	Amino acid transport and metabolism		TTHERM_000898360	Nuclear
TTHERM_01080330	GO:0002244	biological_process	hematopoietic progenitor cell differentiation		TTHERM_00895640	E	Amino acid transport and metabolism		TTHERM_00898350	Nuclear
TTHERM_01080330	GO:0043204	cellular_component	perikaryon		TTHERM_00895630	E	Amino acid transport and metabolism		TTHERM_00898340	Nuclear
TTHERM_01080330	GO:0005829	cellular_component	cytosol		TTHERM_01014670	E	Amino acid transport and metabolism		TTHERM_01247780	Nuclear
TTHERM_01080330	GO:0050890	biological_process	cognition		TTHERM_00259410	E	Amino acid transport and metabolism		TTHERM_01247790	Nuclear
TTHERM_01080330	GO:1901265	molecular_function	nucleoside phosphate binding		TTHERM_01014570	E	Amino acid transport and metabolism		TTHERM_01247800	Nuclear
TTHERM_01080330	GO:0002252	biological_process	immune effector process		TTHERM_00636930	E	Amino acid transport and metabolism		TTHERM_01247810	Nuclear
TTHERM_01080330	GO:0044237	biological_process	cellular metabolic process		TTHERM_000636933	E	Amino acid transport and metabolism		TTHERM_000684609	Nuclear
TTHERM_01080330	GO:0044238	biological_process	primary metabolic process		TTHERM_00193410	E	Amino acid transport and metabolism		TTHERM_01207710	Nuclear
TTHERM_01080330	GO:0010959	biological_process	regulation of metal ion transport		TTHERM_00194760	E	Amino acid transport and metabolism		g10100	Mitochondrial
TTHERM_01080330	GO:0050896	biological_process	response to stimulus		TTHERM_00196460	E	Amino acid transport and metabolism		TTHERM_01247820	Nuclear
TTHERM_01080330	GO:1990351	cellular_component	transporter complex		TTHERM_01026240	E	Amino acid transport and metabolism		TTHERM_01247830	Nuclear
TTHERM_01080330	GO:1903817	biological_process	negative regulation of voltage-gated potassium channel activity		TTHERM_00071070	E	Amino acid transport and metabolism		TTHERM_001247830	Extracellular
TTHERM_01080330	GO:0002263	biological_process	cell activation involved in immune response		TTHERM_00058850	E	Amino acid transport and metabolism		TTHERM_001025120	Extracellular
TTHERM_01080330	GO:0030424	cellular_component	axon		TTHERM_00058610	E	Amino acid transport and metabolism		TTHERM_01025120	Nuclear
TTHERM_01080330	GO:0120025	cellular_component	plasma membrane bounded cell projection		TTHERM_00933250	E	Amino acid transport and metabolism		TTHERM_01024110	Nuclear
TTHERM_01080330	GO:0048856	biological_process	anatomical structure development		TTHERM_00046090	E	Amino acid transport and metabolism		TTHERM_001023110	Mitochondrial
TTHERM_01080330	GO:0030425	cellular_component	dendrite		TTHERM_00046110	E	Amino acid transport and metabolism		TTHERM_01023090	Nuclear
TTHERM_01080330	GO:0012505	cellular_component	endomembrane system		TTHERM_00046180	E	Amino acid transport and metabolism		TTHERM_01207700	Nuclear
TTHERM_01080330	GO:0050905	biological_process	neuromuscular process		TTHERM_01084100	E	Amino acid transport and metabolism		TTHERM_001023065	Extracellular
TTHERM_01080330	GO:0043226	cellular_component	organelle		TTHERM_01084110	E	Amino acid transport and metabolism		TTHERM_001023061	Nuclear
TTHERM_01080330	GO:0012506	cellular_component	vesicle membrane		TTHERM_00052400	E	Amino acid transport and metabolism		TTHERM_01023060	Nuclear
TTHERM_01080330	GO:0043227	cellular_component	membrane-bounded organelle		TTHERM_00052420	E	Amino acid transport and metabolism		TTHERM_01023050	Nuclear
TTHERM_01080330	GO:0043229	cellular_component	intracellular organelle		TTHERM_00118620	E	Amino acid transport and metabolism		g10113.t2	Nuclear
TTHERM_01080330	GO:0043231	cellular_component	intracellular membrane-bounded organelle		TTHERM_00113120	E	Amino acid transport and metabolism		TTHERM_001023015	Nuclear
TTHERM_01080330	GO:0030431	biological_process	sleep		TTHERM_01287980	E	Amino acid transport and metabolism		TTHERM_001023012	Nuclear
TTHERM_01080330	GO:0032991	cellular_component	protein-containing complex		TTHERM_00171870	E	Amino acid transport and metabolism		TTHERM_01023010	Mitochondrial
TTHERM_01080330	GO:0002274	biological_process	myeloid leukocyte activation		TTHERM_00185840	E	Amino acid transport and metabolism		TTHERM_01023000	Nuclear
TTHERM_01080330	GO:0015075	molecular_function	ion transmembrane transporter activity		TTHERM_00091610	E	Amino acid transport and metabolism		g10118	PlasmaMembrane
TTHERM_01080330	GO:0002275	biological_process	myeloid cell activation involved in immune response		TTHERM_00085100	E	Amino acid transport and metabolism		g10119	Nuclear
TTHERM_01080330	GO:0048869	biological_process	cellular developmental process		TTHERM_000085089	E	Amino acid transport and metabolism		TTHERM_01207690	Nuclear
TTHERM_01080330	GO:0016614	molecular_function	oxidoreductase activity, acting on CH-OH group of donors		TTHERM_00083340	E	Amino acid transport and metabolism		TTHERM_01021970	Nuclear
TTHERM_01080330	GO:0015079	molecular_function	potassium ion transmembrane transporter activity		g20428	E	Amino acid transport and metabolism		TTHERM_01021950	Extracellular
TTHERM_01080330	GO:0120038	cellular_component	obsolete plasma membrane bounded cell projection part		TTHERM_00355370	E	Amino acid transport and metabolism		TTHERM_01021930	Nuclear
TTHERM_01080330	GO:0006887	biological_process	exocytosis		TTHERM_00927220	E	Amino acid transport and metabolism		TTHERM_01021920	Nuclear
TTHERM_01080330	GO:0007399	biological_process	nervous system development		TTHERM_00927210	E	Amino acid transport and metabolism		TTHERM_001021904	Extracellular
TTHERM_01080330	GO:0016616	molecular_function	oxidoreductase activity, acting on the CH-OH group of donors, NAD or NADP as acceptor		TTHERM_01126420	E	Amino acid transport and metabolism		TTHERM_01021900	Nuclear
TTHERM_01080330	GO:0002283	biological_process	neutrophil activation involved in immune response		TTHERM_00929550	E	Amino acid transport and metabolism		TTHERM_01021890	Nuclear
TTHERM_01080330	GO:0031982	cellular_component	vesicle		TTHERM_00929530	E	Amino acid transport and metabolism		TTHERM_001021889	Mitochondrial
TTHERM_01080330	GO:0001775	biological_process	cell activation		TTHERM_000929519	E	Amino acid transport and metabolism		TTHERM_00325570	PlasmaMembrane
TTHERM_01080330	GO:0003824	molecular_function	catalytic activity		TTHERM_01068150	E	Amino acid transport and metabolism		TTHERM_00325580	Mitochondrial
TTHERM_01080330	GO:0099568	cellular_component	cytoplasmic region		TTHERM_00989450	E	Amino acid transport and metabolism		TTHERM_00325590	Cytoplasmic
TTHERM_01080330	GO:0032501	biological_process	multicellular organismal process		TTHERM_01369760	E	Amino acid transport and metabolism		TTHERM_00325600	PlasmaMembrane
TTHERM_01080330	GO:0099572	cellular_component	postsynaptic specialization		TTHERM_00042680	E	Amino acid transport and metabolism		TTHERM_00325610	PlasmaMembrane
TTHERM_01080330	GO:0014069	cellular_component	postsynaptic density		TTHERM_00673400	E	Amino acid transport and metabolism		TTHERM_00325620	PlasmaMembrane
TTHERM_01080330	GO:0032502	biological_process	developmental process		TTHERM_01284710	E	Amino acid transport and metabolism		TTHERM_000325631	Nuclear
TTHERM_01080330	GO:0098552	cellular_component	side of membrane		TTHERM_01046840	E	Amino acid transport and metabolism		TTHERM_00325640	Cytoplasmic
TTHERM_01080330	GO:0044281	biological_process	small molecule metabolic process		TTHERM_00925660	E	Amino acid transport and metabolism		TTHERM_00325650	Cytoplasmic
TTHERM_01080330	GO:0042745	biological_process	circadian sleep/wake cycle		TTHERM_00925650	E	Amino acid transport and metabolism		TTHERM_000325651	Mitochondrial
TTHERM_01080330	GO:0007417	biological_process	central nervous system development		TTHERM_00925630	E	Amino acid transport and metabolism		TTHERM_00325671	Nuclear
TTHERM_01080330	GO:0035579	cellular_component	specific granule membrane		TTHERM_00835060	E	Amino acid transport and metabolism		TTHERM_01207670	PlasmaMembrane
TTHERM_01080330	GO:0007420	biological_process	brain development		TTHERM_000835069	E	Amino acid transport and metabolism		TTHERM_00326680	Nuclear
TTHERM_01080330	GO:0042749	biological_process	regulation of circadian sleep/wake cycle		TTHERM_01188330	E	Amino acid transport and metabolism		TTHERM_000326682	PlasmaMembrane
TTHERM_01080330	GO:0005886	cellular_component	plasma membrane		TTHERM_01188340	E	Amino acid transport and metabolism		TTHERM_00326710	Extracellular
TTHERM_01080330	GO:0036094	molecular_function	small molecule binding		TTHERM_00767550	E	Amino acid transport and metabolism		TTHERM_00326720	PlasmaMembrane
TTHERM_01080330	GO:0005887	cellular_component	integral component of plasma membrane		TTHERM_00224570	E	Amino acid transport and metabolism		TTHERM_00326730	Nuclear
TTHERM_01080330	GO:0042752	biological_process	regulation of circadian rhythm		TTHERM_00225890	E	Amino acid transport and metabolism		TTHERM_00326740	Nuclear
TTHERM_01080330	GO:0042753	biological_process	positive regulation of circadian rhythm		TTHERM_000225898	E	Amino acid transport and metabolism		TTHERM_00326770	PlasmaMembrane
TTHERM_01080330	GO:0043266	biological_process	regulation of potassium ion transport		TTHERM_00787250	E	Amino acid transport and metabolism		TTHERM_00326790	Nuclear
TTHERM_01080330	GO:0098562	cellular_component	cytoplasmic side of membrane		TTHERM_00787240	E	Amino acid transport and metabolism		TTHERM_01207660	Cytoplasmic
TTHERM_01080330	GO:0009987	biological_process	cellular process		TTHERM_00227450	E	Amino acid transport and metabolism		TTHERM_00326820	Cytoplasmic
TTHERM_01080330	GO:0043267	biological_process	negative regulation of potassium ion transport		g2338	E	Amino acid transport and metabolism		TTHERM_00326830	Cytoplasmic
TTHERM_01080330	GO:0070402	molecular_function	NADPH binding		g2338.t2	E	Amino acid transport and metabolism		TTHERM_00326840	Nuclear
TTHERM_01080330	GO:0055044	cellular_component	symplast		g4601.t2	E	Amino acid transport and metabolism		TTHERM_00326850	Extracellular
TTHERM_01080330	GO:0043269	biological_process	regulation of ion transport		g7321.t2	E	Amino acid transport and metabolism		TTHERM_000326867	Nuclear
TTHERM_01080330	GO:0043271	biological_process	negative regulation of ion transport		TTHERM_00105430	E	Amino acid transport and metabolism		TTHERM_000326868	Nuclear
TTHERM_01080330	GO:0071944	cellular_component	cell periphery		TTHERM_00102730	E	Amino acid transport and metabolism		TTHERM_000326869	Nuclear
TTHERM_01080330	GO:0044297	cellular_component	cell body		TTHERM_00101140	E	Amino acid transport and metabolism		TTHERM_00326870	Nuclear
TTHERM_01080330	GO:0045321	biological_process	leukocyte activation		TTHERM_00378690	E	Amino acid transport and metabolism		TTHERM_00326880	Nuclear
TTHERM_01080330	GO:0033036	biological_process	macromolecule localization		TTHERM_00379080	E	Amino acid transport and metabolism		TTHERM_001207659	Mitochondrial
TTHERM_01080330	GO:0044304	cellular_component	main axon		TTHERM_000752280	E	Amino acid transport and metabolism		TTHERM_00326890	Nuclear
TTHERM_01080330	GO:0044306	cellular_component	neuron projection terminus		TTHERM_00016600	E	Amino acid transport and metabolism		TTHERM_00326900	Nuclear
TTHERM_01080330	GO:0022803	molecular_function	passive transmembrane transporter activity		TTHERM_00011120	E	Amino acid transport and metabolism		TTHERM_00326909	Nuclear
TTHERM_01080330	GO:0005911	cellular_component	cell-cell junction		TTHERM_00006150	E	Amino acid transport and metabolism		TTHERM_00326910	Nuclear
TTHERM_01080330	GO:0046873	molecular_function	metal ion transmembrane transporter activity		TTHERM_00389740	E	Amino acid transport and metabolism		TTHERM_00326920	Nuclear
TTHERM_01080330	GO:0098588	cellular_component	bounding membrane of organelle		TTHERM_00249800	E	Amino acid transport and metabolism		TTHERM_00326930	Nuclear
TTHERM_01080330	GO:0009506	cellular_component	plasmodesma		TTHERM_00249710	E	Amino acid transport and metabolism		TTHERM_00326940	Nuclear
TTHERM_01080330	GO:0099106	molecular_function	ion channel regulator activity		TTHERM_00249680	E	Amino acid transport and metabolism		TTHERM_00326950	Nuclear
TTHERM_01080330	GO:0043299	biological_process	leukocyte degranulation		TTHERM_00249570	E	Amino acid transport and metabolism		TTHERM_00326960	Nuclear
TTHERM_01080330	GO:0044325	molecular_function	transmembrane transporter binding		TTHERM_00249560	E	Amino acid transport and metabolism		TTHERM_01207650	Nuclear
TTHERM_01080330	GO:0006955	biological_process	immune response		TTHERM_00249550	E	Amino acid transport and metabolism		TTHERM_00326980	PlasmaMembrane
TTHERM_01080330	GO:1901360	biological_process	organic cyclic compound metabolic process		TTHERM_01029920	E	Amino acid transport and metabolism		TTHERM_00326990	PlasmaMembrane
TTHERM_01080330	GO:0055085	biological_process	transmembrane transport		TTHERM_00825500	E	Amino acid transport and metabolism		TTHERM_00327000	PlasmaMembrane
TTHERM_01080330	GO:0120111	cellular_component	neuron projection cytoplasm		TTHERM_00802390	E	Amino acid transport and metabolism		TTHERM_00327010	Nuclear
TTHERM_01080330	GO:0055086	biological_process	nucleobase-containing small molecule metabolic process		TTHERM_00802360	E	Amino acid transport and metabolism		TTHERM_00327030	Nuclear
TTHERM_01080330	GO:1901363	molecular_function	heterocyclic compound binding		TTHERM_000723389	E	Amino acid transport and metabolism		TTHERM_00327040	PlasmaMembrane
TTHERM_01080330	GO:0022832	molecular_function	voltage-gated channel activity		TTHERM_00723390	E	Amino acid transport and metabolism		TTHERM_00327050	Nuclear
TTHERM_01080330	GO:0043312	biological_process	neutrophil degranulation		TTHERM_00938920	E	Amino acid transport and metabolism		TTHERM_00327060	Nuclear
TTHERM_01080330	GO:0030001	biological_process	metal ion transport		TTHERM_00941490	E	Amino acid transport and metabolism		TTHERM_00327070	Nuclear
TTHERM_01080330	GO:0022836	molecular_function	gated channel activity		TTHERM_00691180	E	Amino acid transport and metabolism		TTHERM_00327080	Nuclear
TTHERM_01080330	GO:0046903	biological_process	secretion		TTHERM_00470520	E	Amino acid transport and metabolism		TTHERM_01207630	Nuclear
TTHERM_01080330	GO:0022839	molecular_function	ion gated channel activity		TTHERM_00760350	E	Amino acid transport and metabolism		TTHERM_00327090	Nuclear
TTHERM_01080330	GO:0022843	molecular_function	voltage-gated cation channel activity		TTHERM_00716220	E	Amino acid transport and metabolism		TTHERM_00327100	Cytoplasmic
TTHERM_01080330	GO:0002366	biological_process	leukocyte activation involved in immune response		TTHERM_00756480	E	Amino acid transport and metabolism		TTHERM_00327109	Nuclear
TTHERM_01080330	GO:0016192	biological_process	vesicle-mediated transport		TTHERM_00840170	E	Amino acid transport and metabolism		TTHERM_00327110	Nuclear
TTHERM_01080330	GO:0002376	biological_process	immune system process		TTHERM_00695800	E	Amino acid transport and metabolism		TTHERM_00327120	Nuclear
TTHERM_01080330	GO:0022857	molecular_function	transmembrane transporter activity		TTHERM_00695810	E	Amino acid transport and metabolism		TTHERM_00327130	Nuclear
TTHERM_01080330	GO:0055114	biological_process	obsolete oxidation-reduction process		TTHERM_00682970	E	Amino acid transport and metabolism		TTHERM_00327140	Nuclear
TTHERM_01080330	GO:0072524	biological_process	pyridine-containing compound metabolic process		TTHERM_00683360	E	Amino acid transport and metabolism		TTHERM_00327150	Cytoplasmic
TTHERM_01080330	GO:0034641	biological_process	cellular nitrogen compound metabolic process		TTHERM_00852850	E	Amino acid transport and metabolism		TTHERM_00327170	Nuclear
TTHERM_01080330	GO:0070995	biological_process	NADPH oxidation		TTHERM_00688570	E	Amino acid transport and metabolism		TTHERM_01207610	Nuclear
TTHERM_01080330	GO:0007507	biological_process	heart development		TTHERM_00688670	E	Amino acid transport and metabolism		TTHERM_00327180	Nuclear
TTHERM_01080330	GO:1901380	biological_process	negative regulation of potassium ion transmembrane transport		TTHERM_00661540	E	Amino acid transport and metabolism		TTHERM_00327190	Nuclear
TTHERM_01080330	GO:0007517	biological_process	muscle organ development		TTHERM_00661530	E	Amino acid transport and metabolism		TTHERM_000327209	PlasmaMembrane
TTHERM_01080330	GO:0098655	biological_process	cation transmembrane transport		TTHERM_00661510	E	Amino acid transport and metabolism		TTHERM_00327210	Nuclear
TTHERM_01080330	GO:1901379	biological_process	regulation of potassium ion transmembrane transport		TTHERM_000661499	E	Amino acid transport and metabolism		TTHERM_00327230	Nuclear
TTHERM_01080330	GO:0007519	biological_process	skeletal muscle tissue development		TTHERM_00727730	E	Amino acid transport and metabolism		TTHERM_00327240	Nuclear
TTHERM_01080330	GO:0098660	biological_process	inorganic ion transmembrane transport		TTHERM_000727850	E	Amino acid transport and metabolism		TTHERM_000327259	Extracellular
TTHERM_01080330	GO:0030054	cellular_component	cell junction		g4601.t2	E	Amino acid transport and metabolism		TTHERM_00327270	Cytoplasmic
TTHERM_01080330	GO:0098662	biological_process	inorganic cation transmembrane transport		TTHERM_01141610	E	Amino acid transport and metabolism		TTHERM_00684610	Nuclear
TTHERM_01080330	GO:0051049	biological_process	regulation of transport		TTHERM_00678600	E	Amino acid transport and metabolism		TTHERM_01207600	Nuclear
TTHERM_01080330	GO:0022890	molecular_function	inorganic cation transmembrane transporter activity		TTHERM_00678560	E	Amino acid transport and metabolism		TTHERM_00327280	Nuclear
TTHERM_01080330	GO:0051051	biological_process	negative regulation of transport		TTHERM_00600100	E	Amino acid transport and metabolism		TTHERM_00327290	Nuclear
TTHERM_01080330	GO:0005488	molecular_function	binding		TTHERM_00600600	E	Amino acid transport and metabolism		TTHERM_000327299	Extracellular
TTHERM_01080330	GO:0022898	biological_process	regulation of transmembrane transporter activity		TTHERM_00600690	E	Amino acid transport and metabolism		TTHERM_00327300	Nuclear
TTHERM_01080330	GO:0031090	cellular_component	organelle membrane		TTHERM_00622880	E	Amino acid transport and metabolism		TTHERM_00327309	Nuclear
TTHERM_01080330	GO:0045938	biological_process	positive regulation of circadian sleep/wake cycle, sleep		TTHERM_00622890	E	Amino acid transport and metabolism		TTHERM_000327319	Nuclear
TTHERM_01080330	GO:0014706	biological_process	striated muscle tissue development		TTHERM_00624780	E	Amino acid transport and metabolism		TTHERM_00327320	Nuclear
TTHERM_01080330	GO:2001258	biological_process	negative regulation of cation channel activity		TTHERM_00624820	E	Amino acid transport and metabolism		TTHERM_00327330	PlasmaMembrane
TTHERM_01080330	GO:0016247	molecular_function	channel regulator activity		TTHERM_00678260	E	Amino acid transport and metabolism		TTHERM_00327340	Nuclear
TTHERM_01080330	GO:2001257	biological_process	regulation of cation channel activity		TTHERM_00578720	E	Amino acid transport and metabolism		TTHERM_01207570	Nuclear
TTHERM_01080330	GO:0048511	biological_process	rhythmic process		TTHERM_00579010	E	Amino acid transport and metabolism		TTHERM_00327350	Extracellular
TTHERM_01080330	GO:0048512	biological_process	circadian behavior		TTHERM_00678170	E	Amino acid transport and metabolism		TTHERM_00327360	Nuclear
TTHERM_01080330	GO:0048513	biological_process	animal organ development		TTHERM_00558300	E	Amino acid transport and metabolism		TTHERM_00327370	Nuclear
TTHERM_01080330	GO:1902495	cellular_component	transmembrane transporter complex		TTHERM_01099010	E	Amino acid transport and metabolism		TTHERM_00327380	Nuclear
TTHERM_01080330	GO:0045445	biological_process	myoblast differentiation		TTHERM_00923230	E	Amino acid transport and metabolism		TTHERM_000327419	Mitochondrial
TTHERM_01080330	GO:0048518	biological_process	positive regulation of biological process		TTHERM_00923020	E	Amino acid transport and metabolism		TTHERM_00327420	Nuclear
TTHERM_01080330	GO:0036230	biological_process	granulocyte activation		TTHERM_00794020	E	Amino acid transport and metabolism		TTHERM_00327440	Nuclear
TTHERM_01080330	GO:0097159	molecular_function	organic cyclic compound binding		TTHERM_00794160	E	Amino acid transport and metabolism		TTHERM_00328450	Mitochondrial
TTHERM_01080330	GO:0044422	cellular_component	obsolete organelle part		TTHERM_00590290	E	Amino acid transport and metabolism		TTHERM_00328470	Nuclear
TTHERM_01080330	GO:0048519	biological_process	negative regulation of biological process		TTHERM_00590510	E	Amino acid transport and metabolism		TTHERM_001207561	Nuclear
TTHERM_01080330	GO:0048520	biological_process	positive regulation of behavior		TTHERM_000525059	E	Amino acid transport and metabolism		TTHERM_00328530	Nuclear
TTHERM_01080330	GO:0044424	cellular_component	obsolete intracellular part		TTHERM_00526730	E	Amino acid transport and metabolism		TTHERM_00328540	Nuclear
TTHERM_01080330	GO:0044425	cellular_component	obsolete membrane part		TTHERM_00527330	E	Amino acid transport and metabolism		TTHERM_00328560	Nuclear
TTHERM_01080330	GO:0022410	biological_process	circadian sleep/wake cycle process		TTHERM_00518500	E	Amino acid transport and metabolism		TTHERM_00328570	Nuclear
TTHERM_01080330	GO:0048523	biological_process	negative regulation of cellular process		TTHERM_00538960	E	Amino acid transport and metabolism		TTHERM_00328580	Nuclear
TTHERM_01080330	GO:0005515	molecular_function	protein binding		TTHERM_00535660	E	Amino acid transport and metabolism		TTHERM_00328590	Nuclear
TTHERM_01080330	GO:0002443	biological_process	leukocyte mediated immunity		TTHERM_00535980	E	Amino acid transport and metabolism		TTHERM_00328600	Nuclear
TTHERM_01080330	GO:0002444	biological_process	myeloid leukocyte mediated immunity		TTHERM_00537210	E	Amino acid transport and metabolism		TTHERM_01207560	Nuclear
TTHERM_01080330	GO:0008076	cellular_component	voltage-gated potassium channel complex		TTHERM_00537220	E	Amino acid transport and metabolism		TTHERM_00328610	Nuclear
TTHERM_01080330	GO:0002446	biological_process	neutrophil mediated immunity		TTHERM_00997520	E	Amino acid transport and metabolism		TTHERM_00328620	Nuclear
TTHERM_01080330	GO:0034702	cellular_component	ion channel complex		TTHERM_00564080	E	Amino acid transport and metabolism		TTHERM_000328629	Mitochondrial
TTHERM_01080330	GO:0034703	cellular_component	cation channel complex		TTHERM_00564520	E	Amino acid transport and metabolism		TTHERM_00328630	Nuclear
TTHERM_01080330	GO:0030097	biological_process	hemopoiesis		TTHERM_000564528	E	Amino acid transport and metabolism		TTHERM_00328640	Nuclear
TTHERM_01080330	GO:0034705	cellular_component	potassium channel complex		TTHERM_00566800	E	Amino acid transport and metabolism		TTHERM_00328650	Nuclear
TTHERM_01080330	GO:1990031	cellular_component	pinceau fiber		TTHERM_00529490	E	Amino acid transport and metabolism		TTHERM_00328660	Nuclear
TTHERM_01080330	GO:0044433	cellular_component	obsolete cytoplasmic vesicle part		TTHERM_00529680	E	Amino acid transport and metabolism		TTHERM_00328670	Nuclear
TTHERM_01080330	GO:0046483	biological_process	heterocycle metabolic process		g7321.t2	E	Amino acid transport and metabolism		TTHERM_00328679	Mitochondrial
TTHERM_01080330	GO:0048534	biological_process	hematopoietic or lymphoid organ development		TTHERM_00468020	E	Amino acid transport and metabolism		TTHERM_01207550	Cytoplasmic
TTHERM_01080330	GO:0044444	cellular_component	obsolete cytoplasmic part		TTHERM_00444190	E	Amino acid transport and metabolism		TTHERM_00329680	Nuclear
TTHERM_01080330	GO:0043933	biological_process	protein-containing complex organization		TTHERM_00444270	E	Amino acid transport and metabolism		TTHERM_00329690	PlasmaMembrane
TTHERM_01080330	GO:0009117	biological_process	nucleotide metabolic process		TTHERM_00445980	E	Amino acid transport and metabolism		TTHERM_00329700	Chloroplast
TTHERM_01080330	GO:0044446	cellular_component	obsolete intracellular organelle part		TTHERM_00446240	E	Amino acid transport and metabolism		TTHERM_00329710	PlasmaMembrane
TTHERM_01080330	GO:0046496	biological_process	nicotinamide nucleotide metabolic process		TTHERM_00522380	E	Amino acid transport and metabolism		TTHERM_00329720	Nuclear
TTHERM_01080330	GO:0019362	biological_process	pyridine nucleotide metabolic process		TTHERM_00532740	E	Amino acid transport and metabolism		TTHERM_00329730	Nuclear
TTHERM_01080330	GO:1904063	biological_process	negative regulation of cation transmembrane transport		TTHERM_00419690	E	Amino acid transport and metabolism		TTHERM_00329740	Nuclear
TTHERM_01080330	GO:0060322	biological_process	head development		TTHERM_00420030	E	Amino acid transport and metabolism		TTHERM_00329750	Nuclear
TTHERM_01080330	GO:0015267	molecular_function	channel activity		TTHERM_00765280	E	Amino acid transport and metabolism		TTHERM_00329770	PlasmaMembrane
TTHERM_01080330	GO:1904062	biological_process	regulation of cation transmembrane transport		TTHERM_00483700	E	Amino acid transport and metabolism		TTHERM_00329780	Nuclear
TTHERM_01080330	GO:0048037	molecular_function	obsolete cofactor binding		TTHERM_00475030	E	Amino acid transport and metabolism		TTHERM_00329790	Nuclear
TTHERM_01080330	GO:0008104	biological_process	protein localization		TTHERM_00475260	E	Amino acid transport and metabolism		TTHERM_00329800	Cytoplasmic
TTHERM_01080330	GO:0044456	cellular_component	obsolete synapse part		TTHERM_00486990	E	Amino acid transport and metabolism		TTHERM_00329830	Nuclear
TTHERM_01080330	GO:0044459	cellular_component	obsolete plasma membrane part		TTHERM_00410180	E	Amino acid transport and metabolism		TTHERM_000329839	PlasmaMembrane
TTHERM_01080330	GO:0034220	biological_process	ion transmembrane transport		TTHERM_00399270	E	Amino acid transport and metabolism		TTHERM_00329840	Nuclear
TTHERM_01080330	GO:0097708	cellular_component	intracellular vesicle		TTHERM_00405570	E	Amino acid transport and metabolism		TTHERM_00329850	Nuclear
TTHERM_01080330	GO:0044463	cellular_component	obsolete cell projection part		TTHERM_00405586	E	Amino acid transport and metabolism		TTHERM_00329860	Nuclear
TTHERM_01080330	GO:0044464	cellular_component	obsolete cell part		TTHERM_00406670	E	Amino acid transport and metabolism		TTHERM_000329869	Nuclear
TTHERM_01080330	GO:0060341	biological_process	regulation of cellular localization		TTHERM_00448920	E	Amino acid transport and metabolism		TTHERM_00329870	Nuclear
TTHERM_01080330	GO:0019897	cellular_component	extrinsic component of plasma membrane		TTHERM_00448930	E	Amino acid transport and metabolism		TTHERM_01206400	Nuclear
TTHERM_01080330	GO:0051641	biological_process	cellular localization		TTHERM_00448980	E	Amino acid transport and metabolism		TTHERM_000329879	Nuclear
TTHERM_01080330	GO:0019898	cellular_component	extrinsic component of membrane		TTHERM_00449040	E	Amino acid transport and metabolism		TTHERM_00329920	PlasmaMembrane
TTHERM_01080330	GO:0007610	biological_process	behavior		TTHERM_00352220	E	Amino acid transport and metabolism		TTHERM_00329930	PlasmaMembrane
TTHERM_01080330	GO:0007611	biological_process	learning or memory		TTHERM_00344030	E	Amino acid transport and metabolism		TTHERM_00329940	Nuclear
TTHERM_01080330	GO:0030141	cellular_component	secretory granule		TTHERM_00344070	E	Amino acid transport and metabolism		TTHERM_00329950	PlasmaMembrane
TTHERM_01080330	GO:0003008	biological_process	system process		TTHERM_00325600	EG	Amino acid transport and metabolism/Carbohydrate transport and metabolism		TTHERM_01206390	PlasmaMembrane
TTHERM_01080330	GO:0019904	molecular_function	protein domain specific binding		TTHERM_00325620	EG	Amino acid transport and metabolism/Carbohydrate transport and metabolism		TTHERM_00329960	Nuclear
TTHERM_01080330	GO:0051649	biological_process	establishment of localization in cell		TTHERM_00310760	EG	Amino acid transport and metabolism/Carbohydrate transport and metabolism		TTHERM_00329970	Nuclear
TTHERM_01080330	GO:0004033	molecular_function	aldo-keto reductase (NADP) activity		TTHERM_00309830	EG	Amino acid transport and metabolism/Carbohydrate transport and metabolism		TTHERM_00329990	Nuclear
TTHERM_01080330	GO:0030659	cellular_component	cytoplasmic vesicle membrane		TTHERM_00299840	EG	Amino acid transport and metabolism/Carbohydrate transport and metabolism		TTHERM_00330010	PlasmaMembrane
TTHERM_01080330	GO:1901017	biological_process	negative regulation of potassium ion transmembrane transporter activity		TTHERM_00298440	EG	Amino acid transport and metabolism/Carbohydrate transport and metabolism		TTHERM_00330020	Nuclear
TTHERM_01080330	GO:1901016	biological_process	regulation of potassium ion transmembrane transporter activity		TTHERM_01044400	EG	Amino acid transport and metabolism/Carbohydrate transport and metabolism		TTHERM_000330036	Cytoplasmic
TTHERM_01080330	GO:0007622	biological_process	rhythmic behavior		TTHERM_001044393	EG	Amino acid transport and metabolism/Carbohydrate transport and metabolism		TTHERM_000330043	Nuclear
TTHERM_01080330	GO:0005575	cellular_component	cellular_component		TTHERM_00283950	EG	Amino acid transport and metabolism/Carbohydrate transport and metabolism		TTHERM_00331040	Nuclear
TTHERM_01080330	GO:0007623	biological_process	circadian rhythm		TTHERM_00554620	EG	Amino acid transport and metabolism/Carbohydrate transport and metabolism		TTHERM_00331050	PlasmaMembrane
TTHERM_01080330	GO:0034762	biological_process	regulation of transmembrane transport		TTHERM_00554640	EG	Amino acid transport and metabolism/Carbohydrate transport and metabolism		TTHERM_001206389	PlasmaMembrane
TTHERM_01080330	GO:0030154	biological_process	cell differentiation		TTHERM_00260710	EG	Amino acid transport and metabolism/Carbohydrate transport and metabolism		TTHERM_000331066	PlasmaMembrane
TTHERM_01080330	GO:0034763	biological_process	negative regulation of transmembrane transport		TTHERM_00059320	EG	Amino acid transport and metabolism/Carbohydrate transport and metabolism		TTHERM_00332070	PlasmaMembrane
TTHERM_01080330	GO:0030667	cellular_component	secretory granule membrane		TTHERM_00161850	EG	Amino acid transport and metabolism/Carbohydrate transport and metabolism		TTHERM_00332080	Nuclear
TTHERM_01080330	GO:0034765	biological_process	regulation of ion transmembrane transport		TTHERM_00185280	EG	Amino acid transport and metabolism/Carbohydrate transport and metabolism		TTHERM_00332090	Cytoplasmic
TTHERM_01080330	GO:0034766	biological_process	negative regulation of ion transmembrane transport		TTHERM_00927230	EG	Amino acid transport and metabolism/Carbohydrate transport and metabolism		TTHERM_00332100	Nuclear
TTHERM_01080330	GO:0098772	molecular_function	molecular function regulator activity		TTHERM_00654140	EG	Amino acid transport and metabolism/Carbohydrate transport and metabolism		TTHERM_00332110	Extracellular
TTHERM_01080330	GO:0008150	biological_process	biological_process		TTHERM_00654150	EG	Amino acid transport and metabolism/Carbohydrate transport and metabolism		TTHERM_00332120	PlasmaMembrane
TTHERM_01080330	GO:0015318	molecular_function	inorganic molecular entity transmembrane transporter activity		TTHERM_00711900	EG	Amino acid transport and metabolism/Carbohydrate transport and metabolism		TTHERM_00332130	Nuclear
TTHERM_01080330	GO:0008152	biological_process	metabolic process		TTHERM_01220360	EG	Amino acid transport and metabolism/Carbohydrate transport and metabolism		TTHERM_01109760	Nuclear
TTHERM_01080330	GO:0002520	biological_process	immune system development		TTHERM_00753280	EG	Amino acid transport and metabolism/Carbohydrate transport and metabolism		TTHERM_00332140	Nuclear
TTHERM_01080330	GO:1901564	biological_process	organonitrogen compound metabolic process		TTHERM_01125160	EG	Amino acid transport and metabolism/Carbohydrate transport and metabolism		TTHERM_00332150	Nuclear
TTHERM_01080330	GO:0050661	molecular_function	NADP binding		TTHERM_00011160	EG	Amino acid transport and metabolism/Carbohydrate transport and metabolism		TTHERM_00332160	Cytoplasmic
TTHERM_01080330	GO:0050662	molecular_function	obsolete coenzyme binding		TTHERM_00011150	EG	Amino acid transport and metabolism/Carbohydrate transport and metabolism		TTHERM_00332170	Nuclear
TTHERM_01080330	GO:0098793	cellular_component	presynapse		TTHERM_00497800	EG	Amino acid transport and metabolism/Carbohydrate transport and metabolism		TTHERM_00332180	PlasmaMembrane
TTHERM_01080330	GO:0051179	biological_process	localization		TTHERM_00503850	EG	Amino acid transport and metabolism/Carbohydrate transport and metabolism		TTHERM_00332190	PlasmaMembrane
TTHERM_01080330	GO:0065003	biological_process	protein-containing complex assembly		TTHERM_00486560	EG	Amino acid transport and metabolism/Carbohydrate transport and metabolism		TTHERM_00332200	Cytoplasmic
TTHERM_01080330	GO:0098794	cellular_component	postsynapse		TTHERM_00304370	EGP	Amino acid transport and metabolism/Carbohydrate transport and metabolism/Inorganic ion transport and metabolism		TTHERM_000332209	Nuclear
TTHERM_01080330	GO:0098797	cellular_component	plasma membrane protein complex		TTHERM_00300040	EGP	Amino acid transport and metabolism/Carbohydrate transport and metabolism/Inorganic ion transport and metabolism		TTHERM_00332210	PlasmaMembrane
TTHERM_01080330	GO:0098796	cellular_component	membrane protein complex		TTHERM_00191600	EGP	Amino acid transport and metabolism/Carbohydrate transport and metabolism/Inorganic ion transport and metabolism		TTHERM_00684620	Nuclear
TTHERM_01080330	GO:0065007	biological_process	biological regulation		TTHERM_01055440	EGP	Amino acid transport and metabolism/Carbohydrate transport and metabolism/Inorganic ion transport and metabolism		TTHERM_01109770	Mitochondrial
TTHERM_01080330	GO:0065009	biological_process	regulation of molecular function		TTHERM_01005230	EGP	Amino acid transport and metabolism/Carbohydrate transport and metabolism/Inorganic ion transport and metabolism		TTHERM_00340240	Cytoplasmic
TTHERM_01080330	GO:0051186	biological_process	obsolete cofactor metabolic process		TTHERM_00225620	EGP	Amino acid transport and metabolism/Carbohydrate transport and metabolism/Inorganic ion transport and metabolism		TTHERM_00340230	Nuclear
TTHERM_01080330	GO:0042995	cellular_component	cell projection		TTHERM_00006290	EGP	Amino acid transport and metabolism/Carbohydrate transport and metabolism/Inorganic ion transport and metabolism		TTHERM_00340210	PlasmaMembrane
TTHERM_01080330	GO:0033267	cellular_component	obsolete axon part		TTHERM_00578740	EGP	Amino acid transport and metabolism/Carbohydrate transport and metabolism/Inorganic ion transport and metabolism		TTHERM_00340200	Nuclear
TTHERM_01080330	GO:1990635	cellular_component	proximal dendrite		TTHERM_00578750	EGP	Amino acid transport and metabolism/Carbohydrate transport and metabolism/Inorganic ion transport and metabolism		TTHERM_000340199	Mitochondrial
TTHERM_01080330	GO:0005622	cellular_component	intracellular anatomical structure		TTHERM_00486530	EGP	Amino acid transport and metabolism/Carbohydrate transport and metabolism/Inorganic ion transport and metabolism		TTHERM_00340190	Nuclear
TTHERM_01080330	GO:0005623	cellular_component	obsolete cell		TTHERM_00374930	EGP	Amino acid transport and metabolism/Carbohydrate transport and metabolism/Inorganic ion transport and metabolism		TTHERM_00340180	PlasmaMembrane
TTHERM_01080330	GO:0031224	cellular_component	intrinsic component of membrane		TTHERM_01207600	EH	Amino acid transport and metabolism/Coenzyme transport and metabolism		TTHERM_00340170	Nuclear
TTHERM_01080330	GO:0031226	cellular_component	intrinsic component of plasma membrane		TTHERM_00059529	EH	Amino acid transport and metabolism/Coenzyme transport and metabolism		TTHERM_00340150	PlasmaMembrane
TTHERM_01080330	GO:0006139	biological_process	nucleobase-containing compound metabolic process		TTHERM_01068170	EH	Amino acid transport and metabolism/Coenzyme transport and metabolism		TTHERM_01109780	Cytoplasmic
TTHERM_01080330	GO:0043005	cellular_component	neuron projection		TTHERM_00503839	EH	Amino acid transport and metabolism/Coenzyme transport and metabolism		TTHERM_00340140	Nuclear
TTHERM_01080330	GO:0045055	biological_process	regulated exocytosis		TTHERM_00503840	EH	Amino acid transport and metabolism/Coenzyme transport and metabolism		TTHERM_00340130	Nuclear
TTHERM_00666630	GO:0042625	molecular_function	ATPase-coupled ion transmembrane transporter activity		TTHERM_00088050	EI	Amino acid transport and metabolism/Lipid transport and metabolism		TTHERM_00340100	Nuclear
TTHERM_00666630	GO:0042626	molecular_function	ATPase-coupled transmembrane transporter activity		TTHERM_00637060	EIOV	Amino acid transport and metabolism/Lipid transport and metabolism/Posttranslational modification, protein turnover, chaperones/Defense mechanisms		TTHERM_00340090	Nuclear
TTHERM_00666630	GO:0009987	biological_process	cellular process		TTHERM_00637080	EIOV	Amino acid transport and metabolism/Lipid transport and metabolism/Posttranslational modification, protein turnover, chaperones/Defense mechanisms		TTHERM_00340080	Nuclear
TTHERM_00666630	GO:0008324	molecular_function	cation transmembrane transporter activity		TTHERM_00579060	EIOV	Amino acid transport and metabolism/Lipid transport and metabolism/Posttranslational modification, protein turnover, chaperones/Defense mechanisms		g10314.t2	Nuclear
TTHERM_00666630	GO:0044424	cellular_component	obsolete intracellular part		TTHERM_00579070	EIOV	Amino acid transport and metabolism/Lipid transport and metabolism/Posttranslational modification, protein turnover, chaperones/Defense mechanisms		TTHERM_000340079	PlasmaMembrane
TTHERM_00666630	GO:0071944	cellular_component	cell periphery		TTHERM_00537300	EF	Amino acid transport and metabolism/Nucleotide transport and metabolism		TTHERM_00340060	Cytoplasmic
TTHERM_00666630	GO:0044425	cellular_component	obsolete membrane part		TTHERM_000400749	EF	Amino acid transport and metabolism/Nucleotide transport and metabolism		TTHERM_00340050	Nuclear
TTHERM_00666630	GO:0005388	molecular_function	P-type calcium transporter activity		TTHERM_00400750	EF	Amino acid transport and metabolism/Nucleotide transport and metabolism		TTHERM_00340040	Cytoplasmic
TTHERM_00666630	GO:0019725	biological_process	cellular homeostasis		TTHERM_00569330	EO	Amino acid transport and metabolism/Posttranslational modification, protein turnover, chaperones		TTHERM_001109782	Nuclear
TTHERM_00666630	GO:0016787	molecular_function	hydrolase activity		TTHERM_00786970	EO	Amino acid transport and metabolism/Posttranslational modification, protein turnover, chaperones		g10320	Chloroplast
TTHERM_00666630	GO:0022804	molecular_function	active transmembrane transporter activity		TTHERM_000786969	EO	Amino acid transport and metabolism/Posttranslational modification, protein turnover, chaperones		TTHERM_00340030	Nuclear
TTHERM_00666630	GO:0016020	cellular_component	membrane		TTHERM_000786968	EO	Amino acid transport and metabolism/Posttranslational modification, protein turnover, chaperones		TTHERM_000340029	Nuclear
TTHERM_00666630	GO:0016021	cellular_component	integral component of membrane		TTHERM_00786960	EO	Amino acid transport and metabolism/Posttranslational modification, protein turnover, chaperones		TTHERM_00340020	Nuclear
TTHERM_00666630	GO:0046873	molecular_function	metal ion transmembrane transporter activity		TTHERM_00691700	EO	Amino acid transport and metabolism/Posttranslational modification, protein turnover, chaperones		TTHERM_00340010	PlasmaMembrane
TTHERM_00666630	GO:0055065	biological_process	metal ion homeostasis		TTHERM_00658820	EO	Amino acid transport and metabolism/Posttranslational modification, protein turnover, chaperones		TTHERM_00340000	Nuclear
TTHERM_00666630	GO:0006810	biological_process	transport		TTHERM_00475080	EO	Amino acid transport and metabolism/Posttranslational modification, protein turnover, chaperones		TTHERM_00339990	Cytoplasmic
TTHERM_00666630	GO:0006811	biological_process	ion transport		TTHERM_00353460	EO	Amino acid transport and metabolism/Posttranslational modification, protein turnover, chaperones		TTHERM_000339969	Mitochondrial
TTHERM_00666630	GO:0006812	biological_process	cation transport		TTHERM_000353449	EO	Amino acid transport and metabolism/Posttranslational modification, protein turnover, chaperones		TTHERM_00339940	Nuclear
TTHERM_00666630	GO:0044444	cellular_component	obsolete cytoplasmic part		TTHERM_00647500	EQ	Amino acid transport and metabolism/Secondary metabolites biosynthesis, transport and catabolism		TTHERM_01109790	Nuclear
TTHERM_00666630	GO:0055071	biological_process	manganese ion homeostasis		TTHERM_00688520	ET	Amino acid transport and metabolism/Signal transduction mechanisms		TTHERM_000339939	Mitochondrial
TTHERM_00666630	GO:0006816	biological_process	calcium ion transport		TTHERM_00313119	EJ	Amino acid transport and metabolism/Translation, ribosomal structure and biogenesis		TTHERM_00339920	Extracellular
TTHERM_00666630	GO:0051234	biological_process	establishment of localization		TTHERM_01014620	EJ	Amino acid transport and metabolism/Translation, ribosomal structure and biogenesis		TTHERM_00339910	Extracellular
TTHERM_00666630	GO:0005794	cellular_component	Golgi apparatus		TTHERM_01207660	G	Carbohydrate transport and metabolism		TTHERM_00339900	Nuclear
TTHERM_00666630	GO:0055076	biological_process	transition metal ion homeostasis		TTHERM_001207659	G	Carbohydrate transport and metabolism		TTHERM_00339890	Nuclear
TTHERM_00666630	GO:0015399	molecular_function	primary active transmembrane transporter activity		TTHERM_00329690	G	Carbohydrate transport and metabolism		TTHERM_00339880	Nuclear
TTHERM_00666630	GO:0055080	biological_process	cation homeostasis		TTHERM_00339880	G	Carbohydrate transport and metabolism		TTHERM_00339870	PlasmaMembrane
TTHERM_00666630	GO:0055082	biological_process	cellular chemical homeostasis		TTHERM_00338470	G	Carbohydrate transport and metabolism		TTHERM_000339869	Mitochondrial
TTHERM_00666630	GO:0044459	cellular_component	obsolete plasma membrane part		TTHERM_00338460	G	Carbohydrate transport and metabolism		TTHERM_00339850	PlasmaMembrane
TTHERM_00666630	GO:0034220	biological_process	ion transmembrane transport		TTHERM_00310900	G	Carbohydrate transport and metabolism		TTHERM_00339840	Nuclear
TTHERM_00666630	GO:0055085	biological_process	transmembrane transport		TTHERM_00305410	G	Carbohydrate transport and metabolism		TTHERM_01109800	Nuclear
TTHERM_00666630	GO:0015662	molecular_function	P-type ion transporter activity		TTHERM_00463700	G	Carbohydrate transport and metabolism		TTHERM_00339830	Cytoplasmic
TTHERM_00666630	GO:0044464	cellular_component	obsolete cell part		TTHERM_00463650	G	Carbohydrate transport and metabolism		TTHERM_00339820	Mitochondrial
TTHERM_00666630	GO:0030001	biological_process	metal ion transport		TTHERM_00462870	G	Carbohydrate transport and metabolism		TTHERM_00339810	Nuclear
TTHERM_00666630	GO:0016817	molecular_function	hydrolase activity, acting on acid anhydrides		TTHERM_00302090	G	Carbohydrate transport and metabolism		TTHERM_000339809	Mitochondrial
TTHERM_00666630	GO:0016818	molecular_function	hydrolase activity, acting on acid anhydrides, in phosphorus-containing anhydrides		TTHERM_00301710	G	Carbohydrate transport and metabolism		TTHERM_00339800	Nuclear
TTHERM_00666630	GO:0030003	biological_process	cellular cation homeostasis		TTHERM_00318540	G	Carbohydrate transport and metabolism		TTHERM_00339790	Cytoplasmic
TTHERM_00666630	GO:0070588	biological_process	calcium ion transmembrane transport		TTHERM_00295610	G	Carbohydrate transport and metabolism		TTHERM_00339780	Cytoplasmic
TTHERM_00666630	GO:0140358	molecular_function	P-type transmembrane transporter activity		TTHERM_00295500	G	Carbohydrate transport and metabolism		TTHERM_00339770	PlasmaMembrane
TTHERM_00666630	GO:0046916	biological_process	cellular transition metal ion homeostasis		TTHERM_00684730	G	Carbohydrate transport and metabolism		TTHERM_000339769	PlasmaMembrane
TTHERM_00666630	GO:0022853	molecular_function	active ion transmembrane transporter activity		TTHERM_00292160	G	Carbohydrate transport and metabolism		TTHERM_00339760	PlasmaMembrane
TTHERM_00666630	GO:0005575	cellular_component	cellular_component		TTHERM_00292150	G	Carbohydrate transport and metabolism		TTHERM_01109810	Nuclear
TTHERM_00666630	GO:0022857	molecular_function	transmembrane transporter activity		TTHERM_00290830	G	Carbohydrate transport and metabolism		TTHERM_00339720	Nuclear
TTHERM_00666630	GO:0030026	biological_process	cellular manganese ion homeostasis		TTHERM_00290640	G	Carbohydrate transport and metabolism		TTHERM_00339710	Cytoplasmic
TTHERM_00666630	GO:0016462	molecular_function	pyrophosphatase activity		TTHERM_00290630	G	Carbohydrate transport and metabolism		TTHERM_00339700	Nuclear
TTHERM_00666630	GO:0098771	biological_process	inorganic ion homeostasis		TTHERM_00290610	G	Carbohydrate transport and metabolism		g10355.t2	Nuclear
TTHERM_00666630	GO:0110165	cellular_component	cellular anatomical entity		TTHERM_00289600	G	Carbohydrate transport and metabolism		TTHERM_00339690	Nuclear
TTHERM_00666630	GO:0008150	biological_process	biological_process		TTHERM_00289590	G	Carbohydrate transport and metabolism		TTHERM_00339680	Nuclear
TTHERM_00666630	GO:0015318	molecular_function	inorganic molecular entity transmembrane transporter activity		TTHERM_00289570	G	Carbohydrate transport and metabolism		TTHERM_00339670	PlasmaMembrane
TTHERM_00666630	GO:0017111	molecular_function	ribonucleoside triphosphate phosphatase activity		TTHERM_00289560	G	Carbohydrate transport and metabolism		TTHERM_00339660	Nuclear
TTHERM_00666630	GO:0012505	cellular_component	endomembrane system		TTHERM_00289550	G	Carbohydrate transport and metabolism		TTHERM_001109811	Nuclear
TTHERM_00666630	GO:0006873	biological_process	cellular ion homeostasis		TTHERM_00289540	G	Carbohydrate transport and metabolism		TTHERM_00339640	Cytoplasmic
TTHERM_00666630	GO:0003674	molecular_function	molecular_function		TTHERM_00289530	G	Carbohydrate transport and metabolism		TTHERM_00339639	Nuclear
TTHERM_00666630	GO:0043226	cellular_component	organelle		TTHERM_00289520	G	Carbohydrate transport and metabolism		TTHERM_00339630	Nuclear
TTHERM_00666630	GO:0043227	cellular_component	membrane-bounded organelle		TTHERM_00289510	G	Carbohydrate transport and metabolism		TTHERM_00339620	Nuclear
TTHERM_00666630	GO:0006875	biological_process	cellular metal ion homeostasis		TTHERM_00289410	G	Carbohydrate transport and metabolism		TTHERM_00339610	Cytoplasmic
TTHERM_00666630	GO:0043229	cellular_component	intracellular organelle		TTHERM_00286770	G	Carbohydrate transport and metabolism		TTHERM_00339600	Nuclear
TTHERM_00666630	GO:0098655	biological_process	cation transmembrane transport		TTHERM_01108660	G	Carbohydrate transport and metabolism		TTHERM_000338558	Chloroplast
TTHERM_00666630	GO:0005215	molecular_function	transporter activity		TTHERM_01108700	G	Carbohydrate transport and metabolism		TTHERM_00338550	Nuclear
TTHERM_00666630	GO:0043231	cellular_component	intracellular membrane-bounded organelle		TTHERM_00283920	G	Carbohydrate transport and metabolism		TTHERM_000338549	PlasmaMembrane
TTHERM_00666630	GO:0042592	biological_process	homeostatic process		TTHERM_00283700	G	Carbohydrate transport and metabolism		TTHERM_00338520	Mitochondrial
TTHERM_00666630	GO:0015075	molecular_function	ion transmembrane transporter activity		TTHERM_00283490	G	Carbohydrate transport and metabolism		TTHERM_01109820	Nuclear
TTHERM_00666630	GO:0098660	biological_process	inorganic ion transmembrane transport		TTHERM_00283480	G	Carbohydrate transport and metabolism		TTHERM_00338510	Cytoplasmic
TTHERM_00666630	GO:0098662	biological_process	inorganic cation transmembrane transport		TTHERM_01106040	G	Carbohydrate transport and metabolism		TTHERM_00338490	Nuclear
TTHERM_00666630	GO:0005737	cellular_component	cytoplasm		TTHERM_00418560	G	Carbohydrate transport and metabolism		TTHERM_00338470	Mitochondrial
TTHERM_00666630	GO:0022890	molecular_function	inorganic cation transmembrane transporter activity		TTHERM_000418549	G	Carbohydrate transport and metabolism		TTHERM_00338460	Nuclear
TTHERM_00666630	GO:0051179	biological_process	localization		TTHERM_00415730	G	Carbohydrate transport and metabolism		TTHERM_00338450	Nuclear
TTHERM_00666630	GO:0015085	molecular_function	calcium ion transmembrane transporter activity		TTHERM_00415690	G	Carbohydrate transport and metabolism		TTHERM_00338440	Cytoplasmic
TTHERM_00666630	GO:0048878	biological_process	chemical homeostasis		TTHERM_00415660	G	Carbohydrate transport and metabolism		TTHERM_00338420	Nuclear
TTHERM_00666630	GO:0065007	biological_process	biological regulation		TTHERM_00268070	G	Carbohydrate transport and metabolism		TTHERM_00338410	Nuclear
TTHERM_00666630	GO:0065008	biological_process	regulation of biological quality		TTHERM_00266200	G	Carbohydrate transport and metabolism		TTHERM_00338400	PlasmaMembrane
TTHERM_00666630	GO:0003824	molecular_function	catalytic activity		TTHERM_00394590	G	Carbohydrate transport and metabolism		TTHERM_00338370	PlasmaMembrane
TTHERM_00666630	GO:0050801	biological_process	ion homeostasis		TTHERM_00393350	G	Carbohydrate transport and metabolism		TTHERM_01109830	Nuclear
TTHERM_00666630	GO:0140657	molecular_function	ATP-dependent activity		TTHERM_00784290	G	Carbohydrate transport and metabolism		TTHERM_00338360	Nuclear
TTHERM_00666630	GO:0019829	molecular_function	ATPase-coupled cation transmembrane transporter activity		TTHERM_01435670	G	Carbohydrate transport and metabolism		TTHERM_00338330	Extracellular
TTHERM_00666630	GO:0005622	cellular_component	intracellular anatomical structure		TTHERM_00777360	G	Carbohydrate transport and metabolism		TTHERM_00338320	Extracellular
TTHERM_00666630	GO:0016887	molecular_function	ATP hydrolysis activity		TTHERM_00685870	G	Carbohydrate transport and metabolism		TTHERM_00338310	Nuclear
TTHERM_00666630	GO:0005623	cellular_component	obsolete cell		TTHERM_00321640	G	Carbohydrate transport and metabolism		TTHERM_00338300	Nuclear
TTHERM_00666630	GO:0031224	cellular_component	intrinsic component of membrane		TTHERM_00321600	G	Carbohydrate transport and metabolism		TTHERM_00338290	Nuclear
TTHERM_00666630	GO:0031226	cellular_component	intrinsic component of plasma membrane		TTHERM_00321570	G	Carbohydrate transport and metabolism		TTHERM_00338280	Cytoplasmic
TTHERM_00666630	GO:0005886	cellular_component	plasma membrane		TTHERM_00321560	G	Carbohydrate transport and metabolism		TTHERM_00338270	Nuclear
TTHERM_00666630	GO:0005887	cellular_component	integral component of plasma membrane		TTHERM_00321550	G	Carbohydrate transport and metabolism		TTHERM_01109840	Nuclear
TTHERM_00423370	GO:0009987	biological_process	cellular process		TTHERM_00320230	G	Carbohydrate transport and metabolism		TTHERM_00338260	Nuclear
TTHERM_00423370	GO:0009605	biological_process	response to external stimulus		TTHERM_00320200	G	Carbohydrate transport and metabolism		TTHERM_000338259	Chloroplast
TTHERM_00423370	GO:0070727	biological_process	cellular macromolecule localization		TTHERM_00320160	G	Carbohydrate transport and metabolism		TTHERM_00338250	Nuclear
TTHERM_00423370	GO:0040011	biological_process	locomotion		TTHERM_00980960	G	Carbohydrate transport and metabolism		TTHERM_00338249	Nuclear
TTHERM_00423370	GO:0033036	biological_process	macromolecule localization		TTHERM_00979950	G	Carbohydrate transport and metabolism		TTHERM_00338240	Chloroplast
TTHERM_00423370	GO:0030029	biological_process	actin filament-based process		TTHERM_00979940	G	Carbohydrate transport and metabolism		TTHERM_000338239	Mitochondrial
TTHERM_00423370	GO:0022607	biological_process	cellular component assembly		TTHERM_00979930	G	Carbohydrate transport and metabolism		TTHERM_00338210	Nuclear
TTHERM_00423370	GO:0050896	biological_process	response to stimulus		TTHERM_00979920	G	Carbohydrate transport and metabolism		TTHERM_00338200	Cytoplasmic
TTHERM_00423370	GO:0072657	biological_process	protein localization to membrane		TTHERM_00979910	G	Carbohydrate transport and metabolism		TTHERM_000338199	Nuclear
TTHERM_00423370	GO:0051668	biological_process	localization within membrane		TTHERM_01049260	G	Carbohydrate transport and metabolism		TTHERM_00338180	Nuclear
TTHERM_00423370	GO:0006996	biological_process	organelle organization		TTHERM_00220690	G	Carbohydrate transport and metabolism		TTHERM_00684630	Nuclear
TTHERM_00423370	GO:0030036	biological_process	actin cytoskeleton organization		TTHERM_00219120	G	Carbohydrate transport and metabolism		TTHERM_001109848	Cytoplasmic
TTHERM_00423370	GO:0008150	biological_process	biological_process		TTHERM_00242300	G	Carbohydrate transport and metabolism		TTHERM_00338170	Nuclear
TTHERM_00423370	GO:0006935	biological_process	chemotaxis		TTHERM_00145990	G	Carbohydrate transport and metabolism		TTHERM_00338160	Nuclear
TTHERM_00423370	GO:0048856	biological_process	anatomical structure development		TTHERM_00145260	G	Carbohydrate transport and metabolism		TTHERM_00338150	Nuclear
TTHERM_00423370	GO:0030041	biological_process	actin filament polymerization		TTHERM_00141000	G	Carbohydrate transport and metabolism		TTHERM_00338140	Nuclear
TTHERM_00423370	GO:0042330	biological_process	taxis		TTHERM_00140780	G	Carbohydrate transport and metabolism		TTHERM_00338110	Nuclear
TTHERM_00423370	GO:0008154	biological_process	actin polymerization or depolymerization		TTHERM_00190680	G	Carbohydrate transport and metabolism		TTHERM_00338100	Nuclear
TTHERM_00423370	GO:0097435	biological_process	supramolecular fiber organization		TTHERM_00191100	G	Carbohydrate transport and metabolism		TTHERM_00338090	PlasmaMembrane
TTHERM_00423370	GO:0043933	biological_process	protein-containing complex organization		TTHERM_00191220	G	Carbohydrate transport and metabolism		TTHERM_00338080	Nuclear
TTHERM_00423370	GO:0071840	biological_process	cellular component organization or biogenesis		TTHERM_00191450	G	Carbohydrate transport and metabolism		TTHERM_00338030	Nuclear
TTHERM_00423370	GO:0007010	biological_process	cytoskeleton organization		TTHERM_00191590	G	Carbohydrate transport and metabolism		TTHERM_000336040	Nuclear
TTHERM_00423370	GO:0007015	biological_process	actin filament organization		TTHERM_00191870	G	Carbohydrate transport and metabolism		TTHERM_001109849	Nuclear
TTHERM_00423370	GO:0008104	biological_process	protein localization		TTHERM_02293890	G	Carbohydrate transport and metabolism		TTHERM_00336030	Extracellular
TTHERM_00423370	GO:0051179	biological_process	localization		TTHERM_01742570	G	Carbohydrate transport and metabolism		TTHERM_00336020	Nuclear
TTHERM_00423370	GO:0016043	biological_process	cellular component organization		TTHERM_01246670	G	Carbohydrate transport and metabolism		TTHERM_000336019	Nuclear
TTHERM_00423370	GO:0065003	biological_process	protein-containing complex assembly		TTHERM_00151959	G	Carbohydrate transport and metabolism		TTHERM_00335970	Nuclear
TTHERM_00423370	GO:0042221	biological_process	response to chemical		TTHERM_00151610	G	Carbohydrate transport and metabolism		TTHERM_00335960	PlasmaMembrane
TTHERM_00423370	GO:0099120	biological_process	socially cooperative development		TTHERM_01080570	G	Carbohydrate transport and metabolism		TTHERM_00335950	Nuclear
TTHERM_00423370	GO:0044085	biological_process	cellular component biogenesis		TTHERM_01080600	G	Carbohydrate transport and metabolism		TTHERM_00335940	Nuclear
TTHERM_00423370	GO:0032502	biological_process	developmental process		g1454.t2	G	Carbohydrate transport and metabolism		TTHERM_00335920	Nuclear
TTHERM_00423370	GO:0051703	biological_process	biological process involved in intraspecies interaction between organisms		g14575	G	Carbohydrate transport and metabolism		TTHERM_00335890	Nuclear
TTHERM_00423370	GO:0051704	biological_process	obsolete multi-organism process		TTHERM_01193540	G	Carbohydrate transport and metabolism		TTHERM_00335880	Nuclear
TTHERM_00423370	GO:0051641	biological_process	cellular localization		TTHERM_001388156	G	Carbohydrate transport and metabolism		TTHERM_01109850	Nuclear
TTHERM_00423370	GO:0051258	biological_process	protein polymerization		TTHERM_01388160	G	Carbohydrate transport and metabolism		TTHERM_00335870	Nuclear
TTHERM_00423370	GO:0030010	biological_process	establishment of cell polarity		TTHERM_01494740	G	Carbohydrate transport and metabolism		TTHERM_00335850	Nuclear
TTHERM_00423370	GO:0007163	biological_process	establishment or maintenance of cell polarity		TTHERM_01086730	G	Carbohydrate transport and metabolism		TTHERM_000335848	Nuclear
TTHERM_00423370	GO:0030587	biological_process	sorocarp development		TTHERM_00125100	G	Carbohydrate transport and metabolism		TTHERM_00335840	Extracellular
TTHERM_00423370	GO:0043327	biological_process	chemotaxis to cAMP		TTHERM_00125110	G	Carbohydrate transport and metabolism		TTHERM_00335830	Nuclear
TTHERM_000257099	GO:0005634	cellular_component	nucleus		TTHERM_00125320	G	Carbohydrate transport and metabolism		TTHERM_00335820	PlasmaMembrane
TTHERM_000257099	GO:0090626	biological_process	plant epidermis morphogenesis		TTHERM_01043240	G	Carbohydrate transport and metabolism		TTHERM_00335810	Nuclear
TTHERM_000257099	GO:0000003	biological_process	reproduction		TTHERM_00125380	G	Carbohydrate transport and metabolism		TTHERM_000335809	PlasmaMembrane
TTHERM_000257099	GO:0051716	biological_process	cellular response to stimulus		TTHERM_00125440	G	Carbohydrate transport and metabolism		TTHERM_000335808	Nuclear
TTHERM_000257099	GO:0048646	biological_process	anatomical structure formation involved in morphogenesis		TTHERM_00127130	G	Carbohydrate transport and metabolism		TTHERM_01109860	Nuclear
TTHERM_000257099	GO:0032774	biological_process	RNA biosynthetic process		TTHERM_00127210	G	Carbohydrate transport and metabolism		TTHERM_00335790	Nuclear
TTHERM_000257099	GO:0023052	biological_process	signaling		TTHERM_000128319	G	Carbohydrate transport and metabolism		TTHERM_00335780	Nuclear
TTHERM_000257099	GO:0061458	biological_process	reproductive system development		TTHERM_00128330	G	Carbohydrate transport and metabolism		TTHERM_000335779	Nuclear
TTHERM_000257099	GO:1901576	biological_process	organic substance biosynthetic process		TTHERM_00128730	G	Carbohydrate transport and metabolism		TTHERM_00335770	Nuclear
TTHERM_000257099	GO:0005654	cellular_component	nucleoplasm		TTHERM_00129300	G	Carbohydrate transport and metabolism		TTHERM_00335760	Nuclear
TTHERM_000257099	GO:0071704	biological_process	organic substance metabolic process		TTHERM_01205300	G	Carbohydrate transport and metabolism		TTHERM_000335759	Cytoplasmic
TTHERM_000257099	GO:0009753	biological_process	response to jasmonic acid		TTHERM_00129780	G	Carbohydrate transport and metabolism		TTHERM_00335750	Nuclear
TTHERM_000257099	GO:0009755	biological_process	hormone-mediated signaling pathway		TTHERM_00129820	G	Carbohydrate transport and metabolism		TTHERM_00335740	Extracellular
TTHERM_000257099	GO:0051239	biological_process	regulation of multicellular organismal process		TTHERM_00129830	G	Carbohydrate transport and metabolism		TTHERM_00335720	Nuclear
TTHERM_000257099	GO:0051240	biological_process	positive regulation of multicellular organismal process		TTHERM_00139690	G	Carbohydrate transport and metabolism		TTHERM_01109870	Nuclear
TTHERM_000257099	GO:0071214	biological_process	cellular response to abiotic stimulus		TTHERM_00137980	G	Carbohydrate transport and metabolism		TTHERM_00335710	Nuclear
TTHERM_000257099	GO:0051252	biological_process	regulation of RNA metabolic process		TTHERM_00136380	G	Carbohydrate transport and metabolism		TTHERM_00335700	Nuclear
TTHERM_000257099	GO:0044085	biological_process	cellular component biogenesis		TTHERM_00136219	G	Carbohydrate transport and metabolism		TTHERM_00335680	PlasmaMembrane
TTHERM_000257099	GO:0051254	biological_process	positive regulation of RNA metabolic process		TTHERM_00136050	G	Carbohydrate transport and metabolism		TTHERM_00335670	Nuclear
TTHERM_000257099	GO:0071229	biological_process	cellular response to acid chemical		TTHERM_00133729	G	Carbohydrate transport and metabolism		TTHERM_000335669	Nuclear
TTHERM_000257099	GO:0009791	biological_process	post-embryonic development		TTHERM_00131290	G	Carbohydrate transport and metabolism		TTHERM_00335660	Nuclear
TTHERM_000257099	GO:0006725	biological_process	cellular aromatic compound metabolic process		TTHERM_01001480	G	Carbohydrate transport and metabolism		TTHERM_00335640	Nuclear
TTHERM_000257099	GO:0104004	biological_process	cellular response to environmental stimulus		TTHERM_00312180	G	Carbohydrate transport and metabolism		TTHERM_00335630	Cytoplasmic
TTHERM_000257099	GO:1902680	biological_process	positive regulation of RNA biosynthetic process		TTHERM_00312850	G	Carbohydrate transport and metabolism		TTHERM_00335620	Nuclear
TTHERM_000257099	GO:0001101	biological_process	response to acid chemical		TTHERM_000312879	G	Carbohydrate transport and metabolism		TTHERM_01109880	Nuclear
TTHERM_000257099	GO:0022607	biological_process	cellular component assembly		TTHERM_00312880	G	Carbohydrate transport and metabolism		TTHERM_000334620	Nuclear
TTHERM_000257099	GO:0110165	cellular_component	cellular anatomical entity		TTHERM_00312950	G	Carbohydrate transport and metabolism		TTHERM_00334610	Nuclear
TTHERM_000257099	GO:0003674	molecular_function	molecular_function		TTHERM_00571980	G	Carbohydrate transport and metabolism		TTHERM_000334609	Nuclear
TTHERM_000257099	GO:0031323	biological_process	regulation of cellular metabolic process		TTHERM_00567970	G	Carbohydrate transport and metabolism		TTHERM_00334600	Nuclear
TTHERM_000257099	GO:0048731	biological_process	system development		TTHERM_00567960	G	Carbohydrate transport and metabolism		TTHERM_00334590	Nuclear
TTHERM_000257099	GO:0003676	molecular_function	nucleic acid binding		TTHERM_00551160	G	Carbohydrate transport and metabolism		TTHERM_00334570	PlasmaMembrane
TTHERM_000257099	GO:0031325	biological_process	positive regulation of cellular metabolic process		TTHERM_00554190	G	Carbohydrate transport and metabolism		TTHERM_00334560	Nuclear
TTHERM_000257099	GO:0003677	molecular_function	DNA binding		TTHERM_00554370	G	Carbohydrate transport and metabolism		TTHERM_00334540	Cytoplasmic
TTHERM_000257099	GO:0031326	biological_process	regulation of cellular biosynthetic process		TTHERM_00985100	G	Carbohydrate transport and metabolism		g10459	Chloroplast
TTHERM_000257099	GO:0031328	biological_process	positive regulation of cellular biosynthetic process		TTHERM_01358400	G	Carbohydrate transport and metabolism		TTHERM_01109900	Nuclear
TTHERM_000257099	GO:0009314	biological_process	response to radiation		TTHERM_00077390	G	Carbohydrate transport and metabolism		TTHERM_00334520	Nuclear
TTHERM_000257099	GO:0050789	biological_process	regulation of biological process		TTHERM_01016020	G	Carbohydrate transport and metabolism		TTHERM_00334510	Nuclear
TTHERM_000257099	GO:0032870	biological_process	cellular response to hormone stimulus		TTHERM_01016110	G	Carbohydrate transport and metabolism		TTHERM_00334500	Cytoplasmic
TTHERM_000257099	GO:0050793	biological_process	regulation of developmental process		TTHERM_00717850	G	Carbohydrate transport and metabolism		TTHERM_00334490	Nuclear
TTHERM_000257099	GO:0050794	biological_process	regulation of cellular process		TTHERM_00429930	G	Carbohydrate transport and metabolism		TTHERM_00334470	Nuclear
TTHERM_000257099	GO:0007275	biological_process	multicellular organism development		TTHERM_00429960	G	Carbohydrate transport and metabolism		TTHERM_00334450	Nuclear
TTHERM_000257099	GO:0031347	biological_process	regulation of defense response		TTHERM_00433560	G	Carbohydrate transport and metabolism		TTHERM_00334440	Nuclear
TTHERM_000257099	GO:0031349	biological_process	positive regulation of defense response		TTHERM_00434150	G	Carbohydrate transport and metabolism		TTHERM_00334430	Chloroplast
TTHERM_000257099	GO:0003712	molecular_function	transcription coregulator activity		TTHERM_00434190	G	Carbohydrate transport and metabolism		TTHERM_00334420	Nuclear
TTHERM_000257099	GO:0003713	molecular_function	transcription coactivator activity		TTHERM_01079310	G	Carbohydrate transport and metabolism		TTHERM_01109910	Nuclear
TTHERM_000257099	GO:2000026	biological_process	regulation of multicellular organismal development		TTHERM_00629960	G	Carbohydrate transport and metabolism		TTHERM_00334410	Nuclear
TTHERM_000257099	GO:0009867	biological_process	jasmonic acid mediated signaling pathway		TTHERM_00629970	G	Carbohydrate transport and metabolism		TTHERM_00334400	Nuclear
TTHERM_000257099	GO:0071310	biological_process	cellular response to organic substance		TTHERM_000629969	G	Carbohydrate transport and metabolism		TTHERM_00334390	Nuclear
TTHERM_000257099	GO:0050832	biological_process	defense response to fungus		TTHERM_00630020	G	Carbohydrate transport and metabolism		TTHERM_00334380	Nuclear
TTHERM_000257099	GO:0006807	biological_process	nitrogen compound metabolic process		TTHERM_00630030	G	Carbohydrate transport and metabolism		g10473.t2	Nuclear
TTHERM_000257099	GO:1901701	biological_process	cellular response to oxygen-containing compound		TTHERM_00630170	G	Carbohydrate transport and metabolism		TTHERM_00334370	Nuclear
TTHERM_000257099	GO:1901700	biological_process	response to oxygen-containing compound		TTHERM_000259511	G	Carbohydrate transport and metabolism		TTHERM_00334360	Mitochondrial
TTHERM_000257099	GO:0009888	biological_process	tissue development		TTHERM_00263010	G	Carbohydrate transport and metabolism		TTHERM_00334350	Nuclear
TTHERM_000257099	GO:0071840	biological_process	cellular component organization or biogenesis		TTHERM_00637100	G	Carbohydrate transport and metabolism		TTHERM_00334340	Nuclear
TTHERM_000257099	GO:0009889	biological_process	regulation of biosynthetic process		TTHERM_00637110	G	Carbohydrate transport and metabolism		TTHERM_00334330	Nuclear
TTHERM_000257099	GO:0043170	biological_process	macromolecule metabolic process		TTHERM_00637130	G	Carbohydrate transport and metabolism		TTHERM_00334320	PlasmaMembrane
TTHERM_000257099	GO:0009891	biological_process	positive regulation of biosynthetic process		TTHERM_00637140	G	Carbohydrate transport and metabolism		TTHERM_01109920	Nuclear
TTHERM_000257099	GO:0009893	biological_process	positive regulation of metabolic process		TTHERM_00637200	G	Carbohydrate transport and metabolism		TTHERM_00334310	Nuclear
TTHERM_000257099	GO:0016043	biological_process	cellular component organization		TTHERM_00637420	G	Carbohydrate transport and metabolism		TTHERM_00334300	Nuclear
TTHERM_000257099	GO:0010927	biological_process	cellular component assembly involved in morphogenesis		TTHERM_000193469	G	Carbohydrate transport and metabolism		TTHERM_00334290	Mitochondrial
TTHERM_000257099	GO:0009908	biological_process	flower development		TTHERM_00193640	G	Carbohydrate transport and metabolism		TTHERM_00334280	Nuclear
TTHERM_000257099	GO:0009909	biological_process	regulation of flower development		TTHERM_00193970	G	Carbohydrate transport and metabolism		g10484	Extracellular
TTHERM_000257099	GO:0009911	biological_process	positive regulation of flower development		TTHERM_00194580	G	Carbohydrate transport and metabolism		TTHERM_000334255	Nuclear
TTHERM_000257099	GO:0048831	biological_process	regulation of shoot system development		TTHERM_00194590	G	Carbohydrate transport and metabolism		TTHERM_000334252	Nuclear
TTHERM_000257099	GO:0090304	biological_process	nucleic acid metabolic process		TTHERM_00196010	G	Carbohydrate transport and metabolism		g10487.t2	Nuclear
TTHERM_000257099	GO:0016070	biological_process	RNA metabolic process		TTHERM_00213580	G	Carbohydrate transport and metabolism		TTHERM_00333240	Nuclear
TTHERM_000257099	GO:0043207	biological_process	response to external biotic stimulus		TTHERM_00213560	G	Carbohydrate transport and metabolism		TTHERM_00333230	Cytoplasmic
TTHERM_000257099	GO:0009416	biological_process	response to light stimulus		TTHERM_00202800	G	Carbohydrate transport and metabolism		TTHERM_01109930	Nuclear
TTHERM_000257099	GO:0033993	biological_process	response to lipid		TTHERM_00197650	G	Carbohydrate transport and metabolism		TTHERM_00333220	Cytoplasmic
TTHERM_000257099	GO:0044237	biological_process	cellular metabolic process		TTHERM_00815090	G	Carbohydrate transport and metabolism		TTHERM_00333210	Mitochondrial
TTHERM_000257099	GO:0044238	biological_process	primary metabolic process		TTHERM_00817280	G	Carbohydrate transport and metabolism		TTHERM_00310930	Nuclear
TTHERM_000257099	GO:0006351	biological_process	DNA-templated transcription		TTHERM_00070990	G	Carbohydrate transport and metabolism		TTHERM_00310920	Nuclear
TTHERM_000257099	GO:0050896	biological_process	response to stimulus		TTHERM_00058840	G	Carbohydrate transport and metabolism		TTHERM_00310910	Nuclear
TTHERM_000257099	GO:0016592	cellular_component	mediator complex		g18291	G	Carbohydrate transport and metabolism		TTHERM_00310900	Cytoplasmic
TTHERM_000257099	GO:0018130	biological_process	heterocycle biosynthetic process		TTHERM_00058590	G	Carbohydrate transport and metabolism		TTHERM_00310890	Nuclear
TTHERM_000257099	GO:0006355	biological_process	regulation of DNA-templated transcription		TTHERM_00058470	G	Carbohydrate transport and metabolism		TTHERM_00310880	Mitochondrial
TTHERM_000257099	GO:0048856	biological_process	anatomical structure development		TTHERM_00058450	G	Carbohydrate transport and metabolism		TTHERM_00310870	PlasmaMembrane
TTHERM_000257099	GO:0044249	biological_process	cellular biosynthetic process		TTHERM_00931920	G	Carbohydrate transport and metabolism		TTHERM_00684640	Nuclear
TTHERM_000257099	GO:0043226	cellular_component	organelle		TTHERM_000161029	G	Carbohydrate transport and metabolism		TTHERM_01109940	Nuclear
TTHERM_000257099	GO:0043227	cellular_component	membrane-bounded organelle		TTHERM_00471940	G	Carbohydrate transport and metabolism		TTHERM_000310869	Nuclear
TTHERM_000257099	GO:0080090	biological_process	regulation of primary metabolic process		TTHERM_000157809	G	Carbohydrate transport and metabolism		TTHERM_000310868	Nuclear
TTHERM_000257099	GO:0043229	cellular_component	intracellular organelle		TTHERM_000156719	G	Carbohydrate transport and metabolism		TTHERM_00310820	PlasmaMembrane
TTHERM_000257099	GO:0032989	biological_process	cellular component morphogenesis		TTHERM_00641240	G	Carbohydrate transport and metabolism		g10503	Nuclear
TTHERM_000257099	GO:0043231	cellular_component	intracellular membrane-bounded organelle		TTHERM_00643480	G	Carbohydrate transport and metabolism		TTHERM_00310810	PlasmaMembrane
TTHERM_000257099	GO:0032991	cellular_component	protein-containing complex		TTHERM_00043770	G	Carbohydrate transport and metabolism		TTHERM_000310809	Nuclear
TTHERM_000257099	GO:0043233	cellular_component	organelle lumen		TTHERM_00043890	G	Carbohydrate transport and metabolism		TTHERM_00310790	Nuclear
TTHERM_000257099	GO:0071395	biological_process	cellular response to jasmonic acid stimulus		TTHERM_00044990	G	Carbohydrate transport and metabolism		TTHERM_00310780	Nuclear
TTHERM_000257099	GO:0010467	biological_process	gene expression		TTHERM_00046480	G	Carbohydrate transport and metabolism		g10507.t2	Nuclear
TTHERM_000257099	GO:0140513	cellular_component	nuclear protein-containing complex		TTHERM_00046870	G	Carbohydrate transport and metabolism		TTHERM_00310770	Nuclear
TTHERM_000257099	GO:0010468	biological_process	regulation of gene expression		TTHERM_00047140	G	Carbohydrate transport and metabolism		TTHERM_000310769	Nuclear
TTHERM_000257099	GO:0044260	biological_process	cellular macromolecule metabolic process		TTHERM_00048990	G	Carbohydrate transport and metabolism		TTHERM_01109949	Nuclear
TTHERM_000257099	GO:0048869	biological_process	cellular developmental process		TTHERM_00122330	G	Carbohydrate transport and metabolism		TTHERM_00310760	PlasmaMembrane
TTHERM_000257099	GO:0071396	biological_process	cellular response to lipid		TTHERM_00118600	G	Carbohydrate transport and metabolism		TTHERM_00310750	Nuclear
TTHERM_000257099	GO:0031974	cellular_component	membrane-enclosed lumen		TTHERM_00113260	G	Carbohydrate transport and metabolism		TTHERM_00310740	Cytoplasmic
TTHERM_000257099	GO:0070887	biological_process	cellular response to chemical stimulus		TTHERM_00112550	G	Carbohydrate transport and metabolism		TTHERM_00310720	Nuclear
TTHERM_000257099	GO:0071398	biological_process	cellular response to fatty acid		TTHERM_00577080	G	Carbohydrate transport and metabolism		TTHERM_00310700	Mitochondrial
TTHERM_000257099	GO:2001141	biological_process	regulation of RNA biosynthetic process		TTHERM_01574220	G	Carbohydrate transport and metabolism		TTHERM_00310690	Nuclear
TTHERM_000257099	GO:0031981	cellular_component	nuclear lumen		TTHERM_01328990	G	Carbohydrate transport and metabolism		TTHERM_00310670	Nuclear
TTHERM_000257099	GO:0042221	biological_process	response to chemical		TTHERM_01423410	G	Carbohydrate transport and metabolism		TTHERM_00310660	Nuclear
TTHERM_000257099	GO:2000112	biological_process	regulation of cellular macromolecule biosynthetic process		TTHERM_01469350	G	Carbohydrate transport and metabolism		TTHERM_00310640	Cytoplasmic
TTHERM_000257099	GO:0044271	biological_process	cellular nitrogen compound biosynthetic process		TTHERM_01027610	G	Carbohydrate transport and metabolism		TTHERM_01109950	Nuclear
TTHERM_000257099	GO:0098542	biological_process	defense response to other organism		TTHERM_00170320	G	Carbohydrate transport and metabolism		TTHERM_00310590	Nuclear
TTHERM_000257099	GO:0048367	biological_process	shoot system development		TTHERM_00180940	G	Carbohydrate transport and metabolism		TTHERM_00310580	Nuclear
TTHERM_000257099	GO:0032501	biological_process	multicellular organismal process		TTHERM_000181088	G	Carbohydrate transport and metabolism		TTHERM_000310579	PlasmaMembrane
TTHERM_000257099	GO:0032502	biological_process	developmental process		TTHERM_000181089	G	Carbohydrate transport and metabolism		TTHERM_00310560	PlasmaMembrane
TTHERM_000257099	GO:0009987	biological_process	cellular process		TTHERM_00181120	G	Carbohydrate transport and metabolism		TTHERM_00310540	PlasmaMembrane
TTHERM_000257099	GO:0080134	biological_process	regulation of response to stress		TTHERM_00185230	G	Carbohydrate transport and metabolism		TTHERM_00310530	Mitochondrial
TTHERM_000257099	GO:0019219	biological_process	regulation of nucleobase-containing compound metabolic process		TTHERM_01035490	G	Carbohydrate transport and metabolism		TTHERM_000310529	PlasmaMembrane
TTHERM_000257099	GO:0019222	biological_process	regulation of metabolic process		TTHERM_00185740	G	Carbohydrate transport and metabolism		TTHERM_00310510	Nuclear
TTHERM_000257099	GO:0010017	biological_process	red or far-red light signaling pathway		TTHERM_01035580	G	Carbohydrate transport and metabolism		TTHERM_000310509	PlasmaMembrane
TTHERM_000257099	GO:0006950	biological_process	response to stress		TTHERM_00355070	G	Carbohydrate transport and metabolism		TTHERM_00310500	Nuclear
TTHERM_000257099	GO:0006952	biological_process	defense response		TTHERM_00357100	G	Carbohydrate transport and metabolism		TTHERM_01109960	PlasmaMembrane
TTHERM_000257099	GO:0010026	biological_process	trichome differentiation		TTHERM_000357109	G	Carbohydrate transport and metabolism		TTHERM_00310490	Nuclear
TTHERM_000257099	GO:1901360	biological_process	organic cyclic compound metabolic process		g20759	G	Carbohydrate transport and metabolism		TTHERM_00310470	Cytoplasmic
TTHERM_000257099	GO:1901363	molecular_function	heterocyclic compound binding		TTHERM_000621449	G	Carbohydrate transport and metabolism		TTHERM_00310460	Nuclear
TTHERM_000257099	GO:1901362	biological_process	organic cyclic compound biosynthetic process		TTHERM_00621450	G	Carbohydrate transport and metabolism		TTHERM_00310440	Nuclear
TTHERM_000257099	GO:0010033	biological_process	response to organic substance		TTHERM_00929450	G	Carbohydrate transport and metabolism		TTHERM_00310420	Nuclear
TTHERM_000257099	GO:0071478	biological_process	cellular response to radiation		TTHERM_01068140	G	Carbohydrate transport and metabolism		TTHERM_00310410	Nuclear
TTHERM_000257099	GO:0071482	biological_process	cellular response to light stimulus		TTHERM_01406900	G	Carbohydrate transport and metabolism		TTHERM_00310400	Nuclear
TTHERM_000257099	GO:0010556	biological_process	regulation of macromolecule biosynthetic process		TTHERM_01661070	G	Carbohydrate transport and metabolism		TTHERM_000310399	PlasmaMembrane
TTHERM_000257099	GO:0010557	biological_process	positive regulation of macromolecule biosynthetic process		TTHERM_01101600	G	Carbohydrate transport and metabolism		TTHERM_01109970	Nuclear
TTHERM_000257099	GO:0071489	biological_process	cellular response to red or far red light		g21256.t2	G	Carbohydrate transport and metabolism		TTHERM_00310370	Nuclear
TTHERM_000257099	GO:0045893	biological_process	positive regulation of DNA-templated transcription		g21289.t2	G	Carbohydrate transport and metabolism		TTHERM_00310360	Extracellular
TTHERM_000257099	GO:0071495	biological_process	cellular response to endogenous stimulus		g21301.t2	G	Carbohydrate transport and metabolism		TTHERM_00310350	Nuclear
TTHERM_000257099	GO:1905499	biological_process	trichome papilla formation		g21303.t2	G	Carbohydrate transport and metabolism		TTHERM_00310340	Nuclear
TTHERM_000257099	GO:0140110	molecular_function	transcription regulator activity		g23291.t2	G	Carbohydrate transport and metabolism		g10544	PlasmaMembrane
TTHERM_000257099	GO:0030030	biological_process	cell projection organization		g24618.t2	G	Carbohydrate transport and metabolism		TTHERM_000310339	Mitochondrial
TTHERM_000257099	GO:0030031	biological_process	cell projection assembly		g24618.t3	G	Carbohydrate transport and metabolism		TTHERM_00310320	Nuclear
TTHERM_000257099	GO:0034641	biological_process	cellular nitrogen compound metabolic process		g5333.t2	G	Carbohydrate transport and metabolism		TTHERM_00310310	Nuclear
TTHERM_000257099	GO:0048468	biological_process	cell development		TTHERM_01732490	G	Carbohydrate transport and metabolism		TTHERM_00310300	Extracellular
TTHERM_000257099	GO:0034645	biological_process	cellular macromolecule biosynthetic process		g21289.t2	G	Carbohydrate transport and metabolism		TTHERM_00310290	Extracellular
TTHERM_000257099	GO:0034654	biological_process	nucleobase-containing compound biosynthetic process		g21291	G	Carbohydrate transport and metabolism		TTHERM_01109980	Cytoplasmic
TTHERM_000257099	GO:0060255	biological_process	regulation of macromolecule metabolic process		TTHERM_01643990	G	Carbohydrate transport and metabolism		TTHERM_00310280	Extracellular
TTHERM_000257099	GO:0009058	biological_process	biosynthetic process		TTHERM_01644000	G	Carbohydrate transport and metabolism		TTHERM_00310250	PlasmaMembrane
TTHERM_000257099	GO:0009059	biological_process	macromolecule biosynthetic process		g21296	G	Carbohydrate transport and metabolism		TTHERM_00310240	Nuclear
TTHERM_000257099	GO:0010090	biological_process	trichome morphogenesis		TTHERM_01558020	G	Carbohydrate transport and metabolism		TTHERM_00310230	Nuclear
TTHERM_000257099	GO:0010091	biological_process	trichome branching		g21301	G	Carbohydrate transport and metabolism		TTHERM_00310220	Nuclear
TTHERM_000257099	GO:0010604	biological_process	positive regulation of macromolecule metabolic process		g21301.t2	G	Carbohydrate transport and metabolism		TTHERM_00310210	PlasmaMembrane
TTHERM_000257099	GO:2000243	biological_process	positive regulation of reproductive process		TTHERM_01948320	G	Carbohydrate transport and metabolism		TTHERM_000310209	PlasmaMembrane
TTHERM_000257099	GO:0009581	biological_process	detection of external stimulus		g21303.t2	G	Carbohydrate transport and metabolism		TTHERM_000310208	Nuclear
TTHERM_000257099	GO:0009582	biological_process	detection of abiotic stimulus		TTHERM_00900600	G	Carbohydrate transport and metabolism		TTHERM_01109990	Nuclear
TTHERM_000257099	GO:0045935	biological_process	positive regulation of nucleobase-containing compound metabolic process		TTHERM_000900620	G	Carbohydrate transport and metabolism		TTHERM_000310207	Nuclear
TTHERM_000257099	GO:2000241	biological_process	regulation of reproductive process		TTHERM_00038820	G	Carbohydrate transport and metabolism		TTHERM_00310190	PlasmaMembrane
TTHERM_000257099	GO:0009583	biological_process	detection of light stimulus		TTHERM_01002680	G	Carbohydrate transport and metabolism		TTHERM_000310189	Extracellular
TTHERM_000257099	GO:0005488	molecular_function	binding		TTHERM_000490669	G	Carbohydrate transport and metabolism		TTHERM_00310180	Nuclear
TTHERM_000257099	GO:0009585	biological_process	red, far-red light phototransduction		TTHERM_00490660	G	Carbohydrate transport and metabolism		TTHERM_000310179	Nuclear
TTHERM_000257099	GO:0097659	biological_process	nucleic acid-templated transcription		TTHERM_00954310	G	Carbohydrate transport and metabolism		TTHERM_00310160	Nuclear
TTHERM_000257099	GO:0070013	cellular_component	intracellular organelle lumen		TTHERM_000954319	G	Carbohydrate transport and metabolism		TTHERM_000310159	Nuclear
TTHERM_000257099	GO:0010114	biological_process	response to red light		TTHERM_00954380	G	Carbohydrate transport and metabolism		TTHERM_00310130	Nuclear
TTHERM_000257099	GO:0044419	biological_process	biological process involved in interspecies interaction between organisms		TTHERM_01376880	G	Carbohydrate transport and metabolism		TTHERM_00310110	Nuclear
TTHERM_000257099	GO:0010628	biological_process	positive regulation of gene expression		TTHERM_01565130	G	Carbohydrate transport and metabolism		TTHERM_001109990	Nuclear
TTHERM_000257099	GO:0009605	biological_process	response to external stimulus		TTHERM_00936610	G	Carbohydrate transport and metabolism		TTHERM_000310109	Chloroplast
TTHERM_000257099	GO:0048518	biological_process	positive regulation of biological process		TTHERM_00958790	G	Carbohydrate transport and metabolism		TTHERM_000310107	Mitochondrial
TTHERM_000257099	GO:0000902	biological_process	cell morphogenesis		TTHERM_00925390	G	Carbohydrate transport and metabolism		TTHERM_000310106	PlasmaMembrane
TTHERM_000257099	GO:0097159	molecular_function	organic cyclic compound binding		TTHERM_01181990	G	Carbohydrate transport and metabolism		TTHERM_00310060	PlasmaMembrane
TTHERM_000257099	GO:0044422	cellular_component	obsolete organelle part		TTHERM_00925380	G	Carbohydrate transport and metabolism		g10575	Nuclear
TTHERM_000257099	GO:0009607	biological_process	response to biotic stimulus		TTHERM_00772030	G	Carbohydrate transport and metabolism		TTHERM_000310058	PlasmaMembrane
TTHERM_000257099	GO:0000904	biological_process	cell morphogenesis involved in differentiation		TTHERM_00994420	G	Carbohydrate transport and metabolism		TTHERM_00310020	Nuclear
TTHERM_000257099	GO:0044424	cellular_component	obsolete intracellular part		TTHERM_00224620	G	Carbohydrate transport and metabolism		TTHERM_00310010	Nuclear
TTHERM_000257099	GO:1903508	biological_process	positive regulation of nucleic acid-templated transcription		TTHERM_00227280	G	Carbohydrate transport and metabolism		TTHERM_00310000	Nuclear
TTHERM_000257099	GO:0048522	biological_process	positive regulation of cellular process		g23291.t2	G	Carbohydrate transport and metabolism		TTHERM_00309990	PlasmaMembrane
TTHERM_000257099	GO:0044428	cellular_component	obsolete nuclear part		TTHERM_00227510	G	Carbohydrate transport and metabolism		TTHERM_00309970	Nuclear
TTHERM_000257099	GO:0022414	biological_process	reproductive process		TTHERM_00227830	G	Carbohydrate transport and metabolism		TTHERM_000309969	Mitochondrial
TTHERM_000257099	GO:0070542	biological_process	response to fatty acid		TTHERM_00230960	G	Carbohydrate transport and metabolism		TTHERM_000309968	Nuclear
TTHERM_000257099	GO:1903506	biological_process	regulation of nucleic acid-templated transcription		TTHERM_00236260	G	Carbohydrate transport and metabolism		TTHERM_00309950	Nuclear
TTHERM_000257099	GO:0046483	biological_process	heterocycle metabolic process		TTHERM_001663099	G	Carbohydrate transport and metabolism		TTHERM_00309940	Nuclear
TTHERM_000257099	GO:0009620	biological_process	response to fungus		TTHERM_002653347	G	Carbohydrate transport and metabolism		TTHERM_00309930	Extracellular
TTHERM_000257099	GO:0051606	biological_process	detection of stimulus		TTHERM_001692290	G	Carbohydrate transport and metabolism		TTHERM_00309920	Extracellular
TTHERM_000257099	GO:0051094	biological_process	positive regulation of developmental process		TTHERM_01364610	G	Carbohydrate transport and metabolism		TTHERM_00309910	Nuclear
TTHERM_000257099	GO:0009628	biological_process	response to abiotic stimulus		TTHERM_01243480	G	Carbohydrate transport and metabolism		TTHERM_000309909	Nuclear
TTHERM_000257099	GO:0044446	cellular_component	obsolete intracellular organelle part		TTHERM_01243540	G	Carbohydrate transport and metabolism		TTHERM_00309900	Nuclear
TTHERM_000257099	GO:0044451	cellular_component	obsolete nucleoplasm part		TTHERM_00243720	G	Carbohydrate transport and metabolism		TTHERM_00309890	Nuclear
TTHERM_000257099	GO:0009639	biological_process	response to red or far red light		TTHERM_00243730	G	Carbohydrate transport and metabolism		TTHERM_00309880	Nuclear
TTHERM_000257099	GO:0044464	cellular_component	obsolete cell part		TTHERM_00243770	G	Carbohydrate transport and metabolism		TTHERM_000309879	Nuclear
TTHERM_000257099	GO:0007602	biological_process	phototransduction		TTHERM_00245210	G	Carbohydrate transport and metabolism		TTHERM_00309870	Nuclear
TTHERM_000257099	GO:0009653	biological_process	anatomical structure morphogenesis		TTHERM_00245230	G	Carbohydrate transport and metabolism		TTHERM_00309860	Extracellular
TTHERM_000257099	GO:0003006	biological_process	developmental process involved in reproduction		TTHERM_00245270	G	Carbohydrate transport and metabolism		TTHERM_00309840	Nuclear
TTHERM_000257099	GO:0090558	biological_process	plant epidermis development		TTHERM_000245289	G	Carbohydrate transport and metabolism		TTHERM_00684650	Nuclear
TTHERM_000257099	GO:0048580	biological_process	regulation of post-embryonic development		TTHERM_00245290	G	Carbohydrate transport and metabolism		TTHERM_01169520	PlasmaMembrane
TTHERM_000257099	GO:0090567	biological_process	reproductive shoot system development		TTHERM_00101100	G	Carbohydrate transport and metabolism		TTHERM_00309830	PlasmaMembrane
TTHERM_000257099	GO:0048582	biological_process	positive regulation of post-embryonic development		TTHERM_00865160	G	Carbohydrate transport and metabolism		TTHERM_000307842	Nuclear
TTHERM_000257099	GO:0005575	cellular_component	cellular_component		TTHERM_000865158	G	Carbohydrate transport and metabolism		TTHERM_000307831	Nuclear
TTHERM_000257099	GO:0048583	biological_process	regulation of response to stimulus		TTHERM_00865210	G	Carbohydrate transport and metabolism		TTHERM_000307820	Nuclear
TTHERM_000257099	GO:0048584	biological_process	positive regulation of response to stimulus		TTHERM_00865220	G	Carbohydrate transport and metabolism		TTHERM_00307810	Nuclear
TTHERM_000257099	GO:0030154	biological_process	cell differentiation		TTHERM_00426040	G	Carbohydrate transport and metabolism		TTHERM_00307790	Nuclear
TTHERM_000257099	GO:0008150	biological_process	biological_process		TTHERM_00427430	G	Carbohydrate transport and metabolism		TTHERM_00307780	Nuclear
TTHERM_000257099	GO:0008152	biological_process	metabolic process		TTHERM_00865320	G	Carbohydrate transport and metabolism		TTHERM_00307770	Cytoplasmic
TTHERM_000257099	GO:0048608	biological_process	reproductive structure development		TTHERM_00865400	G	Carbohydrate transport and metabolism		TTHERM_000307769	Nuclear
TTHERM_000257099	GO:0051171	biological_process	regulation of nitrogen compound metabolic process		TTHERM_01054320	G	Carbohydrate transport and metabolism		TTHERM_01169510	Nuclear
TTHERM_000257099	GO:0051173	biological_process	positive regulation of nitrogen compound metabolic process		TTHERM_01251240	G	Carbohydrate transport and metabolism		g1061.t2	Nuclear
TTHERM_000257099	GO:0010218	biological_process	response to far red light		TTHERM_01428470	G	Carbohydrate transport and metabolism		TTHERM_00307710	Chloroplast
TTHERM_000257099	GO:0019438	biological_process	aromatic compound biosynthetic process		g24618.t2	G	Carbohydrate transport and metabolism		TTHERM_00307700	Nuclear
TTHERM_000257099	GO:0065007	biological_process	biological regulation		g24618.t3	G	Carbohydrate transport and metabolism		TTHERM_00307690	Nuclear
TTHERM_000257099	GO:0007154	biological_process	cell communication		g24622	G	Carbohydrate transport and metabolism		g10614	PlasmaMembrane
TTHERM_000257099	GO:0005622	cellular_component	intracellular anatomical structure		g24629	G	Carbohydrate transport and metabolism		TTHERM_00307680	Nuclear
TTHERM_000257099	GO:0009719	biological_process	response to endogenous stimulus		g24634	G	Carbohydrate transport and metabolism		TTHERM_000307679	PlasmaMembrane
TTHERM_000257099	GO:0005623	cellular_component	obsolete cell		TTHERM_01138230	G	Carbohydrate transport and metabolism		TTHERM_000307678	Mitochondrial
TTHERM_000257099	GO:0051704	biological_process	obsolete multi-organism process		TTHERM_01140390	G	Carbohydrate transport and metabolism		TTHERM_00307660	Nuclear
TTHERM_000257099	GO:0006139	biological_process	nucleobase-containing compound metabolic process		g24660	G	Carbohydrate transport and metabolism		TTHERM_00307650	Nuclear
TTHERM_000257099	GO:0051707	biological_process	response to other organism		TTHERM_001414121	G	Carbohydrate transport and metabolism		TTHERM_001169509	Nuclear
TTHERM_000257099	GO:0009725	biological_process	response to hormone		TTHERM_000702270	G	Carbohydrate transport and metabolism		TTHERM_00307640	Nuclear
TTHERM_000257099	GO:0007165	biological_process	signal transduction		TTHERM_00361740	G	Carbohydrate transport and metabolism		TTHERM_00307630	Nuclear
TTHERM_00113090	GO:0008194	molecular_function	UDP-glycosyltransferase activity		TTHERM_00823960	G	Carbohydrate transport and metabolism		TTHERM_000305651	Nuclear
TTHERM_00113090	GO:0000003	biological_process	reproduction		TTHERM_00823890	G	Carbohydrate transport and metabolism		TTHERM_00305641	Extracellular
TTHERM_00113090	GO:0009987	biological_process	cellular process		TTHERM_00823880	G	Carbohydrate transport and metabolism		TTHERM_00305630	Nuclear
TTHERM_00113090	GO:0004100	molecular_function	chitin synthase activity		TTHERM_01125290	G	Carbohydrate transport and metabolism		TTHERM_00305620	Nuclear
TTHERM_00113090	GO:0044036	biological_process	cell wall macromolecule metabolic process		TTHERM_01125280	G	Carbohydrate transport and metabolism		TTHERM_00305600	Nuclear
TTHERM_00113090	GO:0051716	biological_process	cellular response to stimulus		TTHERM_01125270	G	Carbohydrate transport and metabolism		TTHERM_00305590	Nuclear
TTHERM_00113090	GO:0044038	biological_process	cell wall macromolecule biosynthetic process		TTHERM_01125260	G	Carbohydrate transport and metabolism		TTHERM_00305580	Nuclear
TTHERM_00113090	GO:0048646	biological_process	anatomical structure formation involved in morphogenesis		TTHERM_01244600	G	Carbohydrate transport and metabolism		TTHERM_00305570	Nuclear
TTHERM_00113090	GO:0071944	cellular_component	cell periphery		TTHERM_001244610	G	Carbohydrate transport and metabolism		TTHERM_01169500	Nuclear
TTHERM_00113090	GO:1901073	biological_process	glucosamine-containing compound biosynthetic process		TTHERM_01344670	G	Carbohydrate transport and metabolism		TTHERM_00305510	Nuclear
TTHERM_00113090	GO:0046349	biological_process	amino sugar biosynthetic process		TTHERM_00823610	G	Carbohydrate transport and metabolism		TTHERM_00305500	Nuclear
TTHERM_00113090	GO:0015629	cellular_component	actin cytoskeleton		TTHERM_00024420	G	Carbohydrate transport and metabolism		TTHERM_000305499	Nuclear
TTHERM_00113090	GO:0000271	biological_process	polysaccharide biosynthetic process		TTHERM_00024410	G	Carbohydrate transport and metabolism		TTHERM_00305480	Nuclear
TTHERM_00113090	GO:0031505	biological_process	fungal-type cell wall organization		TTHERM_00024400	G	Carbohydrate transport and metabolism		TTHERM_00305460	Nuclear
TTHERM_00113090	GO:1901071	biological_process	glucosamine-containing compound metabolic process		TTHERM_00024380	G	Carbohydrate transport and metabolism		TTHERM_00305450	Nuclear
TTHERM_00113090	GO:1901576	biological_process	organic substance biosynthetic process		TTHERM_00024350	G	Carbohydrate transport and metabolism		TTHERM_000305449	Nuclear
TTHERM_00113090	GO:0000278	biological_process	mitotic cell cycle		TTHERM_00016020	G	Carbohydrate transport and metabolism		TTHERM_00305440	Nuclear
TTHERM_00113090	GO:0071704	biological_process	organic substance metabolic process		TTHERM_00013900	G	Carbohydrate transport and metabolism		TTHERM_00305430	Nuclear
TTHERM_00113090	GO:0000281	biological_process	mitotic cytokinesis		TTHERM_00013890	G	Carbohydrate transport and metabolism		TTHERM_01169490	Nuclear
TTHERM_00113090	GO:0070938	cellular_component	contractile ring		TTHERM_00013810	G	Carbohydrate transport and metabolism		TTHERM_00305420	Nuclear
TTHERM_00113090	GO:0060187	cellular_component	cell pole		TTHERM_00013800	G	Carbohydrate transport and metabolism		TTHERM_00305410	Nuclear
TTHERM_00113090	GO:0071966	biological_process	fungal-type cell wall polysaccharide metabolic process		TTHERM_00013470	G	Carbohydrate transport and metabolism		TTHERM_00305400	Nuclear
TTHERM_00113090	GO:0044837	biological_process	actomyosin contractile ring organization		TTHERM_00841340	G	Carbohydrate transport and metabolism		TTHERM_00305390	Nuclear
TTHERM_00113090	GO:0071466	biological_process	cellular response to xenobiotic stimulus		TTHERM_00002660	G	Carbohydrate transport and metabolism		TTHERM_00304370	PlasmaMembrane
TTHERM_00113090	GO:0005933	cellular_component	cellular bud		TTHERM_00384710	G	Carbohydrate transport and metabolism		TTHERM_00304360	Nuclear
TTHERM_00113090	GO:0005935	cellular_component	cellular bud neck		TTHERM_00388400	G	Carbohydrate transport and metabolism		TTHERM_000304359	Nuclear
TTHERM_00113090	GO:0042546	biological_process	cell wall biogenesis		TTHERM_00388610	G	Carbohydrate transport and metabolism		TTHERM_000304358	Nuclear
TTHERM_00113090	GO:0005938	cellular_component	cell cortex		TTHERM_000388619	G	Carbohydrate transport and metabolism		TTHERM_00304359	Mitochondrial
TTHERM_00113090	GO:0044085	biological_process	cellular component biogenesis		TTHERM_00254540	G	Carbohydrate transport and metabolism		TTHERM_00304350	Nuclear
TTHERM_00113090	GO:0031032	biological_process	actomyosin structure organization		TTHERM_01009860	G	Carbohydrate transport and metabolism		TTHERM_001169489	Mitochondrial
TTHERM_00113090	GO:0009272	biological_process	fungal-type cell wall biogenesis		TTHERM_01009870	G	Carbohydrate transport and metabolism		TTHERM_00304340	Nuclear
TTHERM_00113090	GO:0040007	biological_process	growth		TTHERM_00825540	G	Carbohydrate transport and metabolism		TTHERM_00304330	Nuclear
TTHERM_00113090	GO:0044106	biological_process	cellular amine metabolic process		TTHERM_00723320	G	Carbohydrate transport and metabolism		TTHERM_000304329	Extracellular
TTHERM_00113090	GO:1901137	biological_process	carbohydrate derivative biosynthetic process		TTHERM_00470900	G	Carbohydrate transport and metabolism		TTHERM_00304320	Extracellular
TTHERM_00113090	GO:0030029	biological_process	actin filament-based process		TTHERM_00691620	G	Carbohydrate transport and metabolism		TTHERM_000304319	Extracellular
TTHERM_00113090	GO:0034637	biological_process	cellular carbohydrate biosynthetic process		TTHERM_00760610	G	Carbohydrate transport and metabolism		TTHERM_00304310	Nuclear
TTHERM_00113090	GO:0051278	biological_process	fungal-type cell wall polysaccharide biosynthetic process		TTHERM_00715960	G	Carbohydrate transport and metabolism		TTHERM_000304275	Chloroplast
TTHERM_00113090	GO:0022607	biological_process	cellular component assembly		TTHERM_001318501	G	Carbohydrate transport and metabolism		TTHERM_000304273	Mitochondrial
TTHERM_00113090	GO:0034641	biological_process	cellular nitrogen compound metabolic process		g3429	G	Carbohydrate transport and metabolism		TTHERM_000304271	Nuclear
TTHERM_00113090	GO:1901135	biological_process	carbohydrate derivative metabolic process		TTHERM_00695560	G	Carbohydrate transport and metabolism		TTHERM_00304270	Nuclear
TTHERM_00113090	GO:0110165	cellular_component	cellular anatomical entity		TTHERM_00697530	G	Carbohydrate transport and metabolism		TTHERM_01169480	PlasmaMembrane
TTHERM_00113090	GO:0030036	biological_process	actin cytoskeleton organization		TTHERM_00773130	G	Carbohydrate transport and metabolism		TTHERM_00304260	Nuclear
TTHERM_00113090	GO:0006996	biological_process	organelle organization		TTHERM_00614810	G	Carbohydrate transport and metabolism		TTHERM_000304243	PlasmaMembrane
TTHERM_00113090	GO:0048468	biological_process	cell development		TTHERM_00657610	G	Carbohydrate transport and metabolism		TTHERM_000304241	Mitochondrial
TTHERM_00113090	GO:0034645	biological_process	cellular macromolecule biosynthetic process		TTHERM_00727560	G	Carbohydrate transport and metabolism		TTHERM_00304240	Nuclear
TTHERM_00113090	GO:0051286	cellular_component	cell tip		TTHERM_000728889	G	Carbohydrate transport and metabolism		TTHERM_00304220	Extracellular
TTHERM_00113090	GO:0005975	biological_process	carbohydrate metabolic process		TTHERM_00728890	G	Carbohydrate transport and metabolism		TTHERM_00304210	Nuclear
TTHERM_00113090	GO:1902410	biological_process	mitotic cytokinetic process		TTHERM_00729150	G	Carbohydrate transport and metabolism		TTHERM_00304200	Nuclear
TTHERM_00113090	GO:0005976	biological_process	polysaccharide metabolic process		TTHERM_00670900	G	Carbohydrate transport and metabolism		TTHERM_00304190	Nuclear
TTHERM_00113090	GO:0003674	molecular_function	molecular_function		TTHERM_00670350	G	Carbohydrate transport and metabolism		TTHERM_00304180	PlasmaMembrane
TTHERM_00113090	GO:0009308	biological_process	amine metabolic process		TTHERM_00599810	G	Carbohydrate transport and metabolism		TTHERM_00304170	Nuclear
TTHERM_00113090	GO:0009058	biological_process	biosynthetic process		TTHERM_00600080	G	Carbohydrate transport and metabolism		TTHERM_01169470	Nuclear
TTHERM_00113090	GO:0007010	biological_process	cytoskeleton organization		TTHERM_00600520	G	Carbohydrate transport and metabolism		g1067.t2	Nuclear
TTHERM_00113090	GO:0061794	biological_process	conidium development		TTHERM_00649380	G	Carbohydrate transport and metabolism		TTHERM_00304160	Nuclear
TTHERM_00113090	GO:0009059	biological_process	macromolecule biosynthetic process		TTHERM_01265030	G	Carbohydrate transport and metabolism		TTHERM_00304150	Nuclear
TTHERM_00113090	GO:0016740	molecular_function	transferase activity		TTHERM_00624220	G	Carbohydrate transport and metabolism		TTHERM_00304140	Nuclear
TTHERM_00113090	GO:0051301	biological_process	cell division		TTHERM_00624440	G	Carbohydrate transport and metabolism		TTHERM_000304132	PlasmaMembrane
TTHERM_00113090	GO:0005737	cellular_component	cytoplasm		TTHERM_00579320	G	Carbohydrate transport and metabolism		TTHERM_00304130	Nuclear
TTHERM_00113090	GO:0031090	cellular_component	organelle membrane		g5333.t2	G	Carbohydrate transport and metabolism		TTHERM_00304120	Nuclear
TTHERM_00113090	GO:0016757	molecular_function	glycosyltransferase activity		TTHERM_00561740	G	Carbohydrate transport and metabolism		g10676	Nuclear
TTHERM_00113090	GO:0036213	biological_process	contractile ring contraction		TTHERM_00557780	G	Carbohydrate transport and metabolism		TTHERM_01163050	Extracellular
TTHERM_00113090	GO:0016758	molecular_function	hexosyltransferase activity		TTHERM_00703700	G	Carbohydrate transport and metabolism		TTHERM_001161061	Nuclear
TTHERM_00113090	GO:0051321	biological_process	meiotic cell cycle		TTHERM_00703630	G	Carbohydrate transport and metabolism		TTHERM_001161050	Nuclear
TTHERM_00113090	GO:0071555	biological_process	cell wall organization		TTHERM_01075700	G	Carbohydrate transport and metabolism		TTHERM_001169453	Nuclear
TTHERM_00113090	GO:0022402	biological_process	cell cycle process		TTHERM_00794340	G	Carbohydrate transport and metabolism		TTHERM_01161040	Nuclear
TTHERM_00113090	GO:0071554	biological_process	cell wall organization or biogenesis		TTHERM_00666570	G	Carbohydrate transport and metabolism		TTHERM_01161030	Nuclear
TTHERM_00113090	GO:0001411	cellular_component	hyphal tip		TTHERM_00666290	G	Carbohydrate transport and metabolism		TTHERM_01161020	Cytoplasmic
TTHERM_00113090	GO:0006022	biological_process	aminoglycan metabolic process		TTHERM_00666200	G	Carbohydrate transport and metabolism		TTHERM_01161010	Nuclear
TTHERM_00113090	GO:0044422	cellular_component	obsolete organelle part		TTHERM_00584820	G	Carbohydrate transport and metabolism		TTHERM_001161009	Nuclear
TTHERM_00113090	GO:0006023	biological_process	aminoglycan biosynthetic process		TTHERM_00499430	G	Carbohydrate transport and metabolism		TTHERM_01161000	Cytoplasmic
TTHERM_00113090	GO:0044424	cellular_component	obsolete intracellular part		TTHERM_00499630	G	Carbohydrate transport and metabolism		TTHERM_01160990	Nuclear
TTHERM_00113090	GO:0007049	biological_process	cell cycle		TTHERM_00499660	G	Carbohydrate transport and metabolism		TTHERM_001159975	Nuclear
TTHERM_00113090	GO:0044425	cellular_component	obsolete membrane part		TTHERM_00500810	G	Carbohydrate transport and metabolism		TTHERM_01159970	Nuclear
TTHERM_00113090	GO:0022413	biological_process	reproductive process in single-celled organism		TTHERM_00586610	G	Carbohydrate transport and metabolism		g10688.t2	Nuclear
TTHERM_00113090	GO:0000910	biological_process	cytokinesis		TTHERM_00589950	G	Carbohydrate transport and metabolism		TTHERM_001169451	Nuclear
TTHERM_00113090	GO:0022414	biological_process	reproductive process		TTHERM_00590140	G	Carbohydrate transport and metabolism		g1069.t2	Nuclear
TTHERM_00113090	GO:0006030	biological_process	chitin metabolic process		TTHERM_00492730	G	Carbohydrate transport and metabolism		TTHERM_01159920	Nuclear
TTHERM_00113090	GO:0044430	cellular_component	obsolete cytoskeletal part		TTHERM_00494870	G	Carbohydrate transport and metabolism		TTHERM_01159910	Nuclear
TTHERM_00113090	GO:0010383	biological_process	cell wall polysaccharide metabolic process		TTHERM_00525100	G	Carbohydrate transport and metabolism		TTHERM_01159900	Nuclear
TTHERM_00113090	GO:0006031	biological_process	chitin biosynthetic process		TTHERM_00526980	G	Carbohydrate transport and metabolism		TTHERM_001159899	Nuclear
TTHERM_00113090	GO:0030863	cellular_component	cortical cytoskeleton		TTHERM_00548280	G	Carbohydrate transport and metabolism		TTHERM_01159890	Nuclear
TTHERM_00113090	GO:0030864	cellular_component	cortical actin cytoskeleton		TTHERM_00538990	G	Carbohydrate transport and metabolism		TTHERM_001159889	PlasmaMembrane
TTHERM_00113090	GO:0030865	biological_process	cortical cytoskeleton organization		TTHERM_00547930	G	Carbohydrate transport and metabolism		TTHERM_001159888	PlasmaMembrane
TTHERM_00113090	GO:0044433	cellular_component	obsolete cytoplasmic vesicle part		TTHERM_00535640	G	Carbohydrate transport and metabolism		TTHERM_01215000	Nuclear
TTHERM_00113090	GO:0030866	biological_process	cortical actin cytoskeleton organization		TTHERM_00535870	G	Carbohydrate transport and metabolism		TTHERM_00684660	Nuclear
TTHERM_00113090	GO:0016020	cellular_component	membrane		TTHERM_00537020	G	Carbohydrate transport and metabolism		TTHERM_01169450	Nuclear
TTHERM_00113090	GO:0000916	biological_process	actomyosin contractile ring contraction		TTHERM_00566660	G	Carbohydrate transport and metabolism		TTHERM_001214999	Mitochondrial
TTHERM_00113090	GO:0000917	biological_process	division septum assembly		TTHERM_00566690	G	Carbohydrate transport and metabolism		TTHERM_001214996	Extracellular
TTHERM_00113090	GO:0006037	biological_process	cell wall chitin metabolic process		TTHERM_00530208	G	Carbohydrate transport and metabolism		TTHERM_01215030	Extracellular
TTHERM_00113090	GO:0016021	cellular_component	integral component of membrane		TTHERM_00530360	G	Carbohydrate transport and metabolism		TTHERM_001215029	PlasmaMembrane
TTHERM_00113090	GO:0006805	biological_process	xenobiotic metabolic process		TTHERM_00530710	G	Carbohydrate transport and metabolism		TTHERM_001215028	Chloroplast
TTHERM_00113090	GO:0000918	biological_process	division septum site selection		TTHERM_00467500	G	Carbohydrate transport and metabolism		TTHERM_01215040	Nuclear
TTHERM_00113090	GO:0006038	biological_process	cell wall chitin biosynthetic process		TTHERM_01092360	G	Carbohydrate transport and metabolism		TTHERM_001215039	Extracellular
TTHERM_00113090	GO:0006807	biological_process	nitrogen compound metabolic process		TTHERM_00464950	G	Carbohydrate transport and metabolism		TTHERM_01216060	Nuclear
TTHERM_00113090	GO:0006040	biological_process	amino sugar metabolic process		TTHERM_00521950	G	Carbohydrate transport and metabolism		TTHERM_01169440	Nuclear
TTHERM_00113090	GO:0000920	biological_process	septum digestion after cytokinesis		TTHERM_00520951	G	Carbohydrate transport and metabolism		TTHERM_01216070	Nuclear
TTHERM_00113090	GO:0032153	cellular_component	cell division site		TTHERM_00534030	G	Carbohydrate transport and metabolism		TTHERM_001216069	Nuclear
TTHERM_00113090	GO:0032155	cellular_component	obsolete cell division site part		TTHERM_00532680	G	Carbohydrate transport and metabolism		TTHERM_01216090	PlasmaMembrane
TTHERM_00113090	GO:0033692	biological_process	cellular polysaccharide biosynthetic process		TTHERM_00532670	G	Carbohydrate transport and metabolism		TTHERM_001216089	Nuclear
TTHERM_00113090	GO:0044444	cellular_component	obsolete cytoplasmic part		TTHERM_00440500	G	Carbohydrate transport and metabolism		TTHERM_01216095	Nuclear
TTHERM_00113090	GO:0043934	biological_process	sporulation		TTHERM_00440490	G	Carbohydrate transport and metabolism		TTHERM_01216130	Nuclear
TTHERM_00113090	GO:0044446	cellular_component	obsolete intracellular organelle part		TTHERM_00440480	G	Carbohydrate transport and metabolism		TTHERM_01216140	Nuclear
TTHERM_00113090	GO:0043935	biological_process	sexual sporulation resulting in formation of a cellular spore		TTHERM_00440430	G	Carbohydrate transport and metabolism		TTHERM_00463910	PlasmaMembrane
TTHERM_00113090	GO:0044703	biological_process	multi-organism reproductive process		TTHERM_00436240	G	Carbohydrate transport and metabolism		TTHERM_00463900	PlasmaMembrane
TTHERM_00113090	GO:0090529	biological_process	cell septum assembly		TTHERM_00457110	G	Carbohydrate transport and metabolism		TTHERM_01169430	Extracellular
TTHERM_00113090	GO:0044448	cellular_component	obsolete cell cortex part		TTHERM_000457109	G	Carbohydrate transport and metabolism		TTHERM_00463890	Extracellular
TTHERM_00113090	GO:0071840	biological_process	cellular component organization or biogenesis		TTHERM_00420870	G	Carbohydrate transport and metabolism		TTHERM_00463870	Nuclear
TTHERM_00113090	GO:0043170	biological_process	macromolecule metabolic process		TTHERM_000420879	G	Carbohydrate transport and metabolism		TTHERM_00463860	Nuclear
TTHERM_00113090	GO:0000934	cellular_component	porous cell septum		TTHERM_00476450	G	Carbohydrate transport and metabolism		TTHERM_00463850	PlasmaMembrane
TTHERM_00113090	GO:0000935	cellular_component	division septum		TTHERM_00483500	G	Carbohydrate transport and metabolism		TTHERM_00463840	Extracellular
TTHERM_00113090	GO:0034217	biological_process	ascospore wall chitin biosynthetic process		TTHERM_00483640	G	Carbohydrate transport and metabolism		TTHERM_000463838	PlasmaMembrane
TTHERM_00113090	GO:0034218	biological_process	ascospore wall chitin metabolic process		TTHERM_00684480	G	Carbohydrate transport and metabolism		TTHERM_00463820	Mitochondrial
TTHERM_00113090	GO:0016043	biological_process	cellular component organization		TTHERM_00474960	G	Carbohydrate transport and metabolism		TTHERM_02139630	PlasmaMembrane
TTHERM_00113090	GO:0044459	cellular_component	obsolete plasma membrane part		TTHERM_00475330	G	Carbohydrate transport and metabolism		TTHERM_01169420	Nuclear
TTHERM_00113090	GO:0045229	biological_process	external encapsulating structure organization		TTHERM_00487090	G	Carbohydrate transport and metabolism		TTHERM_00463800	PlasmaMembrane
TTHERM_00113090	GO:0071852	biological_process	fungal-type cell wall organization or biogenesis		TTHERM_00486980	G	Carbohydrate transport and metabolism		TTHERM_00463790	PlasmaMembrane
TTHERM_00113090	GO:0034221	biological_process	fungal-type cell wall chitin biosynthetic process		TTHERM_00486730	G	Carbohydrate transport and metabolism		TTHERM_00463770	Nuclear
TTHERM_00113090	GO:0097708	cellular_component	intracellular vesicle		TTHERM_00486480	G	Carbohydrate transport and metabolism		TTHERM_000463759	PlasmaMembrane
TTHERM_00113090	GO:0044464	cellular_component	obsolete cell part		TTHERM_00486420	G	Carbohydrate transport and metabolism		TTHERM_00463740	Nuclear
TTHERM_00113090	GO:0031410	cellular_component	cytoplasmic vesicle		TTHERM_00486050	G	Carbohydrate transport and metabolism		g10737	Extracellular
TTHERM_00113090	GO:0016051	biological_process	carbohydrate biosynthetic process		TTHERM_000442849	G	Carbohydrate transport and metabolism		TTHERM_00463720	Nuclear
TTHERM_00113090	GO:0009653	biological_process	anatomical structure morphogenesis		TTHERM_00442850	G	Carbohydrate transport and metabolism		TTHERM_01169410	Nuclear
TTHERM_00113090	GO:0008375	molecular_function	acetylglucosaminyltransferase activity		TTHERM_00443110	G	Carbohydrate transport and metabolism		TTHERM_00463710	PlasmaMembrane
TTHERM_00113090	GO:0048315	biological_process	conidium formation		TTHERM_00412160	G	Carbohydrate transport and metabolism		TTHERM_00463700	Nuclear
TTHERM_00113090	GO:0070589	biological_process	cellular component macromolecule biosynthetic process		TTHERM_00412020	G	Carbohydrate transport and metabolism		TTHERM_00463690	PlasmaMembrane
TTHERM_00113090	GO:0003006	biological_process	developmental process involved in reproduction		TTHERM_00411870	G	Carbohydrate transport and metabolism		TTHERM_000463689	PlasmaMembrane
TTHERM_00113090	GO:0070591	biological_process	ascospore wall biogenesis		TTHERM_00411810	G	Carbohydrate transport and metabolism		TTHERM_00463660	Nuclear
TTHERM_00113090	GO:0070590	biological_process	spore wall biogenesis		TTHERM_00408720	G	Carbohydrate transport and metabolism		TTHERM_00463650	PlasmaMembrane
TTHERM_00113090	GO:0070592	biological_process	cell wall polysaccharide biosynthetic process		TTHERM_00400800	G	Carbohydrate transport and metabolism		TTHERM_00463640	Nuclear
TTHERM_00113090	GO:0005826	cellular_component	actomyosin contractile ring		TTHERM_00404270	G	Carbohydrate transport and metabolism		TTHERM_00463630	Nuclear
TTHERM_00113090	GO:0009410	biological_process	response to xenobiotic stimulus		g9320.t2	G	Carbohydrate transport and metabolism		TTHERM_00463620	Nuclear
TTHERM_00113090	GO:0030659	cellular_component	cytoplasmic vesicle membrane		TTHERM_00404290	G	Carbohydrate transport and metabolism		TTHERM_00463610	Nuclear
TTHERM_00113090	GO:0005575	cellular_component	cellular_component		TTHERM_00371000	G	Carbohydrate transport and metabolism		TTHERM_001169389	Mitochondrial
TTHERM_00113090	GO:0061640	biological_process	cytoskeleton-dependent cytokinesis		TTHERM_00372689	G	Carbohydrate transport and metabolism		TTHERM_000463609	Nuclear
TTHERM_00113090	GO:0030154	biological_process	cell differentiation		TTHERM_00352190	G	Carbohydrate transport and metabolism		TTHERM_00463590	Extracellular
TTHERM_00113090	GO:0044237	biological_process	cellular metabolic process		TTHERM_01309100	G	Carbohydrate transport and metabolism		TTHERM_000463589	Nuclear
TTHERM_00113090	GO:0044238	biological_process	primary metabolic process		TTHERM_00343670	G	Carbohydrate transport and metabolism		TTHERM_000463588	Nuclear
TTHERM_00113090	GO:0050896	biological_process	response to stimulus		TTHERM_01347930	G	Carbohydrate transport and metabolism		TTHERM_00463580	Extracellular
TTHERM_00113090	GO:0045009	cellular_component	chitosome		TTHERM_00463590	GM	Carbohydrate transport and metabolism/Cell wall/membrane/envelope biogenesis		TTHERM_00463570	Nuclear
TTHERM_00113090	GO:0008150	biological_process	biological_process		TTHERM_00301740	GM	Carbohydrate transport and metabolism/Cell wall/membrane/envelope biogenesis		TTHERM_000463569	PlasmaMembrane
TTHERM_00113090	GO:0008152	biological_process	metabolic process		TTHERM_00285570	GM	Carbohydrate transport and metabolism/Cell wall/membrane/envelope biogenesis		TTHERM_000463549	Nuclear
TTHERM_00113090	GO:0048856	biological_process	anatomical structure development		TTHERM_00284120	GM	Carbohydrate transport and metabolism/Cell wall/membrane/envelope biogenesis		TTHERM_00463540	Extracellular
TTHERM_00113090	GO:0044249	biological_process	cellular biosynthetic process		TTHERM_00276050	GM	Carbohydrate transport and metabolism/Cell wall/membrane/envelope biogenesis		TTHERM_001169384	Nuclear
TTHERM_00113090	GO:0043226	cellular_component	organelle		TTHERM_01093600	GM	Carbohydrate transport and metabolism/Cell wall/membrane/envelope biogenesis		TTHERM_00463530	Nuclear
TTHERM_00113090	GO:1903047	biological_process	mitotic cell cycle process		TTHERM_001093609	GM	Carbohydrate transport and metabolism/Cell wall/membrane/envelope biogenesis		TTHERM_000463529	Mitochondrial
TTHERM_00113090	GO:0012506	cellular_component	vesicle membrane		TTHERM_00890150	GM	Carbohydrate transport and metabolism/Cell wall/membrane/envelope biogenesis		TTHERM_000463528	Cytoplasmic
TTHERM_00113090	GO:0030427	cellular_component	site of polarized growth		TTHERM_000581919	GM	Carbohydrate transport and metabolism/Cell wall/membrane/envelope biogenesis		TTHERM_00463500	Nuclear
TTHERM_00113090	GO:0043227	cellular_component	membrane-bounded organelle		TTHERM_00581930	GM	Carbohydrate transport and metabolism/Cell wall/membrane/envelope biogenesis		TTHERM_00463490	Nuclear
TTHERM_00113090	GO:1903046	biological_process	meiotic cell cycle process		TTHERM_00581940	GM	Carbohydrate transport and metabolism/Cell wall/membrane/envelope biogenesis		TTHERM_00463480	Nuclear
TTHERM_00113090	GO:0043228	cellular_component	non-membrane-bounded organelle		TTHERM_00581950	GM	Carbohydrate transport and metabolism/Cell wall/membrane/envelope biogenesis		TTHERM_00463470	Nuclear
TTHERM_00113090	GO:0030428	cellular_component	cell septum		TTHERM_00581959	GM	Carbohydrate transport and metabolism/Cell wall/membrane/envelope biogenesis		TTHERM_00463460	Nuclear
TTHERM_00113090	GO:0043229	cellular_component	intracellular organelle		TTHERM_00581980	GM	Carbohydrate transport and metabolism/Cell wall/membrane/envelope biogenesis		TTHERM_00463450	Mitochondrial
TTHERM_00113090	GO:0043231	cellular_component	intracellular membrane-bounded organelle		TTHERM_00581990	GM	Carbohydrate transport and metabolism/Cell wall/membrane/envelope biogenesis		TTHERM_00463440	Nuclear
TTHERM_00113090	GO:0005856	cellular_component	cytoskeleton		TTHERM_00582000	GM	Carbohydrate transport and metabolism/Cell wall/membrane/envelope biogenesis		TTHERM_01169380	Nuclear
TTHERM_00113090	GO:0043232	cellular_component	intracellular non-membrane-bounded organelle		TTHERM_00582010	GM	Carbohydrate transport and metabolism/Cell wall/membrane/envelope biogenesis		TTHERM_000463438	Nuclear
TTHERM_00113090	GO:1901564	biological_process	organonitrogen compound metabolic process		TTHERM_00582020	GM	Carbohydrate transport and metabolism/Cell wall/membrane/envelope biogenesis		g10772	Nuclear
TTHERM_00113090	GO:1901566	biological_process	organonitrogen compound biosynthetic process		TTHERM_00582030	GM	Carbohydrate transport and metabolism/Cell wall/membrane/envelope biogenesis		TTHERM_00463430	Nuclear
TTHERM_00113090	GO:0030435	biological_process	sporulation resulting in formation of a cellular spore		TTHERM_00582039	GM	Carbohydrate transport and metabolism/Cell wall/membrane/envelope biogenesis		TTHERM_00463420	PlasmaMembrane
TTHERM_00113090	GO:0044260	biological_process	cellular macromolecule metabolic process		TTHERM_00582040	GM	Carbohydrate transport and metabolism/Cell wall/membrane/envelope biogenesis		TTHERM_00463410	PlasmaMembrane
TTHERM_00113090	GO:0030436	biological_process	asexual sporulation		TTHERM_00056120	GM	Carbohydrate transport and metabolism/Cell wall/membrane/envelope biogenesis		TTHERM_00463400	Nuclear
TTHERM_00113090	GO:0048869	biological_process	cellular developmental process		TTHERM_00225770	GM	Carbohydrate transport and metabolism/Cell wall/membrane/envelope biogenesis		TTHERM_00463380	Nuclear
TTHERM_00113090	GO:0030437	biological_process	ascospore formation		TTHERM_00008630	GM	Carbohydrate transport and metabolism/Cell wall/membrane/envelope biogenesis		TTHERM_00463370	Nuclear
TTHERM_00113090	GO:0044262	biological_process	cellular carbohydrate metabolic process		TTHERM_00725950	GM	Carbohydrate transport and metabolism/Cell wall/membrane/envelope biogenesis		TTHERM_01169370	Extracellular
TTHERM_00113090	GO:0070887	biological_process	cellular response to chemical stimulus		TTHERM_00826980	GM	Carbohydrate transport and metabolism/Cell wall/membrane/envelope biogenesis		TTHERM_00463360	Nuclear
TTHERM_00113090	GO:0044264	biological_process	cellular polysaccharide metabolic process		TTHERM_00827000	GM	Carbohydrate transport and metabolism/Cell wall/membrane/envelope biogenesis		TTHERM_00463350	Nuclear
TTHERM_00113090	GO:0042221	biological_process	response to chemical		TTHERM_00663990	GM	Carbohydrate transport and metabolism/Cell wall/membrane/envelope biogenesis		TTHERM_00463330	Nuclear
TTHERM_00113090	GO:0031982	cellular_component	vesicle		TTHERM_00647120	GM	Carbohydrate transport and metabolism/Cell wall/membrane/envelope biogenesis		TTHERM_00463300	Nuclear
TTHERM_00113090	GO:0030447	biological_process	filamentous growth		TTHERM_00647100	GM	Carbohydrate transport and metabolism/Cell wall/membrane/envelope biogenesis		TTHERM_000463299	PlasmaMembrane
TTHERM_00113090	GO:0003824	molecular_function	catalytic activity		TTHERM_00647090	GM	Carbohydrate transport and metabolism/Cell wall/membrane/envelope biogenesis		TTHERM_00463290	Cytoplasmic
TTHERM_00113090	GO:0030448	biological_process	hyphal growth		TTHERM_00707481	GM	Carbohydrate transport and metabolism/Cell wall/membrane/envelope biogenesis		TTHERM_00463280	PlasmaMembrane
TTHERM_00113090	GO:0019953	biological_process	sexual reproduction		TTHERM_00666390	GM	Carbohydrate transport and metabolism/Cell wall/membrane/envelope biogenesis		TTHERM_00463260	Nuclear
TTHERM_00113090	GO:0099568	cellular_component	cytoplasmic region		TTHERM_00666180	GM	Carbohydrate transport and metabolism/Cell wall/membrane/envelope biogenesis		TTHERM_00463250	Nuclear
TTHERM_00113090	GO:0019954	biological_process	asexual reproduction		TTHERM_00666170	GM	Carbohydrate transport and metabolism/Cell wall/membrane/envelope biogenesis		TTHERM_00463240	Nuclear
TTHERM_00113090	GO:0034293	biological_process	sexual sporulation		TTHERM_00527290	GM	Carbohydrate transport and metabolism/Cell wall/membrane/envelope biogenesis		TTHERM_01169360	Cytoplasmic
TTHERM_00113090	GO:0032502	biological_process	developmental process		TTHERM_00437760	GM	Carbohydrate transport and metabolism/Cell wall/membrane/envelope biogenesis		TTHERM_00463230	Nuclear
TTHERM_00113090	GO:0005622	cellular_component	intracellular anatomical structure		TTHERM_00294800	GMO	Carbohydrate transport and metabolism/Cell wall/membrane/envelope biogenesis/Posttranslational modification, protein turnover, chaperones		TTHERM_00463220	Nuclear
TTHERM_00113090	GO:0005623	cellular_component	obsolete cell		TTHERM_01256510	GO	Carbohydrate transport and metabolism/Posttranslational modification, protein turnover, chaperones		TTHERM_000463219	PlasmaMembrane
TTHERM_00113090	GO:0031224	cellular_component	intrinsic component of membrane		TTHERM_00241850	GO	Carbohydrate transport and metabolism/Posttranslational modification, protein turnover, chaperones		TTHERM_00463190	Nuclear
TTHERM_00113090	GO:0051704	biological_process	obsolete multi-organism process		TTHERM_000241859	GO	Carbohydrate transport and metabolism/Posttranslational modification, protein turnover, chaperones		TTHERM_00463180	Nuclear
TTHERM_00113090	GO:0032505	biological_process	reproduction of a single-celled organism		TTHERM_00241860	GO	Carbohydrate transport and metabolism/Posttranslational modification, protein turnover, chaperones		TTHERM_00463170	Nuclear
TTHERM_00113090	GO:0032506	biological_process	cytokinetic process		TTHERM_00241870	GO	Carbohydrate transport and metabolism/Posttranslational modification, protein turnover, chaperones		TTHERM_00463160	Nuclear
TTHERM_00113090	GO:0031226	cellular_component	intrinsic component of plasma membrane		TTHERM_00241880	GO	Carbohydrate transport and metabolism/Posttranslational modification, protein turnover, chaperones		TTHERM_00463150	Nuclear
TTHERM_00113090	GO:0005886	cellular_component	plasma membrane		TTHERM_00241890	GO	Carbohydrate transport and metabolism/Posttranslational modification, protein turnover, chaperones		TTHERM_00463140	Nuclear
TTHERM_00113090	GO:0005887	cellular_component	integral component of plasma membrane		TTHERM_01018330	GO	Carbohydrate transport and metabolism/Posttranslational modification, protein turnover, chaperones		TTHERM_000463139	PlasmaMembrane
TTHERM_00530520	GO:0043010	biological_process	camera-type eye development		TTHERM_00388300	GO	Carbohydrate transport and metabolism/Posttranslational modification, protein turnover, chaperones		g10799.t2	PlasmaMembrane
TTHERM_00530520	GO:0000003	biological_process	reproduction		TTHERM_00467940	GO	Carbohydrate transport and metabolism/Posttranslational modification, protein turnover, chaperones		TTHERM_00684670	PlasmaMembrane
TTHERM_00530520	GO:0009987	biological_process	cellular process		TTHERM_00466090	GO	Carbohydrate transport and metabolism/Posttranslational modification, protein turnover, chaperones		TTHERM_01169350	Nuclear
TTHERM_00530520	GO:0001539	biological_process	cilium or flagellum-dependent cell motility		TTHERM_00024170	GOU	Carbohydrate transport and metabolism/Posttranslational modification, protein turnover, chaperones/Intracellular trafficking, secretion, and vesicular transport		TTHERM_000463138	Extracellular
TTHERM_00530520	GO:0071944	cellular_component	cell periphery		TTHERM_00024130	GOU	Carbohydrate transport and metabolism/Posttranslational modification, protein turnover, chaperones/Intracellular trafficking, secretion, and vesicular transport		TTHERM_00463130	Nuclear
TTHERM_00530520	GO:0035082	biological_process	axoneme assembly		TTHERM_000024129	GOU	Carbohydrate transport and metabolism/Posttranslational modification, protein turnover, chaperones/Intracellular trafficking, secretion, and vesicular transport		TTHERM_000463129	Nuclear
TTHERM_00530520	GO:0070925	biological_process	organelle assembly		TTHERM_00706280	GOU	Carbohydrate transport and metabolism/Posttranslational modification, protein turnover, chaperones/Intracellular trafficking, secretion, and vesicular transport		TTHERM_000463128	Nuclear
TTHERM_00530520	GO:0003341	biological_process	cilium movement		TTHERM_01109950	GOT	Carbohydrate transport and metabolism/Posttranslational modification, protein turnover, chaperones/Signal transduction mechanisms		TTHERM_00463110	Nuclear
TTHERM_00530520	GO:0015630	cellular_component	microtubule cytoskeleton		TTHERM_000268328	GOT	Carbohydrate transport and metabolism/Posttranslational modification, protein turnover, chaperones/Signal transduction mechanisms		TTHERM_00463100	Nuclear
TTHERM_00530520	GO:0006928	biological_process	obsolete movement of cell or subcellular component		TTHERM_00268320	GOT	Carbohydrate transport and metabolism/Posttranslational modification, protein turnover, chaperones/Signal transduction mechanisms		TTHERM_00463090	Nuclear
TTHERM_00530520	GO:0018193	biological_process	peptidyl-amino acid modification		TTHERM_000268319	GOT	Carbohydrate transport and metabolism/Posttranslational modification, protein turnover, chaperones/Signal transduction mechanisms		TTHERM_00463080	Nuclear
TTHERM_00530520	GO:0018200	biological_process	peptidyl-glutamic acid modification		TTHERM_01156790	GOT	Carbohydrate transport and metabolism/Posttranslational modification, protein turnover, chaperones/Signal transduction mechanisms		TTHERM_00463070	Nuclear
TTHERM_00530520	GO:0071704	biological_process	organic substance metabolic process		TTHERM_01156780	GOT	Carbohydrate transport and metabolism/Posttranslational modification, protein turnover, chaperones/Signal transduction mechanisms		TTHERM_00463030	Nuclear
TTHERM_00530520	GO:0005929	cellular_component	cilium		TTHERM_00778410	GOT	Carbohydrate transport and metabolism/Posttranslational modification, protein turnover, chaperones/Signal transduction mechanisms		TTHERM_00463010	Chloroplast
TTHERM_00530520	GO:0001578	biological_process	microtubule bundle formation		TTHERM_01229030	GOT	Carbohydrate transport and metabolism/Posttranslational modification, protein turnover, chaperones/Signal transduction mechanisms		TTHERM_00463000	Nuclear
TTHERM_00530520	GO:0150063	biological_process	visual system development		TTHERM_00713550	GOT	Carbohydrate transport and metabolism/Posttranslational modification, protein turnover, chaperones/Signal transduction mechanisms		TTHERM_00462990	Nuclear
TTHERM_00530520	GO:0044085	biological_process	cellular component biogenesis		TTHERM_00713620	GOT	Carbohydrate transport and metabolism/Posttranslational modification, protein turnover, chaperones/Signal transduction mechanisms		TTHERM_00462989	Nuclear
TTHERM_00530520	GO:0140096	molecular_function	catalytic activity, acting on a protein		TTHERM_00601840	GOT	Carbohydrate transport and metabolism/Posttranslational modification, protein turnover, chaperones/Signal transduction mechanisms		TTHERM_00462980	Nuclear
TTHERM_00530520	GO:0040011	biological_process	locomotion		TTHERM_00856650	GOT	Carbohydrate transport and metabolism/Posttranslational modification, protein turnover, chaperones/Signal transduction mechanisms		TTHERM_00462960	PlasmaMembrane
TTHERM_00530520	GO:0030030	biological_process	cell projection organization		TTHERM_00658930	GOT	Carbohydrate transport and metabolism/Posttranslational modification, protein turnover, chaperones/Signal transduction mechanisms		TTHERM_00462940	PlasmaMembrane
TTHERM_00530520	GO:0022607	biological_process	cellular component assembly		TTHERM_00469130	GOT	Carbohydrate transport and metabolism/Posttranslational modification, protein turnover, chaperones/Signal transduction mechanisms		g10819	Nuclear
TTHERM_00530520	GO:0030031	biological_process	cell projection assembly		TTHERM_00485940	GOT	Carbohydrate transport and metabolism/Posttranslational modification, protein turnover, chaperones/Signal transduction mechanisms		TTHERM_01097970	Nuclear
TTHERM_00530520	GO:0019538	biological_process	protein metabolic process		TTHERM_00441970	GOT	Carbohydrate transport and metabolism/Posttranslational modification, protein turnover, chaperones/Signal transduction mechanisms		TTHERM_00462900	Nuclear
TTHERM_00530520	GO:0070739	molecular_function	protein-glutamic acid ligase activity		TTHERM_00348090	GOT	Carbohydrate transport and metabolism/Posttranslational modification, protein turnover, chaperones/Signal transduction mechanisms		TTHERM_00462890	Nuclear
TTHERM_00530520	GO:0110165	cellular_component	cellular anatomical entity		TTHERM_00112800	GT	Carbohydrate transport and metabolism/Signal transduction mechanisms		TTHERM_00462870	Extracellular
TTHERM_00530520	GO:0006996	biological_process	organelle organization		TTHERM_00389659	GT	Carbohydrate transport and metabolism/Signal transduction mechanisms		TTHERM_00462860	PlasmaMembrane
TTHERM_00530520	GO:0048468	biological_process	cell development		TTHERM_00052020	GK	Carbohydrate transport and metabolism/Transcription		TTHERM_00462850	PlasmaMembrane
TTHERM_00530520	GO:0070740	molecular_function	tubulin-glutamic acid ligase activity		TTHERM_00684590	D	Cell cycle control, cell division, chromosome partitioning		TTHERM_00462849	Nuclear
TTHERM_00530520	GO:0003674	molecular_function	molecular_function		TTHERM_00328610	D	Cell cycle control, cell division, chromosome partitioning		TTHERM_00462840	Nuclear
TTHERM_00530520	GO:0048731	biological_process	system development		TTHERM_00332170	D	Cell cycle control, cell division, chromosome partitioning		TTHERM_00462830	Nuclear
TTHERM_00530520	GO:0009566	biological_process	fertilization		TTHERM_00338170	D	Cell cycle control, cell division, chromosome partitioning		TTHERM_00462820	Nuclear
TTHERM_00530520	GO:0007010	biological_process	cytoskeleton organization		TTHERM_01161040	D	Cell cycle control, cell division, chromosome partitioning		TTHERM_01097960	Cytoplasmic
TTHERM_00530520	GO:0048232	biological_process	male gamete generation		TTHERM_000300659	D	Cell cycle control, cell division, chromosome partitioning		TTHERM_000461832	Nuclear
TTHERM_00530520	GO:0007017	biological_process	microtubule-based process		TTHERM_000294809	D	Cell cycle control, cell division, chromosome partitioning		TTHERM_000461821	Nuclear
TTHERM_00530520	GO:0005737	cellular_component	cytoplasm		TTHERM_00294810	D	Cell cycle control, cell division, chromosome partitioning		TTHERM_000461810	Nuclear
TTHERM_00530520	GO:0007018	biological_process	microtubule-based movement		TTHERM_00293270	D	Cell cycle control, cell division, chromosome partitioning		TTHERM_00461800	Nuclear
TTHERM_00530520	GO:0007275	biological_process	multicellular organism development		TTHERM_00266650	D	Cell cycle control, cell division, chromosome partitioning		TTHERM_00461790	Nuclear
TTHERM_00530520	GO:0007276	biological_process	gamete generation		TTHERM_00266649	D	Cell cycle control, cell division, chromosome partitioning		TTHERM_00461780	Nuclear
TTHERM_00530520	GO:0030317	biological_process	flagellated sperm motility		TTHERM_00266320	D	Cell cycle control, cell division, chromosome partitioning		TTHERM_00461770	Nuclear
TTHERM_00530520	GO:0060271	biological_process	cilium assembly		TTHERM_00784350	D	Cell cycle control, cell division, chromosome partitioning		TTHERM_00461760	Nuclear
TTHERM_00530520	GO:0007281	biological_process	germ cell development		TTHERM_01093700	D	Cell cycle control, cell division, chromosome partitioning		TTHERM_00461750	Nuclear
TTHERM_00530520	GO:0036211	biological_process	protein modification process		TTHERM_01048090	D	Cell cycle control, cell division, chromosome partitioning		TTHERM_00460740	Nuclear
TTHERM_00530520	GO:0007283	biological_process	spermatogenesis		TTHERM_00218510	D	Cell cycle control, cell division, chromosome partitioning		TTHERM_01097950	PlasmaMembrane
TTHERM_00530520	GO:0001654	biological_process	eye development		TTHERM_000218509	D	Cell cycle control, cell division, chromosome partitioning		TTHERM_000460739	Extracellular
TTHERM_00530520	GO:0007286	biological_process	spermatid development		TTHERM_00241540	D	Cell cycle control, cell division, chromosome partitioning		g10840.t2	Extracellular
TTHERM_00530520	GO:0007288	biological_process	sperm axoneme assembly		TTHERM_00146080	D	Cell cycle control, cell division, chromosome partitioning		TTHERM_00460730	Mitochondrial
TTHERM_00530520	GO:0060285	biological_process	cilium-dependent cell motility		TTHERM_00145340	D	Cell cycle control, cell division, chromosome partitioning		TTHERM_00460710	Nuclear
TTHERM_00530520	GO:0048513	biological_process	animal organ development		TTHERM_00144910	D	Cell cycle control, cell division, chromosome partitioning		TTHERM_00460690	Nuclear
TTHERM_00530520	GO:0048515	biological_process	spermatid differentiation		TTHERM_00144830	D	Cell cycle control, cell division, chromosome partitioning		TTHERM_00460680	Nuclear
TTHERM_00530520	GO:0060294	biological_process	cilium movement involved in cell motility		TTHERM_00142350	D	Cell cycle control, cell division, chromosome partitioning		TTHERM_00460660	Nuclear
TTHERM_00530520	GO:0044422	cellular_component	obsolete organelle part		TTHERM_00189230	D	Cell cycle control, cell division, chromosome partitioning		TTHERM_00460650	Chloroplast
TTHERM_00530520	GO:0044424	cellular_component	obsolete intracellular part		TTHERM_00190658	D	Cell cycle control, cell division, chromosome partitioning		TTHERM_00460640	Nuclear
TTHERM_00530520	GO:0060041	biological_process	retina development in camera-type eye		TTHERM_00191790	D	Cell cycle control, cell division, chromosome partitioning		TTHERM_00460630	Nuclear
TTHERM_00530520	GO:0022412	biological_process	cellular process involved in reproduction in multicellular organism		TTHERM_00192000	D	Cell cycle control, cell division, chromosome partitioning		TTHERM_00460620	Nuclear
TTHERM_00530520	GO:0022414	biological_process	reproductive process		TTHERM_01043080	D	Cell cycle control, cell division, chromosome partitioning		TTHERM_001097949	Nuclear
TTHERM_00530520	GO:0044430	cellular_component	obsolete cytoskeletal part		TTHERM_00138480	D	Cell cycle control, cell division, chromosome partitioning		TTHERM_000460619	Nuclear
TTHERM_00530520	GO:0043412	biological_process	macromolecule modification		TTHERM_00133759	D	Cell cycle control, cell division, chromosome partitioning		TTHERM_00460610	Extracellular
TTHERM_00530520	GO:0016020	cellular_component	membrane		TTHERM_00131200	D	Cell cycle control, cell division, chromosome partitioning		TTHERM_00460590	Nuclear
TTHERM_00530520	GO:0006807	biological_process	nitrogen compound metabolic process		TTHERM_00312220	D	Cell cycle control, cell division, chromosome partitioning		TTHERM_00460580	Nuclear
TTHERM_00530520	GO:0044444	cellular_component	obsolete cytoplasmic part		TTHERM_00312640	D	Cell cycle control, cell division, chromosome partitioning		TTHERM_00460570	Nuclear
TTHERM_00530520	GO:0044446	cellular_component	obsolete intracellular organelle part		TTHERM_00569170	D	Cell cycle control, cell division, chromosome partitioning		TTHERM_00460560	Extracellular
TTHERM_00530520	GO:0044703	biological_process	multi-organism reproductive process		TTHERM_00079530	D	Cell cycle control, cell division, chromosome partitioning		TTHERM_00460550	PlasmaMembrane
TTHERM_00530520	GO:0071840	biological_process	cellular component organization or biogenesis		TTHERM_00717540	D	Cell cycle control, cell division, chromosome partitioning		TTHERM_00460540	Nuclear
TTHERM_00530520	GO:0043170	biological_process	macromolecule metabolic process		TTHERM_00433390	D	Cell cycle control, cell division, chromosome partitioning		TTHERM_000460539	Nuclear
TTHERM_00530520	GO:0044458	biological_process	motile cilium assembly		TTHERM_00434110	D	Cell cycle control, cell division, chromosome partitioning		TTHERM_00460530	Nuclear
TTHERM_00530520	GO:0016043	biological_process	cellular component organization		TTHERM_000637469	D	Cell cycle control, cell division, chromosome partitioning		TTHERM_01097940	Nuclear
TTHERM_00530520	GO:0018095	biological_process	protein polyglutamylation		TTHERM_00637470	D	Cell cycle control, cell division, chromosome partitioning		TTHERM_00460510	Extracellular
TTHERM_00530520	GO:0044464	cellular_component	obsolete cell part		TTHERM_00947370	D	Cell cycle control, cell division, chromosome partitioning		TTHERM_000460503	Nuclear
TTHERM_00530520	GO:0005813	cellular_component	centrosome		TTHERM_000947372	D	Cell cycle control, cell division, chromosome partitioning		TTHERM_000460501	PlasmaMembrane
TTHERM_00530520	GO:0005815	cellular_component	microtubule organizing center		TTHERM_00194440	D	Cell cycle control, cell division, chromosome partitioning		TTHERM_00460500	Nuclear
TTHERM_00530520	GO:0097722	biological_process	sperm motility		TTHERM_00196590	D	Cell cycle control, cell division, chromosome partitioning		TTHERM_00460480	Nuclear
TTHERM_00530520	GO:0003006	biological_process	developmental process involved in reproduction		TTHERM_00203030	D	Cell cycle control, cell division, chromosome partitioning		TTHERM_00460460	Nuclear
TTHERM_00530520	GO:0005829	cellular_component	cytosol		TTHERM_01026360	D	Cell cycle control, cell division, chromosome partitioning		TTHERM_000460454	Nuclear
TTHERM_00530520	GO:0005575	cellular_component	cellular_component		TTHERM_00070970	D	Cell cycle control, cell division, chromosome partitioning		TTHERM_01097930	Nuclear
TTHERM_00530520	GO:0030154	biological_process	cell differentiation		TTHERM_00070950	D	Cell cycle control, cell division, chromosome partitioning		TTHERM_000302101	Extracellular
TTHERM_00530520	GO:0044237	biological_process	cellular metabolic process		TTHERM_00066910	D	Cell cycle control, cell division, chromosome partitioning		TTHERM_00302100	Nuclear
TTHERM_00530520	GO:0044238	biological_process	primary metabolic process		TTHERM_00066840	D	Cell cycle control, cell division, chromosome partitioning		TTHERM_00302090	Extracellular
TTHERM_00530520	GO:0008150	biological_process	biological_process		TTHERM_00933270	D	Cell cycle control, cell division, chromosome partitioning		TTHERM_02599230	Nuclear
TTHERM_00530520	GO:0048856	biological_process	anatomical structure development		TTHERM_00933280	D	Cell cycle control, cell division, chromosome partitioning		TTHERM_00302070	Nuclear
TTHERM_00530520	GO:0008152	biological_process	metabolic process		TTHERM_00049340	D	Cell cycle control, cell division, chromosome partitioning		TTHERM_00302060	Nuclear
TTHERM_00530520	GO:0120025	cellular_component	plasma membrane bounded cell projection		TTHERM_00575430	D	Cell cycle control, cell division, chromosome partitioning		TTHERM_00302050	PlasmaMembrane
TTHERM_00530520	GO:0043226	cellular_component	organelle		TTHERM_00180970	D	Cell cycle control, cell division, chromosome partitioning		TTHERM_00302040	Nuclear
TTHERM_00530520	GO:0051674	biological_process	localization of cell		TTHERM_00094040	D	Cell cycle control, cell division, chromosome partitioning		TTHERM_00302030	Nuclear
TTHERM_00530520	GO:0043227	cellular_component	membrane-bounded organelle		TTHERM_00094000	D	Cell cycle control, cell division, chromosome partitioning		TTHERM_00301960	Nuclear
TTHERM_00530520	GO:0043228	cellular_component	non-membrane-bounded organelle		TTHERM_00089220	D	Cell cycle control, cell division, chromosome partitioning		TTHERM_01097920	Nuclear
TTHERM_00530520	GO:0043229	cellular_component	intracellular organelle		TTHERM_00088080	D	Cell cycle control, cell division, chromosome partitioning		TTHERM_00301950	PlasmaMembrane
TTHERM_00530520	GO:0120031	biological_process	plasma membrane bounded cell projection assembly		TTHERM_00085360	D	Cell cycle control, cell division, chromosome partitioning		TTHERM_00301940	Nuclear
TTHERM_00530520	GO:0005856	cellular_component	cytoskeleton		TTHERM_000085349	D	Cell cycle control, cell division, chromosome partitioning		TTHERM_00301930	Nuclear
TTHERM_00530520	GO:0043232	cellular_component	intracellular non-membrane-bounded organelle		TTHERM_00085350	D	Cell cycle control, cell division, chromosome partitioning		TTHERM_00301910	Nuclear
TTHERM_00530520	GO:1901564	biological_process	organonitrogen compound metabolic process		TTHERM_00085270	D	Cell cycle control, cell division, chromosome partitioning		TTHERM_00301900	Nuclear
TTHERM_00530520	GO:0048609	biological_process	multicellular organismal reproductive process		TTHERM_000083508	D	Cell cycle control, cell division, chromosome partitioning		TTHERM_000301899	Nuclear
TTHERM_00530520	GO:0000226	biological_process	microtubule cytoskeleton organization		TTHERM_00926910	D	Cell cycle control, cell division, chromosome partitioning		TTHERM_00301890	Nuclear
TTHERM_00530520	GO:0044260	biological_process	cellular macromolecule metabolic process		TTHERM_001013201	D	Cell cycle control, cell division, chromosome partitioning		TTHERM_00301870	PlasmaMembrane
TTHERM_00530520	GO:0120036	biological_process	plasma membrane bounded cell projection organization		TTHERM_00770680	D	Cell cycle control, cell division, chromosome partitioning		TTHERM_00301860	PlasmaMembrane
TTHERM_00530520	GO:0048869	biological_process	cellular developmental process		TTHERM_00790540	D	Cell cycle control, cell division, chromosome partitioning		TTHERM_00301850	Nuclear
TTHERM_00530520	GO:0048870	biological_process	cell motility		TTHERM_01248890	D	Cell cycle control, cell division, chromosome partitioning		TTHERM_01097910	PlasmaMembrane
TTHERM_00530520	GO:0016874	molecular_function	ligase activity		TTHERM_01443850	D	Cell cycle control, cell division, chromosome partitioning		TTHERM_00301840	Nuclear
TTHERM_00530520	GO:0051179	biological_process	localization		TTHERM_00245740	D	Cell cycle control, cell division, chromosome partitioning		TTHERM_00301830	PlasmaMembrane
TTHERM_00530520	GO:0044782	biological_process	cilium organization		TTHERM_00107180	D	Cell cycle control, cell division, chromosome partitioning		TTHERM_00301820	Nuclear
TTHERM_00530520	GO:0016879	molecular_function	ligase activity, forming carbon-nitrogen bonds		TTHERM_00425970	D	Cell cycle control, cell division, chromosome partitioning		TTHERM_00301810	Nuclear
TTHERM_00530520	GO:0048880	biological_process	sensory system development		TTHERM_00382290	D	Cell cycle control, cell division, chromosome partitioning		TTHERM_00301800	Nuclear
TTHERM_00530520	GO:0003824	molecular_function	catalytic activity		TTHERM_01018400	D	Cell cycle control, cell division, chromosome partitioning		TTHERM_00301790	Nuclear
TTHERM_00530520	GO:0016881	molecular_function	acid-amino acid ligase activity		TTHERM_000698653	D	Cell cycle control, cell division, chromosome partitioning		TTHERM_00301770	Nuclear
TTHERM_00530520	GO:0019953	biological_process	sexual reproduction		TTHERM_000698651	D	Cell cycle control, cell division, chromosome partitioning		TTHERM_00301760	Nuclear
TTHERM_00530520	GO:0042995	cellular_component	cell projection		TTHERM_00698650	D	Cell cycle control, cell division, chromosome partitioning		g10898	Nuclear
TTHERM_00530520	GO:0032501	biological_process	multicellular organismal process		TTHERM_00364300	D	Cell cycle control, cell division, chromosome partitioning		TTHERM_00301740	Mitochondrial
TTHERM_00530520	GO:0032502	biological_process	developmental process		TTHERM_000809379	D	Cell cycle control, cell division, chromosome partitioning		TTHERM_00684680	PlasmaMembrane
TTHERM_00530520	GO:0005622	cellular_component	intracellular anatomical structure		TTHERM_00809380	D	Cell cycle control, cell division, chromosome partitioning		TTHERM_01097890	PlasmaMembrane
TTHERM_00530520	GO:0005623	cellular_component	obsolete cell		TTHERM_01132860	D	Cell cycle control, cell division, chromosome partitioning		TTHERM_00301730	Nuclear
TTHERM_00530520	GO:0032504	biological_process	multicellular organism reproduction		TTHERM_002653366	D	Cell cycle control, cell division, chromosome partitioning		TTHERM_00301710	Nuclear
TTHERM_00530520	GO:0051704	biological_process	obsolete multi-organism process		TTHERM_00013300	D	Cell cycle control, cell division, chromosome partitioning		TTHERM_00301690	Nuclear
TTHERM_00530520	GO:0120316	biological_process	sperm flagellum assembly		TTHERM_00011670	D	Cell cycle control, cell division, chromosome partitioning		TTHERM_00300660	Nuclear
TTHERM_00530520	GO:0005886	cellular_component	plasma membrane		TTHERM_00992960	D	Cell cycle control, cell division, chromosome partitioning		TTHERM_000300659	Nuclear
TTHERM_00530520	GO:0007423	biological_process	sensory organ development		TTHERM_01076960	D	Cell cycle control, cell division, chromosome partitioning		TTHERM_00300650	Nuclear
TTHERM_00532560	GO:0022402	biological_process	cell cycle process		TTHERM_01076980	D	Cell cycle control, cell division, chromosome partitioning		TTHERM_00300640	Cytoplasmic
TTHERM_00532560	GO:0009987	biological_process	cellular process		TTHERM_00470890	D	Cell cycle control, cell division, chromosome partitioning		TTHERM_00300630	Cytoplasmic
TTHERM_00532560	GO:0000003	biological_process	reproduction		TTHERM_00732460	D	Cell cycle control, cell division, chromosome partitioning		TTHERM_00300620	Cytoplasmic
TTHERM_00532560	GO:0016772	molecular_function	transferase activity, transferring phosphorus-containing groups		TTHERM_01266090	D	Cell cycle control, cell division, chromosome partitioning		TTHERM_001094921	PlasmaMembrane
TTHERM_00532560	GO:0051716	biological_process	cellular response to stimulus		TTHERM_001266091	D	Cell cycle control, cell division, chromosome partitioning		g1091.t2	PlasmaMembrane
TTHERM_00532560	GO:0016773	molecular_function	phosphotransferase activity, alcohol group as acceptor		TTHERM_00941510	D	Cell cycle control, cell division, chromosome partitioning		TTHERM_00300610	PlasmaMembrane
TTHERM_00532560	GO:0048646	biological_process	anatomical structure formation involved in morphogenesis		TTHERM_00940290	D	Cell cycle control, cell division, chromosome partitioning		TTHERM_00300600	Nuclear
TTHERM_00532560	GO:0044424	cellular_component	obsolete intracellular part		TTHERM_00780580	D	Cell cycle control, cell division, chromosome partitioning		TTHERM_00300580	Nuclear
TTHERM_00532560	GO:0007049	biological_process	cell cycle		TTHERM_00691880	D	Cell cycle control, cell division, chromosome partitioning		TTHERM_00300570	PlasmaMembrane
TTHERM_00532560	GO:0006793	biological_process	phosphorus metabolic process		TTHERM_00716080	D	Cell cycle control, cell division, chromosome partitioning		TTHERM_00300560	Nuclear
TTHERM_00532560	GO:0006796	biological_process	phosphate-containing compound metabolic process		TTHERM_00755890	D	Cell cycle control, cell division, chromosome partitioning		TTHERM_00300550	Nuclear
TTHERM_00532560	GO:0022413	biological_process	reproductive process in single-celled organism		TTHERM_00693080	D	Cell cycle control, cell division, chromosome partitioning		TTHERM_000300549	PlasmaMembrane
TTHERM_00532560	GO:0022414	biological_process	reproductive process		TTHERM_00827080	D	Cell cycle control, cell division, chromosome partitioning		TTHERM_000300548	Nuclear
TTHERM_00532560	GO:0033554	biological_process	cellular response to stress		TTHERM_00852700	D	Cell cycle control, cell division, chromosome partitioning		TTHERM_00300540	Nuclear
TTHERM_00532560	GO:0043412	biological_process	macromolecule modification		TTHERM_00497660	D	Cell cycle control, cell division, chromosome partitioning		TTHERM_000300539	Nuclear
TTHERM_00532560	GO:0019222	biological_process	regulation of metabolic process		TTHERM_00600450	D	Cell cycle control, cell division, chromosome partitioning		TTHERM_001094910	PlasmaMembrane
TTHERM_00532560	GO:0006807	biological_process	nitrogen compound metabolic process		TTHERM_00624450	D	Cell cycle control, cell division, chromosome partitioning		TTHERM_00300530	Nuclear
TTHERM_00532560	GO:0071704	biological_process	organic substance metabolic process		TTHERM_00703470	D	Cell cycle control, cell division, chromosome partitioning		TTHERM_00300520	Nuclear
TTHERM_00532560	GO:1901575	biological_process	organic substance catabolic process		TTHERM_00923010	D	Cell cycle control, cell division, chromosome partitioning		TTHERM_000300519	Extracellular
TTHERM_00532560	GO:0009628	biological_process	response to abiotic stimulus		TTHERM_00794670	D	Cell cycle control, cell division, chromosome partitioning		TTHERM_00300500	Nuclear
TTHERM_00532560	GO:0043934	biological_process	sporulation		TTHERM_01099270	D	Cell cycle control, cell division, chromosome partitioning		TTHERM_00300490	Nuclear
TTHERM_00532560	GO:0043935	biological_process	sexual sporulation resulting in formation of a cellular spore		TTHERM_00666460	D	Cell cycle control, cell division, chromosome partitioning		TTHERM_000300489	Nuclear
TTHERM_00532560	GO:0044703	biological_process	multi-organism reproductive process		TTHERM_00502140	D	Cell cycle control, cell division, chromosome partitioning		TTHERM_000300488	Chloroplast
TTHERM_00532560	GO:0043170	biological_process	macromolecule metabolic process		TTHERM_00526250	D	Cell cycle control, cell division, chromosome partitioning		TTHERM_00300480	Extracellular
TTHERM_00532560	GO:0006950	biological_process	response to stress		TTHERM_000503900	D	Cell cycle control, cell division, chromosome partitioning		TTHERM_00300470	Nuclear
TTHERM_00532560	GO:0009894	biological_process	regulation of catabolic process		TTHERM_00503901	D	Cell cycle control, cell division, chromosome partitioning		TTHERM_00300460	Nuclear
TTHERM_00532560	GO:0034605	biological_process	cellular response to heat		TTHERM_00503912	D	Cell cycle control, cell division, chromosome partitioning		TTHERM_000300459	PlasmaMembrane
TTHERM_00532560	GO:0016301	molecular_function	kinase activity		TTHERM_00506900	D	Cell cycle control, cell division, chromosome partitioning		TTHERM_00300440	Nuclear
TTHERM_00532560	GO:0051246	biological_process	regulation of protein metabolic process		TTHERM_00506910	D	Cell cycle control, cell division, chromosome partitioning		TTHERM_00300430	Nuclear
TTHERM_00532560	GO:0071214	biological_process	cellular response to abiotic stimulus		TTHERM_00538790	D	Cell cycle control, cell division, chromosome partitioning		TTHERM_00300410	Cytoplasmic
TTHERM_00532560	GO:0071470	biological_process	cellular response to osmotic stress		TTHERM_00444780	D	Cell cycle control, cell division, chromosome partitioning		TTHERM_00300400	Nuclear
TTHERM_00532560	GO:0044464	cellular_component	obsolete cell part		TTHERM_00444880	D	Cell cycle control, cell division, chromosome partitioning		TTHERM_00300390	Extracellular
TTHERM_00532560	GO:0071472	biological_process	cellular response to salt stress		TTHERM_00439030	D	Cell cycle control, cell division, chromosome partitioning		TTHERM_00300380	Nuclear
TTHERM_00532560	GO:0009266	biological_process	response to temperature stimulus		TTHERM_00456710	D	Cell cycle control, cell division, chromosome partitioning		TTHERM_00300370	PlasmaMembrane
TTHERM_00532560	GO:0009651	biological_process	response to salt stress		TTHERM_00475060	D	Cell cycle control, cell division, chromosome partitioning		TTHERM_000300368	Chloroplast
TTHERM_00532560	GO:0009653	biological_process	anatomical structure morphogenesis		TTHERM_00487050	D	Cell cycle control, cell division, chromosome partitioning		TTHERM_01094890	Mitochondrial
TTHERM_00532560	GO:0016310	biological_process	phosphorylation		TTHERM_00402100	D	Cell cycle control, cell division, chromosome partitioning		TTHERM_00300360	Cytoplasmic
TTHERM_00532560	GO:0006970	biological_process	response to osmotic stress		TTHERM_00449120	D	Cell cycle control, cell division, chromosome partitioning		TTHERM_00300350	Mitochondrial
TTHERM_00532560	GO:0003006	biological_process	developmental process involved in reproduction		TTHERM_00343380	D	Cell cycle control, cell division, chromosome partitioning		TTHERM_00300340	Nuclear
TTHERM_00532560	GO:0009408	biological_process	response to heat		TTHERM_00343520	D	Cell cycle control, cell division, chromosome partitioning		TTHERM_00300320	Nuclear
TTHERM_00532560	GO:0004672	molecular_function	protein kinase activity		TTHERM_01262900	D	Cell cycle control, cell division, chromosome partitioning		TTHERM_00300310	Nuclear
TTHERM_00532560	GO:0042176	biological_process	regulation of protein catabolic process		TTHERM_001262898	D	Cell cycle control, cell division, chromosome partitioning		TTHERM_00300300	Mitochondrial
TTHERM_00532560	GO:0140096	molecular_function	catalytic activity, acting on a protein		TTHERM_00152040	DN	Cell cycle control, cell division, chromosome partitioning/Cell motility		TTHERM_00300290	Nuclear
TTHERM_00532560	GO:0004674	molecular_function	protein serine/threonine kinase activity		TTHERM_00338260	DZ	Cell cycle control, cell division, chromosome partitioning/Cytoskeleton		TTHERM_00300280	Nuclear
TTHERM_00532560	GO:0006468	biological_process	protein phosphorylation		TTHERM_00334470	DZ	Cell cycle control, cell division, chromosome partitioning/Cytoskeleton		TTHERM_00300270	Nuclear
TTHERM_00532560	GO:0104004	biological_process	cellular response to environmental stimulus		TTHERM_00310530	DZ	Cell cycle control, cell division, chromosome partitioning/Cytoskeleton		TTHERM_00300260	Nuclear
TTHERM_00532560	GO:0005575	cellular_component	cellular_component		TTHERM_00285490	DZ	Cell cycle control, cell division, chromosome partitioning/Cytoskeleton		TTHERM_01094880	Cytoplasmic
TTHERM_00532560	GO:0030154	biological_process	cell differentiation		TTHERM_00391520	DZ	Cell cycle control, cell division, chromosome partitioning/Cytoskeleton		TTHERM_000300259	Mitochondrial
TTHERM_00532560	GO:0044237	biological_process	cellular metabolic process		TTHERM_01020640	DZ	Cell cycle control, cell division, chromosome partitioning/Cytoskeleton		TTHERM_000300258	PlasmaMembrane
TTHERM_00532560	GO:0044238	biological_process	primary metabolic process		TTHERM_00149910	DZ	Cell cycle control, cell division, chromosome partitioning/Cytoskeleton		TTHERM_00300230	PlasmaMembrane
TTHERM_00532560	GO:0050896	biological_process	response to stimulus		TTHERM_00138540	DZ	Cell cycle control, cell division, chromosome partitioning/Cytoskeleton		TTHERM_00300220	Extracellular
TTHERM_00532560	GO:0019538	biological_process	protein metabolic process		TTHERM_00136090	DZ	Cell cycle control, cell division, chromosome partitioning/Cytoskeleton		TTHERM_00300210	PlasmaMembrane
TTHERM_00532560	GO:0030163	biological_process	protein catabolic process		TTHERM_00133700	DZ	Cell cycle control, cell division, chromosome partitioning/Cytoskeleton		TTHERM_00300190	Nuclear
TTHERM_00532560	GO:0048468	biological_process	cell development		TTHERM_00550820	DZ	Cell cycle control, cell division, chromosome partitioning/Cytoskeleton		TTHERM_00300180	Nuclear
TTHERM_00532560	GO:0110165	cellular_component	cellular anatomical entity		TTHERM_00581840	DZ	Cell cycle control, cell division, chromosome partitioning/Cytoskeleton		TTHERM_00300170	Nuclear
TTHERM_00532560	GO:0008150	biological_process	biological_process		TTHERM_00193847	DZ	Cell cycle control, cell division, chromosome partitioning/Cytoskeleton		TTHERM_00300160	Nuclear
TTHERM_00532560	GO:0048856	biological_process	anatomical structure development		TTHERM_00194330	DZ	Cell cycle control, cell division, chromosome partitioning/Cytoskeleton		TTHERM_01094870	Nuclear
TTHERM_00532560	GO:0008152	biological_process	metabolic process		TTHERM_000161419	DZ	Cell cycle control, cell division, chromosome partitioning/Cytoskeleton		TTHERM_00300150	Nuclear
TTHERM_00532560	GO:0003674	molecular_function	molecular_function		TTHERM_00161420	DZ	Cell cycle control, cell division, chromosome partitioning/Cytoskeleton		TTHERM_00300130	Nuclear
TTHERM_00532560	GO:1903046	biological_process	meiotic cell cycle process		TTHERM_00043930	DZ	Cell cycle control, cell division, chromosome partitioning/Cytoskeleton		TTHERM_00300120	Nuclear
TTHERM_00532560	GO:0080090	biological_process	regulation of primary metabolic process		TTHERM_01084170	DZ	Cell cycle control, cell division, chromosome partitioning/Cytoskeleton		TTHERM_000300119	Nuclear
TTHERM_00532560	GO:0060255	biological_process	regulation of macromolecule metabolic process		TTHERM_00052500	DZ	Cell cycle control, cell division, chromosome partitioning/Cytoskeleton		TTHERM_000300118	Mitochondrial
TTHERM_00532560	GO:0009056	biological_process	catabolic process		TTHERM_00112440	DZ	Cell cycle control, cell division, chromosome partitioning/Cytoskeleton		TTHERM_00300110	Nuclear
TTHERM_00532560	GO:1901565	biological_process	organonitrogen compound catabolic process		TTHERM_00577060	DZ	Cell cycle control, cell division, chromosome partitioning/Cytoskeleton		TTHERM_00300100	Nuclear
TTHERM_00532560	GO:1901564	biological_process	organonitrogen compound metabolic process		TTHERM_00577130	DZ	Cell cycle control, cell division, chromosome partitioning/Cytoskeleton		TTHERM_00300090	PlasmaMembrane
TTHERM_00532560	GO:0009057	biological_process	macromolecule catabolic process		TTHERM_00187120	DZ	Cell cycle control, cell division, chromosome partitioning/Cytoskeleton		TTHERM_00300080	Cytoplasmic
TTHERM_00532560	GO:0030435	biological_process	sporulation resulting in formation of a cellular spore		TTHERM_00355710	DZ	Cell cycle control, cell division, chromosome partitioning/Cytoskeleton		TTHERM_00300070	Nuclear
TTHERM_00532560	GO:0051171	biological_process	regulation of nitrogen compound metabolic process		TTHERM_00621420	DZ	Cell cycle control, cell division, chromosome partitioning/Cytoskeleton		TTHERM_01094850	Nuclear
TTHERM_00532560	GO:0016740	molecular_function	transferase activity		TTHERM_01013190	DZ	Cell cycle control, cell division, chromosome partitioning/Cytoskeleton		TTHERM_000300069	Nuclear
TTHERM_00532560	GO:0044260	biological_process	cellular macromolecule metabolic process		TTHERM_01082880	DZ	Cell cycle control, cell division, chromosome partitioning/Cytoskeleton		TTHERM_00300050	Nuclear
TTHERM_00532560	GO:0050789	biological_process	regulation of biological process		TTHERM_000989343	DZ	Cell cycle control, cell division, chromosome partitioning/Cytoskeleton		TTHERM_00300040	PlasmaMembrane
TTHERM_00532560	GO:0048869	biological_process	cellular developmental process		TTHERM_00989350	DZ	Cell cycle control, cell division, chromosome partitioning/Cytoskeleton		TTHERM_00300030	Nuclear
TTHERM_00532560	GO:0030437	biological_process	ascospore formation		TTHERM_00713140	DZ	Cell cycle control, cell division, chromosome partitioning/Cytoskeleton		TTHERM_00300010	Nuclear
TTHERM_00532560	GO:0070887	biological_process	cellular response to chemical stimulus		TTHERM_00471440	DZ	Cell cycle control, cell division, chromosome partitioning/Cytoskeleton		TTHERM_00299980	Nuclear
TTHERM_00532560	GO:0005737	cellular_component	cytoplasm		TTHERM_00786920	DZ	Cell cycle control, cell division, chromosome partitioning/Cytoskeleton		TTHERM_000299979	PlasmaMembrane
TTHERM_00532560	GO:0006508	biological_process	proteolysis		TTHERM_00101280	DZ	Cell cycle control, cell division, chromosome partitioning/Cytoskeleton		TTHERM_000299969	Nuclear
TTHERM_00532560	GO:0042221	biological_process	response to chemical		TTHERM_00424710	DZ	Cell cycle control, cell division, chromosome partitioning/Cytoskeleton		TTHERM_00299960	Nuclear
TTHERM_00532560	GO:0065007	biological_process	biological regulation		TTHERM_01054340	DZ	Cell cycle control, cell division, chromosome partitioning/Cytoskeleton		TTHERM_01094840	Nuclear
TTHERM_00532560	GO:0003824	molecular_function	catalytic activity		TTHERM_00974100	DZ	Cell cycle control, cell division, chromosome partitioning/Cytoskeleton		TTHERM_00299950	Nuclear
TTHERM_00532560	GO:0019953	biological_process	sexual reproduction		TTHERM_00016360	DZ	Cell cycle control, cell division, chromosome partitioning/Cytoskeleton		TTHERM_00299940	Nuclear
TTHERM_00532560	GO:0036211	biological_process	protein modification process		TTHERM_00823400	DZ	Cell cycle control, cell division, chromosome partitioning/Cytoskeleton		TTHERM_00299930	Nuclear
TTHERM_00532560	GO:0034293	biological_process	sexual sporulation		TTHERM_00013150	DZ	Cell cycle control, cell division, chromosome partitioning/Cytoskeleton		TTHERM_000299929	Nuclear
TTHERM_00532560	GO:0062197	biological_process	cellular response to chemical stress		TTHERM_00006390	DZ	Cell cycle control, cell division, chromosome partitioning/Cytoskeleton		TTHERM_00299920	Nuclear
TTHERM_00532560	GO:0032502	biological_process	developmental process		TTHERM_00992980	DZ	Cell cycle control, cell division, chromosome partitioning/Cytoskeleton		TTHERM_00299910	Nuclear
TTHERM_00532560	GO:0005622	cellular_component	intracellular anatomical structure		TTHERM_00384910	DZ	Cell cycle control, cell division, chromosome partitioning/Cytoskeleton		TTHERM_00299900	PlasmaMembrane
TTHERM_00532560	GO:0005623	cellular_component	obsolete cell		TTHERM_00723200	DZ	Cell cycle control, cell division, chromosome partitioning/Cytoskeleton		TTHERM_00299880	Nuclear
TTHERM_00532560	GO:0051704	biological_process	obsolete multi-organism process		TTHERM_000688379	DZ	Cell cycle control, cell division, chromosome partitioning/Cytoskeleton		TTHERM_00299879	Nuclear
TTHERM_00532560	GO:0032505	biological_process	reproduction of a single-celled organism		TTHERM_00688380	DZ	Cell cycle control, cell division, chromosome partitioning/Cytoskeleton		TTHERM_00299870	Nuclear
TTHERM_00532560	GO:0051321	biological_process	meiotic cell cycle		TTHERM_00688810	DZ	Cell cycle control, cell division, chromosome partitioning/Cytoskeleton		TTHERM_01094830	Nuclear
TTHERM_00923210	GO:0000003	biological_process	reproduction		TTHERM_00647170	DZ	Cell cycle control, cell division, chromosome partitioning/Cytoskeleton		TTHERM_00299860	Nuclear
TTHERM_00923210	GO:0005829	cellular_component	cytosol		TTHERM_00728990	DZ	Cell cycle control, cell division, chromosome partitioning/Cytoskeleton		TTHERM_00299850	Nuclear
TTHERM_00923210	GO:0097159	molecular_function	organic cyclic compound binding		TTHERM_00670920	DZ	Cell cycle control, cell division, chromosome partitioning/Cytoskeleton		TTHERM_00299840	Cytoplasmic
TTHERM_00923210	GO:0005575	cellular_component	cellular_component		TTHERM_00670560	DZ	Cell cycle control, cell division, chromosome partitioning/Cytoskeleton		TTHERM_000299839	PlasmaMembrane
TTHERM_00923210	GO:0044424	cellular_component	obsolete intracellular part		TTHERM_00600230	DZ	Cell cycle control, cell division, chromosome partitioning/Cytoskeleton		TTHERM_00299820	Nuclear
TTHERM_00923210	GO:1901265	molecular_function	nucleoside phosphate binding		TTHERM_01075620	DZ	Cell cycle control, cell division, chromosome partitioning/Cytoskeleton		TTHERM_00299810	Nuclear
TTHERM_00923210	GO:0022414	biological_process	reproductive process		TTHERM_00584920	DZ	Cell cycle control, cell division, chromosome partitioning/Cytoskeleton		TTHERM_00299800	Nuclear
TTHERM_00923210	GO:0110165	cellular_component	cellular anatomical entity		g6295	DZ	Cell cycle control, cell division, chromosome partitioning/Cytoskeleton		TTHERM_00299790	Nuclear
TTHERM_00923210	GO:0008150	biological_process	biological_process		TTHERM_00530380	DZ	Cell cycle control, cell division, chromosome partitioning/Cytoskeleton		TTHERM_00299780	Cytoplasmic
TTHERM_00923210	GO:0097367	molecular_function	carbohydrate derivative binding		TTHERM_00465040	DZ	Cell cycle control, cell division, chromosome partitioning/Cytoskeleton		TTHERM_00299770	Nuclear
TTHERM_00923210	GO:0030551	molecular_function	cyclic nucleotide binding		TTHERM_01092350	DZ	Cell cycle control, cell division, chromosome partitioning/Cytoskeleton		TTHERM_000898161	Nuclear
TTHERM_00923210	GO:0030552	molecular_function	cAMP binding		TTHERM_00444870	DZ	Cell cycle control, cell division, chromosome partitioning/Cytoskeleton		TTHERM_00684690	Nuclear
TTHERM_00923210	GO:0003674	molecular_function	molecular_function		TTHERM_00523059	DZ	Cell cycle control, cell division, chromosome partitioning/Cytoskeleton		TTHERM_001094821	Nuclear
TTHERM_00923210	GO:0030554	molecular_function	adenyl nucleotide binding		TTHERM_00522110	DZ	Cell cycle control, cell division, chromosome partitioning/Cytoskeleton		TTHERM_00299760	Cytoplasmic
TTHERM_00923210	GO:0044444	cellular_component	obsolete cytoplasmic part		TTHERM_00531860	DZ	Cell cycle control, cell division, chromosome partitioning/Cytoskeleton		TTHERM_00299750	Nuclear
TTHERM_00923210	GO:0043167	molecular_function	ion binding		TTHERM_00437420	DZ	Cell cycle control, cell division, chromosome partitioning/Cytoskeleton		TTHERM_000299749	Nuclear
TTHERM_00923210	GO:0044703	biological_process	multi-organism reproductive process		TTHERM_00420990	DZ	Cell cycle control, cell division, chromosome partitioning/Cytoskeleton		TTHERM_000299748	Mitochondrial
TTHERM_00923210	GO:0043168	molecular_function	anion binding		TTHERM_00476790	DZ	Cell cycle control, cell division, chromosome partitioning/Cytoskeleton		TTHERM_000299729	Nuclear
TTHERM_00923210	GO:0048609	biological_process	multicellular organismal reproductive process		TTHERM_00486680	DZ	Cell cycle control, cell division, chromosome partitioning/Cytoskeleton		TTHERM_00299710	Nuclear
TTHERM_00923210	GO:0000166	molecular_function	nucleotide binding		TTHERM_00442810	DZ	Cell cycle control, cell division, chromosome partitioning/Cytoskeleton		TTHERM_00299600	Nuclear
TTHERM_00923210	GO:0048232	biological_process	male gamete generation		TTHERM_00410160	DZ	Cell cycle control, cell division, chromosome partitioning/Cytoskeleton		TTHERM_01094820	Nuclear
TTHERM_00923210	GO:0005737	cellular_component	cytoplasm		TTHERM_000410159	DZ	Cell cycle control, cell division, chromosome partitioning/Cytoskeleton		TTHERM_00299570	Cytoplasmic
TTHERM_00923210	GO:0032553	molecular_function	ribonucleotide binding		TTHERM_01164130	DZ	Cell cycle control, cell division, chromosome partitioning/Cytoskeleton		TTHERM_00298561	Extracellular
TTHERM_00923210	GO:0032555	molecular_function	purine ribonucleotide binding		TTHERM_00266620	DP	Cell cycle control, cell division, chromosome partitioning/Inorganic ion transport and metabolism		TTHERM_00298550	PlasmaMembrane
TTHERM_00923210	GO:0007276	biological_process	gamete generation		TTHERM_00136430	DU	Cell cycle control, cell division, chromosome partitioning/Intracellular trafficking, secretion, and vesicular transport		TTHERM_00298540	Nuclear
TTHERM_00923210	GO:1901363	molecular_function	heterocyclic compound binding		TTHERM_00316560	DUZ	Cell cycle control, cell division, chromosome partitioning/Intracellular trafficking, secretion, and vesicular transport/Cytoskeleton		TTHERM_00298530	Cytoplasmic
TTHERM_00923210	GO:0032559	molecular_function	adenyl ribonucleotide binding		TTHERM_00994080	DUZ	Cell cycle control, cell division, chromosome partitioning/Intracellular trafficking, secretion, and vesicular transport/Cytoskeleton		TTHERM_00298520	Nuclear
TTHERM_00923210	GO:0005488	molecular_function	binding		TTHERM_00327340	DO	Cell cycle control, cell division, chromosome partitioning/Posttranslational modification, protein turnover, chaperones		TTHERM_00298510	Nuclear
TTHERM_00923210	GO:0044464	cellular_component	obsolete cell part		TTHERM_00242270	DO	Cell cycle control, cell division, chromosome partitioning/Posttranslational modification, protein turnover, chaperones		TTHERM_00298500	Nuclear
TTHERM_00923210	GO:0019953	biological_process	sexual reproduction		TTHERM_01014470	DO	Cell cycle control, cell division, chromosome partitioning/Posttranslational modification, protein turnover, chaperones		TTHERM_00298490	PlasmaMembrane
TTHERM_00923210	GO:0007283	biological_process	spermatogenesis		TTHERM_00193430	DO	Cell cycle control, cell division, chromosome partitioning/Posttranslational modification, protein turnover, chaperones		TTHERM_000298489	PlasmaMembrane
TTHERM_00923210	GO:0017076	molecular_function	purine nucleotide binding		TTHERM_00736470	DO	Cell cycle control, cell division, chromosome partitioning/Posttranslational modification, protein turnover, chaperones		TTHERM_01094810	Nuclear
TTHERM_00923210	GO:0032501	biological_process	multicellular organismal process		TTHERM_00248420	DO	Cell cycle control, cell division, chromosome partitioning/Posttranslational modification, protein turnover, chaperones		TTHERM_00298480	Nuclear
TTHERM_00923210	GO:0005622	cellular_component	intracellular anatomical structure		TTHERM_00106870	DO	Cell cycle control, cell division, chromosome partitioning/Posttranslational modification, protein turnover, chaperones		TTHERM_00298470	Nuclear
TTHERM_00923210	GO:0032502	biological_process	developmental process		TTHERM_00824040	DO	Cell cycle control, cell division, chromosome partitioning/Posttranslational modification, protein turnover, chaperones		TTHERM_00298459	PlasmaMembrane
TTHERM_00923210	GO:0005623	cellular_component	obsolete cell		TTHERM_00825120	DO	Cell cycle control, cell division, chromosome partitioning/Posttranslational modification, protein turnover, chaperones		TTHERM_00298450	Nuclear
TTHERM_00923210	GO:0032504	biological_process	multicellular organism reproduction		TTHERM_00526610	DO	Cell cycle control, cell division, chromosome partitioning/Posttranslational modification, protein turnover, chaperones		TTHERM_00298440	PlasmaMembrane
TTHERM_00923210	GO:0051704	biological_process	obsolete multi-organism process		TTHERM_00526690	DO	Cell cycle control, cell division, chromosome partitioning/Posttranslational modification, protein turnover, chaperones		TTHERM_00298420	Nuclear
TTHERM_00923210	GO:0036094	molecular_function	small molecule binding		TTHERM_00441940	DO	Cell cycle control, cell division, chromosome partitioning/Posttranslational modification, protein turnover, chaperones		TTHERM_00298410	Extracellular
TTHERM_00923210	GO:0003006	biological_process	developmental process involved in reproduction		TTHERM_00161180	DL	Cell cycle control, cell division, chromosome partitioning/Replication, recombination and repair		TTHERM_00298400	Nuclear
TTHERM_000346489	GO:0009987	biological_process	cellular process		TTHERM_00645780	DL	Cell cycle control, cell division, chromosome partitioning/Replication, recombination and repair		TTHERM_01094800	Nuclear
TTHERM_000346489	GO:0005575	cellular_component	cellular_component		TTHERM_00152190	DT	Cell cycle control, cell division, chromosome partitioning/Signal transduction mechanisms		TTHERM_00298390	Nuclear
TTHERM_000346489	GO:0044424	cellular_component	obsolete intracellular part		TTHERM_00046680	DT	Cell cycle control, cell division, chromosome partitioning/Signal transduction mechanisms		TTHERM_00298380	PlasmaMembrane
TTHERM_000346489	GO:0044237	biological_process	cellular metabolic process		TTHERM_00114370	DT	Cell cycle control, cell division, chromosome partitioning/Signal transduction mechanisms		TTHERM_00298379	Chloroplast
TTHERM_000346489	GO:0044238	biological_process	primary metabolic process		TTHERM_00716260	DT	Cell cycle control, cell division, chromosome partitioning/Signal transduction mechanisms		TTHERM_00298370	Nuclear
TTHERM_000346489	GO:0019538	biological_process	protein metabolic process		TTHERM_01289010	DT	Cell cycle control, cell division, chromosome partitioning/Signal transduction mechanisms		TTHERM_00298360	Nuclear
TTHERM_000346489	GO:0043412	biological_process	macromolecule modification		TTHERM_00656120	DTZ	Cell cycle control, cell division, chromosome partitioning/Signal transduction mechanisms/Cytoskeleton		TTHERM_00298350	Nuclear
TTHERM_000346489	GO:0110165	cellular_component	cellular anatomical entity		TTHERM_00218660	DTZ	Cell cycle control, cell division, chromosome partitioning/Signal transduction mechanisms/Cytoskeleton		TTHERM_00298340	PlasmaMembrane
TTHERM_000346489	GO:0008150	biological_process	biological_process		TTHERM_00145280	DTZ	Cell cycle control, cell division, chromosome partitioning/Signal transduction mechanisms/Cytoskeleton		TTHERM_000298339	PlasmaMembrane
TTHERM_000346489	GO:0006807	biological_process	nitrogen compound metabolic process		TTHERM_00194410	DTZ	Cell cycle control, cell division, chromosome partitioning/Signal transduction mechanisms/Cytoskeleton		TTHERM_00298330	Nuclear
TTHERM_000346489	GO:0008152	biological_process	metabolic process		TTHERM_00954240	DTZ	Cell cycle control, cell division, chromosome partitioning/Signal transduction mechanisms/Cytoskeleton		g11038.t2	Nuclear
TTHERM_000346489	GO:0071704	biological_process	organic substance metabolic process		TTHERM_00850580	DTZ	Cell cycle control, cell division, chromosome partitioning/Signal transduction mechanisms/Cytoskeleton		TTHERM_00298320	Nuclear
TTHERM_000346489	GO:0003674	molecular_function	molecular_function		TTHERM_00388560	DTZ	Cell cycle control, cell division, chromosome partitioning/Signal transduction mechanisms/Cytoskeleton		TTHERM_01094790	Nuclear
TTHERM_000346489	GO:0031386	molecular_function	protein tag		TTHERM_00939240	DTZ	Cell cycle control, cell division, chromosome partitioning/Signal transduction mechanisms/Cytoskeleton		TTHERM_00298310	Nuclear
TTHERM_000346489	GO:1901564	biological_process	organonitrogen compound metabolic process		TTHERM_00578790	DTZ	Cell cycle control, cell division, chromosome partitioning/Signal transduction mechanisms/Cytoskeleton		TTHERM_00298300	Nuclear
TTHERM_000346489	GO:0043170	biological_process	macromolecule metabolic process		TTHERM_00703920	DTZ	Cell cycle control, cell division, chromosome partitioning/Signal transduction mechanisms/Cytoskeleton		TTHERM_00298290	Nuclear
TTHERM_000346489	GO:0044260	biological_process	cellular macromolecule metabolic process		TTHERM_00502480	DTZ	Cell cycle control, cell division, chromosome partitioning/Signal transduction mechanisms/Cytoskeleton		TTHERM_00298280	PlasmaMembrane
TTHERM_000346489	GO:0005737	cellular_component	cytoplasm		TTHERM_00591580	DTZ	Cell cycle control, cell division, chromosome partitioning/Signal transduction mechanisms/Cytoskeleton		TTHERM_00298270	Nuclear
TTHERM_000346489	GO:0044464	cellular_component	obsolete cell part		TTHERM_00494730	DTZ	Cell cycle control, cell division, chromosome partitioning/Signal transduction mechanisms/Cytoskeleton		TTHERM_000298261	Nuclear
TTHERM_000346489	GO:0036211	biological_process	protein modification process		TTHERM_00681800	DK	Cell cycle control, cell division, chromosome partitioning/Transcription		TTHERM_00298260	Extracellular
TTHERM_000346489	GO:0005622	cellular_component	intracellular anatomical structure		g8904	DK	Cell cycle control, cell division, chromosome partitioning/Transcription		TTHERM_000298239	Mitochondrial
TTHERM_000346489	GO:0070647	biological_process	protein modification by small protein conjugation or removal		TTHERM_01043170	DKT	Cell cycle control, cell division, chromosome partitioning/Transcription/Signal transduction mechanisms		TTHERM_00298230	Nuclear
TTHERM_000346489	GO:0005623	cellular_component	obsolete cell		TTHERM_01043180	DKT	Cell cycle control, cell division, chromosome partitioning/Transcription/Signal transduction mechanisms		TTHERM_00298220	Nuclear
TTHERM_000346489	GO:0045116	biological_process	protein neddylation		TTHERM_01000180	DKT	Cell cycle control, cell division, chromosome partitioning/Transcription/Signal transduction mechanisms		TTHERM_01094780	Nuclear
TTHERM_000346489	GO:0032446	biological_process	protein modification by small protein conjugation		TTHERM_00196100	DKT	Cell cycle control, cell division, chromosome partitioning/Transcription/Signal transduction mechanisms		TTHERM_00318900	PlasmaMembrane
TTHERM_00825640	GO:0005634	cellular_component	nucleus		TTHERM_00069430	DKT	Cell cycle control, cell division, chromosome partitioning/Transcription/Signal transduction mechanisms		TTHERM_00318890	Nuclear
TTHERM_00825640	GO:0010498	biological_process	proteasomal protein catabolic process		TTHERM_00787080	DKT	Cell cycle control, cell division, chromosome partitioning/Transcription/Signal transduction mechanisms		TTHERM_00318870	Nuclear
TTHERM_00825640	GO:0006915	biological_process	apoptotic process		TTHERM_00842440	DKT	Cell cycle control, cell division, chromosome partitioning/Transcription/Signal transduction mechanisms		TTHERM_00318860	Cytoplasmic
TTHERM_00825640	GO:0009987	biological_process	cellular process		TTHERM_00780530	DKT	Cell cycle control, cell division, chromosome partitioning/Transcription/Signal transduction mechanisms		TTHERM_00318850	Nuclear
TTHERM_00825640	GO:0010243	biological_process	response to organonitrogen compound		TTHERM_00670450	DKT	Cell cycle control, cell division, chromosome partitioning/Transcription/Signal transduction mechanisms		TTHERM_00318830	Nuclear
TTHERM_00825640	GO:0051716	biological_process	cellular response to stimulus		TTHERM_01345800	DKT	Cell cycle control, cell division, chromosome partitioning/Transcription/Signal transduction mechanisms		TTHERM_00318820	Nuclear
TTHERM_00825640	GO:0080135	biological_process	regulation of cellular response to stress		TTHERM_000294939	N	Cell motility		TTHERM_00318810	Nuclear
TTHERM_00825640	GO:0080134	biological_process	regulation of response to stress		TTHERM_00294940	N	Cell motility		TTHERM_00318800	Nuclear
TTHERM_00825640	GO:0023052	biological_process	signaling		TTHERM_00392979	N	Cell motility		TTHERM_00318780	Nuclear
TTHERM_00825640	GO:0032268	biological_process	regulation of cellular protein metabolic process		TTHERM_00782060	N	Cell motility		TTHERM_00318770	Nuclear
TTHERM_00825640	GO:0051726	biological_process	regulation of cell cycle		TTHERM_00074290	N	Cell motility		TTHERM_00318750	Nuclear
TTHERM_00825640	GO:0033554	biological_process	cellular response to stress		TTHERM_01035740	N	Cell motility		TTHERM_00318740	Nuclear
TTHERM_00825640	GO:0042770	biological_process	signal transduction in response to DNA damage		TTHERM_00423370	N	Cell motility		TTHERM_00318730	Nuclear
TTHERM_00825640	GO:0042771	biological_process	intrinsic apoptotic signaling pathway in response to DNA damage by p53 class mediator		TTHERM_00600780	N	Cell motility		TTHERM_00318720	Nuclear
TTHERM_00825640	GO:0019222	biological_process	regulation of metabolic process		TTHERM_00561440	N	Cell motility		TTHERM_00318700	Cytoplasmic
TTHERM_00825640	GO:0005654	cellular_component	nucleoplasm		TTHERM_00485800	N	Cell motility		TTHERM_000318699	Cytoplasmic
TTHERM_00825640	GO:0071704	biological_process	organic substance metabolic process		TTHERM_00327280	M	Cell wall/membrane/envelope biogenesis		TTHERM_00318680	Nuclear
TTHERM_00825640	GO:1901575	biological_process	organic substance catabolic process		TTHERM_00335960	M	Cell wall/membrane/envelope biogenesis		TTHERM_00318660	Nuclear
TTHERM_00825640	GO:0008219	biological_process	cell death		TTHERM_01161030	M	Cell wall/membrane/envelope biogenesis		TTHERM_00318650	Nuclear
TTHERM_00825640	GO:0045861	biological_process	negative regulation of proteolysis		TTHERM_00463840	M	Cell wall/membrane/envelope biogenesis		TTHERM_00318640	Nuclear
TTHERM_00825640	GO:0006950	biological_process	response to stress		TTHERM_00298470	M	Cell wall/membrane/envelope biogenesis		TTHERM_00318620	Nuclear
TTHERM_00825640	GO:0008233	molecular_function	peptidase activity		TTHERM_00317160	M	Cell wall/membrane/envelope biogenesis		TTHERM_000318619	Cytoplasmic
TTHERM_00825640	GO:0008234	molecular_function	cysteine-type peptidase activity		TTHERM_000316399	M	Cell wall/membrane/envelope biogenesis		TTHERM_00318610	Nuclear
TTHERM_00825640	GO:0051246	biological_process	regulation of protein metabolic process		TTHERM_00316390	M	Cell wall/membrane/envelope biogenesis		TTHERM_01044780	Nuclear
TTHERM_00825640	GO:0071214	biological_process	cellular response to abiotic stimulus		TTHERM_00284130	M	Cell wall/membrane/envelope biogenesis		TTHERM_00318600	Nuclear
TTHERM_00825640	GO:0051248	biological_process	negative regulation of protein metabolic process		TTHERM_00417940	M	Cell wall/membrane/envelope biogenesis		TTHERM_00318590	PlasmaMembrane
TTHERM_00825640	GO:0010033	biological_process	response to organic substance		TTHERM_00417930	M	Cell wall/membrane/envelope biogenesis		TTHERM_00318580	Nuclear
TTHERM_00825640	GO:0071478	biological_process	cellular response to radiation		TTHERM_00417920	M	Cell wall/membrane/envelope biogenesis		TTHERM_00318570	Cytoplasmic
TTHERM_00825640	GO:0071482	biological_process	cellular response to light stimulus		TTHERM_00886960	M	Cell wall/membrane/envelope biogenesis		TTHERM_00318560	Nuclear
TTHERM_00825640	GO:0006974	biological_process	cellular response to DNA damage stimulus		TTHERM_00266279	M	Cell wall/membrane/envelope biogenesis		TTHERM_00318540	PlasmaMembrane
TTHERM_00825640	GO:0140096	molecular_function	catalytic activity, acting on a protein		TTHERM_01128640	M	Cell wall/membrane/envelope biogenesis		TTHERM_000318539	Nuclear
TTHERM_00825640	GO:0010564	biological_process	regulation of cell cycle process		TTHERM_01128630	M	Cell wall/membrane/envelope biogenesis		TTHERM_00318530	PlasmaMembrane
TTHERM_00825640	GO:0104004	biological_process	cellular response to environmental stimulus		TTHERM_01128620	M	Cell wall/membrane/envelope biogenesis		TTHERM_00317526	Nuclear
TTHERM_00825640	GO:0019783	molecular_function	ubiquitin-like protein peptidase activity		TTHERM_01053070	M	Cell wall/membrane/envelope biogenesis		TTHERM_00317510	Nuclear
TTHERM_00825640	GO:0000075	biological_process	cell cycle checkpoint signaling		TTHERM_01053050	M	Cell wall/membrane/envelope biogenesis		TTHERM_00317490	Nuclear
TTHERM_00825640	GO:0000077	biological_process	DNA damage checkpoint signaling		TTHERM_01053040	M	Cell wall/membrane/envelope biogenesis		TTHERM_00317480	Nuclear
TTHERM_00825640	GO:0019538	biological_process	protein metabolic process		TTHERM_00320350	M	Cell wall/membrane/envelope biogenesis		TTHERM_00317470	Nuclear
TTHERM_00825640	GO:0031570	biological_process	DNA integrity checkpoint signaling		TTHERM_00219440	M	Cell wall/membrane/envelope biogenesis		TTHERM_00317460	Nuclear
TTHERM_00825640	GO:0110165	cellular_component	cellular anatomical entity		TTHERM_00218810	M	Cell wall/membrane/envelope biogenesis		TTHERM_00317450	Nuclear
TTHERM_00825640	GO:0034644	biological_process	cellular response to UV		TTHERM_00242120	M	Cell wall/membrane/envelope biogenesis		TTHERM_00317440	Cytoplasmic
TTHERM_00825640	GO:0003674	molecular_function	molecular_function		TTHERM_000242129	M	Cell wall/membrane/envelope biogenesis		TTHERM_00317430	Nuclear
TTHERM_00825640	GO:0008283	biological_process	cell population proliferation		TTHERM_00144970	M	Cell wall/membrane/envelope biogenesis		TTHERM_00317420	Cytoplasmic
TTHERM_00825640	GO:0031323	biological_process	regulation of cellular metabolic process		TTHERM_01179880	M	Cell wall/membrane/envelope biogenesis		TTHERM_01044760	Nuclear
TTHERM_00825640	GO:0031324	biological_process	negative regulation of cellular metabolic process		TTHERM_00190800	M	Cell wall/membrane/envelope biogenesis		TTHERM_000317419	PlasmaMembrane
TTHERM_00825640	GO:0060255	biological_process	regulation of macromolecule metabolic process		TTHERM_01034440	M	Cell wall/membrane/envelope biogenesis		TTHERM_00317400	Nuclear
TTHERM_00825640	GO:0009056	biological_process	catabolic process		TTHERM_01205350	M	Cell wall/membrane/envelope biogenesis		TTHERM_00317390	Cytoplasmic
TTHERM_00825640	GO:0007264	biological_process	small GTPase mediated signal transduction		TTHERM_00136100	M	Cell wall/membrane/envelope biogenesis		TTHERM_00317380	Nuclear
TTHERM_00825640	GO:0009057	biological_process	macromolecule catabolic process		TTHERM_00136080	M	Cell wall/membrane/envelope biogenesis		TTHERM_00317370	Nuclear
TTHERM_00825640	GO:0007265	biological_process	Ras protein signal transduction		TTHERM_00134910	M	Cell wall/membrane/envelope biogenesis		TTHERM_00317360	Extracellular
TTHERM_00825640	GO:0031329	biological_process	regulation of cellular catabolic process		TTHERM_00134900	M	Cell wall/membrane/envelope biogenesis		TTHERM_00317340	Chloroplast
TTHERM_00825640	GO:0009314	biological_process	response to radiation		TTHERM_00133640	M	Cell wall/membrane/envelope biogenesis		TTHERM_00317330	PlasmaMembrane
TTHERM_00825640	GO:0031330	biological_process	negative regulation of cellular catabolic process		TTHERM_00075850	M	Cell wall/membrane/envelope biogenesis		TTHERM_00317320	Nuclear
TTHERM_00825640	GO:0050789	biological_process	regulation of biological process		TTHERM_01014730	M	Cell wall/membrane/envelope biogenesis		TTHERM_00317300	Nuclear
TTHERM_00825640	GO:0044389	molecular_function	ubiquitin-like protein ligase binding		TTHERM_00259580	M	Cell wall/membrane/envelope biogenesis		TTHERM_01044750	Nuclear
TTHERM_00825640	GO:0005737	cellular_component	cytoplasm		TTHERM_00264800	M	Cell wall/membrane/envelope biogenesis		TTHERM_00317280	Nuclear
TTHERM_00825640	GO:0050794	biological_process	regulation of cellular process		TTHERM_00264820	M	Cell wall/membrane/envelope biogenesis		TTHERM_00317270	PlasmaMembrane
TTHERM_00825640	GO:0006508	biological_process	proteolysis		TTHERM_00211520	M	Cell wall/membrane/envelope biogenesis		TTHERM_00317260	Nuclear
TTHERM_00825640	GO:0010605	biological_process	negative regulation of macromolecule metabolic process		TTHERM_00202810	M	Cell wall/membrane/envelope biogenesis		TTHERM_00317250	PlasmaMembrane
TTHERM_00825640	GO:0006511	biological_process	ubiquitin-dependent protein catabolic process		TTHERM_00820720	M	Cell wall/membrane/envelope biogenesis		TTHERM_000317249	Nuclear
TTHERM_00825640	GO:0005488	molecular_function	binding		TTHERM_00820740	M	Cell wall/membrane/envelope biogenesis		TTHERM_00317240	Nuclear
TTHERM_00825640	GO:0043632	biological_process	modification-dependent macromolecule catabolic process		TTHERM_00820760	M	Cell wall/membrane/envelope biogenesis		TTHERM_00317230	Nuclear
TTHERM_00825640	GO:0036211	biological_process	protein modification process		TTHERM_01005220	M	Cell wall/membrane/envelope biogenesis		TTHERM_00317220	Nuclear
TTHERM_00825640	GO:0043130	molecular_function	ubiquitin binding		TTHERM_00069210	M	Cell wall/membrane/envelope biogenesis		TTHERM_00317210	Cytoplasmic
TTHERM_00825640	GO:0070013	cellular_component	intracellular organelle lumen		TTHERM_000046378	M	Cell wall/membrane/envelope biogenesis		TTHERM_00317200	Nuclear
TTHERM_00825640	GO:0022402	biological_process	cell cycle process		TTHERM_00046380	M	Cell wall/membrane/envelope biogenesis		TTHERM_000317189	Nuclear
TTHERM_00825640	GO:1902494	cellular_component	catalytic complex		TTHERM_00047110	M	Cell wall/membrane/envelope biogenesis		TTHERM_00317160	Nuclear
TTHERM_00825640	GO:0044422	cellular_component	obsolete organelle part		TTHERM_00052190	M	Cell wall/membrane/envelope biogenesis		TTHERM_00317140	Nuclear
TTHERM_00825640	GO:0048519	biological_process	negative regulation of biological process		TTHERM_00117580	M	Cell wall/membrane/envelope biogenesis		g11122.t2	Nuclear
TTHERM_00825640	GO:0044424	cellular_component	obsolete intracellular part		TTHERM_00113090	M	Cell wall/membrane/envelope biogenesis		TTHERM_00317120	Mitochondrial
TTHERM_00825640	GO:0007049	biological_process	cell cycle		TTHERM_00113060	M	Cell wall/membrane/envelope biogenesis		TTHERM_00317110	Nuclear
TTHERM_00825640	GO:0070536	biological_process	protein K63-linked deubiquitination		TTHERM_00113050	M	Cell wall/membrane/envelope biogenesis		TTHERM_00317100	Nuclear
TTHERM_00825640	GO:0031625	molecular_function	ubiquitin protein ligase binding		TTHERM_00113040	M	Cell wall/membrane/envelope biogenesis		TTHERM_00317090	Nuclear
TTHERM_00825640	GO:0072331	biological_process	signal transduction by p53 class mediator		TTHERM_00113030	M	Cell wall/membrane/envelope biogenesis		TTHERM_00317080	Cytoplasmic
TTHERM_00825640	GO:0048523	biological_process	negative regulation of cellular process		TTHERM_00112990	M	Cell wall/membrane/envelope biogenesis		TTHERM_00317070	Nuclear
TTHERM_00825640	GO:0005515	molecular_function	protein binding		TTHERM_00112980	M	Cell wall/membrane/envelope biogenesis		TTHERM_01044730	PlasmaMembrane
TTHERM_00825640	GO:0101005	molecular_function	deubiquitinase activity		TTHERM_00998990	M	Cell wall/membrane/envelope biogenesis		TTHERM_00317060	Cytoplasmic
TTHERM_00825640	GO:0044428	cellular_component	obsolete nuclear part		TTHERM_00999060	M	Cell wall/membrane/envelope biogenesis		TTHERM_000317059	Mitochondrial
TTHERM_00825640	GO:0072332	biological_process	intrinsic apoptotic signaling pathway by p53 class mediator		TTHERM_00999090	M	Cell wall/membrane/envelope biogenesis		g11133	Mitochondrial
TTHERM_00825640	GO:0016787	molecular_function	hydrolase activity		TTHERM_01027660	M	Cell wall/membrane/envelope biogenesis		TTHERM_00317030	Nuclear
TTHERM_00825640	GO:0051603	biological_process	proteolysis involved in protein catabolic process		TTHERM_01035570	M	Cell wall/membrane/envelope biogenesis		TTHERM_00317020	Nuclear
TTHERM_00825640	GO:0043412	biological_process	macromolecule modification		TTHERM_00879310	M	Cell wall/membrane/envelope biogenesis		TTHERM_00317010	Nuclear
TTHERM_00825640	GO:0006807	biological_process	nitrogen compound metabolic process		TTHERM_00929520	M	Cell wall/membrane/envelope biogenesis		TTHERM_00317000	Cytoplasmic
TTHERM_00825640	GO:0005783	cellular_component	endoplasmic reticulum		TTHERM_00971740	M	Cell wall/membrane/envelope biogenesis		TTHERM_00316990	PlasmaMembrane
TTHERM_00825640	GO:0036503	biological_process	ERAD pathway		TTHERM_00673410	M	Cell wall/membrane/envelope biogenesis		TTHERM_01044720	Nuclear
TTHERM_00825640	GO:0009628	biological_process	response to abiotic stimulus		g22008	M	Cell wall/membrane/envelope biogenesis		TTHERM_00316970	Extracellular
TTHERM_00825640	GO:0044444	cellular_component	obsolete cytoplasmic part		TTHERM_00951720	M	Cell wall/membrane/envelope biogenesis		TTHERM_00316960	Extracellular
TTHERM_00825640	GO:0044446	cellular_component	obsolete intracellular organelle part		TTHERM_00925340	M	Cell wall/membrane/envelope biogenesis		TTHERM_00316950	Nuclear
TTHERM_00825640	GO:0031647	biological_process	regulation of protein stability		TTHERM_00994360	M	Cell wall/membrane/envelope biogenesis		TTHERM_00316940	PlasmaMembrane
TTHERM_00825640	GO:1901698	biological_process	response to nitrogen compound		TTHERM_00471420	M	Cell wall/membrane/envelope biogenesis		TTHERM_00316930	Nuclear
TTHERM_00825640	GO:0034976	biological_process	response to endoplasmic reticulum stress		TTHERM_00106950	M	Cell wall/membrane/envelope biogenesis		TTHERM_00316920	Nuclear
TTHERM_00825640	GO:0043170	biological_process	macromolecule metabolic process		TTHERM_00382120	M	Cell wall/membrane/envelope biogenesis		TTHERM_00316910	Nuclear
TTHERM_00825640	GO:0044451	cellular_component	obsolete nucleoplasm part		TTHERM_01344720	M	Cell wall/membrane/envelope biogenesis		TTHERM_00316900	Nuclear
TTHERM_00825640	GO:0009892	biological_process	negative regulation of metabolic process		TTHERM_00011710	M	Cell wall/membrane/envelope biogenesis		TTHERM_000316899	PlasmaMembrane
TTHERM_00825640	GO:0009894	biological_process	regulation of catabolic process		TTHERM_00011640	M	Cell wall/membrane/envelope biogenesis		TTHERM_01044710	Nuclear
TTHERM_00825640	GO:0097190	biological_process	apoptotic signaling pathway		TTHERM_00006080	M	Cell wall/membrane/envelope biogenesis		TTHERM_00316880	PlasmaMembrane
TTHERM_00825640	GO:0009895	biological_process	negative regulation of catabolic process		TTHERM_00732760	M	Cell wall/membrane/envelope biogenesis		TTHERM_00316870	PlasmaMembrane
TTHERM_00825640	GO:0097193	biological_process	intrinsic apoptotic signaling pathway		TTHERM_00822150	M	Cell wall/membrane/envelope biogenesis		TTHERM_00316860	Nuclear
TTHERM_00825640	GO:0051117	molecular_function	ATPase binding		TTHERM_00697300	M	Cell wall/membrane/envelope biogenesis		TTHERM_00316850	Nuclear
TTHERM_00825640	GO:0044464	cellular_component	obsolete cell part		TTHERM_00827090	M	Cell wall/membrane/envelope biogenesis		TTHERM_00316840	Nuclear
TTHERM_00825640	GO:0008630	biological_process	intrinsic apoptotic signaling pathway in response to DNA damage		TTHERM_00773310	M	Cell wall/membrane/envelope biogenesis		TTHERM_00316830	Nuclear
TTHERM_00825640	GO:0032182	molecular_function	ubiquitin-like protein binding		TTHERM_00688550	M	Cell wall/membrane/envelope biogenesis		TTHERM_00316820	Nuclear
TTHERM_00825640	GO:1904293	biological_process	negative regulation of ERAD pathway		TTHERM_00647470	M	Cell wall/membrane/envelope biogenesis		TTHERM_000316723	Mitochondrial
TTHERM_00825640	GO:1901988	biological_process	negative regulation of cell cycle phase transition		TTHERM_00599940	M	Cell wall/membrane/envelope biogenesis		TTHERM_000316721	PlasmaMembrane
TTHERM_00825640	GO:1904292	biological_process	regulation of ERAD pathway		TTHERM_00678540	M	Cell wall/membrane/envelope biogenesis		g11159	Chloroplast
TTHERM_00825640	GO:0019899	molecular_function	enzyme binding		TTHERM_00561510	M	Cell wall/membrane/envelope biogenesis		TTHERM_001044677	Nuclear
TTHERM_00825640	GO:1901987	biological_process	regulation of cell cycle phase transition		TTHERM_00561530	M	Cell wall/membrane/envelope biogenesis		TTHERM_000316719	Mitochondrial
TTHERM_00825640	GO:0042176	biological_process	regulation of protein catabolic process		TTHERM_00561540	M	Cell wall/membrane/envelope biogenesis		TTHERM_00316680	Nuclear
TTHERM_00825640	GO:0042177	biological_process	negative regulation of protein catabolic process		TTHERM_00561550	M	Cell wall/membrane/envelope biogenesis		TTHERM_00316670	Cytoplasmic
TTHERM_00825640	GO:0009411	biological_process	response to UV		TTHERM_00703670	M	Cell wall/membrane/envelope biogenesis		TTHERM_00316660	Nuclear
TTHERM_00825640	GO:0016579	biological_process	protein deubiquitination		TTHERM_00628710	M	Cell wall/membrane/envelope biogenesis		TTHERM_00316650	Nuclear
TTHERM_00825640	GO:0010948	biological_process	negative regulation of cell cycle process		TTHERM_000628708	M	Cell wall/membrane/envelope biogenesis		TTHERM_00316640	Nuclear
TTHERM_00825640	GO:1905369	cellular_component	endopeptidase complex		TTHERM_00666790	M	Cell wall/membrane/envelope biogenesis		TTHERM_00316630	PlasmaMembrane
TTHERM_00825640	GO:1905368	cellular_component	peptidase complex		TTHERM_00666220	M	Cell wall/membrane/envelope biogenesis		g11167.t2	PlasmaMembrane
TTHERM_00825640	GO:0071108	biological_process	protein K48-linked deubiquitination		TTHERM_00585360	M	Cell wall/membrane/envelope biogenesis		TTHERM_00316620	Nuclear
TTHERM_00825640	GO:0005829	cellular_component	cytosol		TTHERM_00492920	M	Cell wall/membrane/envelope biogenesis		TTHERM_00316610	Nuclear
TTHERM_00825640	GO:0005575	cellular_component	cellular_component		TTHERM_00469210	M	Cell wall/membrane/envelope biogenesis		TTHERM_001044675	Nuclear
TTHERM_00825640	GO:0048583	biological_process	regulation of response to stimulus		TTHERM_00467860	M	Cell wall/membrane/envelope biogenesis		TTHERM_000316609	Nuclear
TTHERM_00825640	GO:0009416	biological_process	response to light stimulus		TTHERM_00445900	M	Cell wall/membrane/envelope biogenesis		TTHERM_00316600	Nuclear
TTHERM_00825640	GO:1903573	biological_process	negative regulation of response to endoplasmic reticulum stress		TTHERM_00446340	M	Cell wall/membrane/envelope biogenesis		TTHERM_00316590	Nuclear
TTHERM_00825640	GO:0048585	biological_process	negative regulation of response to stimulus		TTHERM_00440610	M	Cell wall/membrane/envelope biogenesis		TTHERM_00316580	Nuclear
TTHERM_00825640	GO:0044237	biological_process	cellular metabolic process		TTHERM_00440600	M	Cell wall/membrane/envelope biogenesis		TTHERM_00316570	Nuclear
TTHERM_00825640	GO:0044238	biological_process	primary metabolic process		TTHERM_000440508	M	Cell wall/membrane/envelope biogenesis		TTHERM_00316560	Nuclear
TTHERM_00825640	GO:0050896	biological_process	response to stimulus		TTHERM_000440509	M	Cell wall/membrane/envelope biogenesis		TTHERM_00316550	Nuclear
TTHERM_00825640	GO:0061136	biological_process	regulation of proteasomal protein catabolic process		TTHERM_00440510	M	Cell wall/membrane/envelope biogenesis		TTHERM_00316540	Nuclear
TTHERM_00825640	GO:0030162	biological_process	regulation of proteolysis		TTHERM_00437370	M	Cell wall/membrane/envelope biogenesis		TTHERM_00316530	Cytoplasmic
TTHERM_00825640	GO:0030163	biological_process	protein catabolic process		TTHERM_00442110	M	Cell wall/membrane/envelope biogenesis		TTHERM_000316529	PlasmaMembrane
TTHERM_00825640	GO:0012501	biological_process	programmed cell death		TTHERM_00411620	M	Cell wall/membrane/envelope biogenesis		TTHERM_001044673	Nuclear
TTHERM_00825640	GO:0008150	biological_process	biological_process		TTHERM_00399520	M	Cell wall/membrane/envelope biogenesis		TTHERM_00316520	Nuclear
TTHERM_00825640	GO:1903051	biological_process	negative regulation of proteolysis involved in protein catabolic process		TTHERM_00402180	M	Cell wall/membrane/envelope biogenesis		TTHERM_000316518	Nuclear
TTHERM_00825640	GO:1903050	biological_process	regulation of proteolysis involved in protein catabolic process		TTHERM_00942690	MV	Cell wall/membrane/envelope biogenesis/Defense mechanisms		TTHERM_00316510	PlasmaMembrane
TTHERM_00825640	GO:0008152	biological_process	metabolic process		TTHERM_00147520	MV	Cell wall/membrane/envelope biogenesis/Defense mechanisms		TTHERM_00316500	Nuclear
TTHERM_00825640	GO:0044248	biological_process	cellular catabolic process		TTHERM_00494630	MV	Cell wall/membrane/envelope biogenesis/Defense mechanisms		TTHERM_00316490	Nuclear
TTHERM_00825640	GO:0012505	cellular_component	endomembrane system		TTHERM_00721820	MV	Cell wall/membrane/envelope biogenesis/Defense mechanisms		TTHERM_00316470	PlasmaMembrane
TTHERM_00825640	GO:0043226	cellular_component	organelle		TTHERM_00193370	MO	Cell wall/membrane/envelope biogenesis/Posttranslational modification, protein turnover, chaperones		TTHERM_00316460	Nuclear
TTHERM_00825640	GO:0045786	biological_process	negative regulation of cell cycle		TTHERM_00043900	MO	Cell wall/membrane/envelope biogenesis/Posttranslational modification, protein turnover, chaperones		TTHERM_00316450	Nuclear
TTHERM_00825640	GO:0043227	cellular_component	membrane-bounded organelle		TTHERM_00945240	MO	Cell wall/membrane/envelope biogenesis/Posttranslational modification, protein turnover, chaperones		TTHERM_00316430	Nuclear
TTHERM_00825640	GO:0080090	biological_process	regulation of primary metabolic process		TTHERM_00312690	MOT	Cell wall/membrane/envelope biogenesis/Posttranslational modification, protein turnover, chaperones/Signal transduction mechanisms		TTHERM_001044671	Nuclear
TTHERM_00825640	GO:0016604	cellular_component	nuclear body		TTHERM_00259549	MOT	Cell wall/membrane/envelope biogenesis/Posttranslational modification, protein turnover, chaperones/Signal transduction mechanisms		TTHERM_00316420	Nuclear
TTHERM_00825640	GO:0043229	cellular_component	intracellular organelle		TTHERM_00170490	MOT	Cell wall/membrane/envelope biogenesis/Posttranslational modification, protein turnover, chaperones/Signal transduction mechanisms		TTHERM_00316410	Nuclear
TTHERM_00825640	GO:0043231	cellular_component	intracellular membrane-bounded organelle		TTHERM_00729140	MOT	Cell wall/membrane/envelope biogenesis/Posttranslational modification, protein turnover, chaperones/Signal transduction mechanisms		TTHERM_00316400	Nuclear
TTHERM_00825640	GO:0032991	cellular_component	protein-containing complex		TTHERM_00310240	B	Chromatin structure and dynamics		TTHERM_000316399	Nuclear
TTHERM_00825640	GO:1901565	biological_process	organonitrogen compound catabolic process		TTHERM_00316500	B	Chromatin structure and dynamics		TTHERM_00316390	PlasmaMembrane
TTHERM_00825640	GO:1901564	biological_process	organonitrogen compound metabolic process		TTHERM_00283180	B	Chromatin structure and dynamics		TTHERM_00316380	Nuclear
TTHERM_00825640	GO:0043233	cellular_component	organelle lumen		TTHERM_00281021	B	Chromatin structure and dynamics		TTHERM_00316370	Nuclear
TTHERM_00825640	GO:0044770	biological_process	cell cycle phase transition		TTHERM_00395710	B	Chromatin structure and dynamics		TTHERM_00316360	Cytoplasmic
TTHERM_00825640	GO:0051171	biological_process	regulation of nitrogen compound metabolic process		TTHERM_00784710	B	Chromatin structure and dynamics		TTHERM_00316340	Nuclear
TTHERM_00825640	GO:0051172	biological_process	negative regulation of nitrogen compound metabolic process		TTHERM_00218670	B	Chromatin structure and dynamics		TTHERM_00316330	Nuclear
TTHERM_00825640	GO:0035556	biological_process	intracellular signal transduction		TTHERM_00216040	B	Chromatin structure and dynamics		TTHERM_00684710	Extracellular
TTHERM_00825640	GO:0044260	biological_process	cellular macromolecule metabolic process		TTHERM_00146340	B	Chromatin structure and dynamics		TTHERM_01044670	Nuclear
TTHERM_00825640	GO:0010212	biological_process	response to ionizing radiation		TTHERM_00145740	B	Chromatin structure and dynamics		TTHERM_00316320	Nuclear
TTHERM_00825640	GO:0019941	biological_process	modification-dependent protein catabolic process		g13664.t2	B	Chromatin structure and dynamics		TTHERM_00316310	PlasmaMembrane
TTHERM_00825640	GO:0031974	cellular_component	membrane-enclosed lumen		TTHERM_00145730	B	Chromatin structure and dynamics		TTHERM_00316290	Mitochondrial
TTHERM_00825640	GO:0044265	biological_process	cellular macromolecule catabolic process		TTHERM_000145729	B	Chromatin structure and dynamics		TTHERM_00316280	Cytoplasmic
TTHERM_00825640	GO:0004843	molecular_function	cysteine-type deubiquitinase activity		TTHERM_00145100	B	Chromatin structure and dynamics		TTHERM_00316270	PlasmaMembrane
TTHERM_00825640	GO:0031981	cellular_component	nuclear lumen		TTHERM_00143660	B	Chromatin structure and dynamics		TTHERM_00316260	Nuclear
TTHERM_00825640	GO:0042221	biological_process	response to chemical		TTHERM_000140858	B	Chromatin structure and dynamics		TTHERM_000316259	Mitochondrial
TTHERM_00825640	GO:0065007	biological_process	biological regulation		TTHERM_00140850	B	Chromatin structure and dynamics		TTHERM_00316240	Nuclear
TTHERM_00825640	GO:0003824	molecular_function	catalytic activity		TTHERM_00189170	B	Chromatin structure and dynamics		TTHERM_00316230	Nuclear
TTHERM_00825640	GO:0065008	biological_process	regulation of biological quality		TTHERM_00189180	B	Chromatin structure and dynamics		TTHERM_000316229	PlasmaMembrane
TTHERM_00825640	GO:0007154	biological_process	cell communication		TTHERM_00192100	B	Chromatin structure and dynamics		TTHERM_01044650	Mitochondrial
TTHERM_00825640	GO:1905897	biological_process	regulation of response to endoplasmic reticulum stress		TTHERM_00633360	B	Chromatin structure and dynamics		TTHERM_00316220	Nuclear
TTHERM_00825640	GO:0140535	cellular_component	intracellular protein-containing complex		TTHERM_01080500	B	Chromatin structure and dynamics		TTHERM_00316210	PlasmaMembrane
TTHERM_00825640	GO:0005622	cellular_component	intracellular anatomical structure		TTHERM_00125280	B	Chromatin structure and dynamics		TTHERM_00316200	PlasmaMembrane
TTHERM_00825640	GO:0070647	biological_process	protein modification by small protein conjugation or removal		TTHERM_000570549	B	Chromatin structure and dynamics		TTHERM_00316190	Nuclear
TTHERM_00825640	GO:0000502	cellular_component	proteasome complex		TTHERM_00568050	B	Chromatin structure and dynamics		TTHERM_00316189	Nuclear
TTHERM_00825640	GO:0070646	biological_process	protein modification by small protein removal		TTHERM_00554350	B	Chromatin structure and dynamics		TTHERM_00316180	Nuclear
TTHERM_00825640	GO:0005623	cellular_component	obsolete cell		TTHERM_00433690	B	Chromatin structure and dynamics		TTHERM_00316170	Nuclear
TTHERM_00825640	GO:1901799	biological_process	negative regulation of proteasomal protein catabolic process		TTHERM_00193800	B	Chromatin structure and dynamics		TTHERM_00316160	Mitochondrial
TTHERM_00825640	GO:0007165	biological_process	signal transduction		TTHERM_00070720	B	Chromatin structure and dynamics		TTHERM_00316150	Nuclear
g20428	GO:0140096	molecular_function	catalytic activity, acting on a protein		TTHERM_000046389	B	Chromatin structure and dynamics		TTHERM_00316140	Nuclear
g20428	GO:0009987	biological_process	cellular process		TTHERM_00046390	B	Chromatin structure and dynamics		TTHERM_01044640	Nuclear
g20428	GO:0005575	cellular_component	cellular_component		TTHERM_00046490	B	Chromatin structure and dynamics		TTHERM_00316130	Nuclear
g20428	GO:0005576	cellular_component	extracellular region		TTHERM_00046589	B	Chromatin structure and dynamics		TTHERM_000316129	Nuclear
g20428	GO:0044424	cellular_component	obsolete intracellular part		TTHERM_00046760	B	Chromatin structure and dynamics		TTHERM_00316120	Nuclear
g20428	GO:0044237	biological_process	cellular metabolic process		TTHERM_00049080	B	Chromatin structure and dynamics		TTHERM_00316110	Nuclear
g20428	GO:0044238	biological_process	primary metabolic process		TTHERM_00052080	B	Chromatin structure and dynamics		TTHERM_000316109	Mitochondrial
g20428	GO:0034641	biological_process	cellular nitrogen compound metabolic process		TTHERM_00471820	B	Chromatin structure and dynamics		TTHERM_00316100	Nuclear
g20428	GO:0004177	molecular_function	aminopeptidase activity		TTHERM_00030370	B	Chromatin structure and dynamics		TTHERM_00316090	Nuclear
g20428	GO:0019538	biological_process	protein metabolic process		TTHERM_00790790	B	Chromatin structure and dynamics		TTHERM_00316060	Nuclear
g20428	GO:0016787	molecular_function	hydrolase activity		TTHERM_00245410	B	Chromatin structure and dynamics		TTHERM_00316050	Nuclear
g20428	GO:0043603	biological_process	cellular amide metabolic process		TTHERM_00245440	B	Chromatin structure and dynamics		TTHERM_01044630	Nuclear
g20428	GO:0110165	cellular_component	cellular anatomical entity		TTHERM_000245449	B	Chromatin structure and dynamics		TTHERM_00316040	Nuclear
g20428	GO:0008150	biological_process	biological_process		TTHERM_00382110	B	Chromatin structure and dynamics		TTHERM_00316030	Nuclear
g20428	GO:0006807	biological_process	nitrogen compound metabolic process		TTHERM_00016200	B	Chromatin structure and dynamics		TTHERM_00316020	Nuclear
g20428	GO:0008152	biological_process	metabolic process		TTHERM_00016170	B	Chromatin structure and dynamics		TTHERM_00316010	Nuclear
g20428	GO:0071704	biological_process	organic substance metabolic process		TTHERM_00257230	B	Chromatin structure and dynamics		TTHERM_00316000	Nuclear
g20428	GO:0003674	molecular_function	molecular_function		TTHERM_00825440	B	Chromatin structure and dynamics		TTHERM_00315990	Nuclear
g20428	GO:1901564	biological_process	organonitrogen compound metabolic process		TTHERM_00941520	B	Chromatin structure and dynamics		TTHERM_000314980	PlasmaMembrane
g20428	GO:0043170	biological_process	macromolecule metabolic process		TTHERM_00680620	B	Chromatin structure and dynamics		TTHERM_00314970	Nuclear
g20428	GO:0008233	molecular_function	peptidase activity		TTHERM_00852840	B	Chromatin structure and dynamics		TTHERM_00314960	Nuclear
g20428	GO:0005737	cellular_component	cytoplasm		TTHERM_00688660	B	Chromatin structure and dynamics		TTHERM_00314940	Nuclear
g20428	GO:0008235	molecular_function	metalloexopeptidase activity		TTHERM_00663840	B	Chromatin structure and dynamics		TTHERM_01044620	Nuclear
g20428	GO:0006508	biological_process	proteolysis		TTHERM_00663829	B	Chromatin structure and dynamics		TTHERM_00314920	Nuclear
g20428	GO:0008237	molecular_function	metallopeptidase activity		TTHERM_00647330	B	Chromatin structure and dynamics		TTHERM_00314910	PlasmaMembrane
g20428	GO:0008238	molecular_function	exopeptidase activity		TTHERM_000647329	B	Chromatin structure and dynamics		TTHERM_00314900	Nuclear
g20428	GO:0003824	molecular_function	catalytic activity		TTHERM_00709590	B	Chromatin structure and dynamics		TTHERM_00314880	Nuclear
g20428	GO:0044464	cellular_component	obsolete cell part		TTHERM_000709589	B	Chromatin structure and dynamics		TTHERM_00314870	Cytoplasmic
g20428	GO:0005622	cellular_component	intracellular anatomical structure		TTHERM_00498190	B	Chromatin structure and dynamics		TTHERM_00314860	PlasmaMembrane
g20428	GO:0006518	biological_process	peptide metabolic process		TTHERM_00705040	B	Chromatin structure and dynamics		TTHERM_00297199	Nuclear
g20428	GO:0070006	molecular_function	metalloaminopeptidase activity		TTHERM_00578660	B	Chromatin structure and dynamics		TTHERM_00297200	Nuclear
g20428	GO:0005623	cellular_component	obsolete cell		TTHERM_00556670	B	Chromatin structure and dynamics		TTHERM_01044610	Nuclear
TTHERM_000145529	GO:0042625	molecular_function	ATPase-coupled ion transmembrane transporter activity		TTHERM_00628510	B	Chromatin structure and dynamics		TTHERM_00297180	Nuclear
TTHERM_000145529	GO:0042626	molecular_function	ATPase-coupled transmembrane transporter activity		TTHERM_00584840	B	Chromatin structure and dynamics		TTHERM_00297170	Nuclear
TTHERM_000145529	GO:0009987	biological_process	cellular process		TTHERM_00502610	B	Chromatin structure and dynamics		TTHERM_00297160	Nuclear
TTHERM_000145529	GO:0008324	molecular_function	cation transmembrane transporter activity		TTHERM_00565610	B	Chromatin structure and dynamics		g11252.t2	Nuclear
TTHERM_000145529	GO:0044424	cellular_component	obsolete intracellular part		TTHERM_00467910	B	Chromatin structure and dynamics		g11253	PlasmaMembrane
TTHERM_000145529	GO:0071944	cellular_component	cell periphery		TTHERM_00467370	B	Chromatin structure and dynamics		TTHERM_00297150	Cytoplasmic
TTHERM_000145529	GO:0044425	cellular_component	obsolete membrane part		TTHERM_00446570	B	Chromatin structure and dynamics		TTHERM_00297140	Chloroplast
TTHERM_000145529	GO:0005388	molecular_function	P-type calcium transporter activity		TTHERM_00456750	B	Chromatin structure and dynamics		TTHERM_00297130	Nuclear
TTHERM_000145529	GO:0019725	biological_process	cellular homeostasis		TTHERM_00420980	B	Chromatin structure and dynamics		TTHERM_00297120	PlasmaMembrane
TTHERM_000145529	GO:0016787	molecular_function	hydrolase activity		TTHERM_00474420	B	Chromatin structure and dynamics		TTHERM_000297109	Nuclear
TTHERM_000145529	GO:0022804	molecular_function	active transmembrane transporter activity		TTHERM_00405380	B	Chromatin structure and dynamics		TTHERM_00297110	Nuclear
TTHERM_000145529	GO:0016020	cellular_component	membrane		TTHERM_00450860	B	Chromatin structure and dynamics		TTHERM_01044600	Nuclear
TTHERM_000145529	GO:0016021	cellular_component	integral component of membrane		TTHERM_000450949	B	Chromatin structure and dynamics		TTHERM_00297100	Nuclear
TTHERM_000145529	GO:0046873	molecular_function	metal ion transmembrane transporter activity		TTHERM_00450950	B	Chromatin structure and dynamics		TTHERM_00297090	PlasmaMembrane
TTHERM_000145529	GO:0055065	biological_process	metal ion homeostasis		TTHERM_00343460	B	Chromatin structure and dynamics		g11261.t2	PlasmaMembrane
TTHERM_000145529	GO:0006810	biological_process	transport		TTHERM_00392760	BD	Chromatin structure and dynamics/Cell cycle control, cell division, chromosome partitioning		TTHERM_00297050	PlasmaMembrane
TTHERM_000145529	GO:0006811	biological_process	ion transport		TTHERM_00554600	BD	Chromatin structure and dynamics/Cell cycle control, cell division, chromosome partitioning		TTHERM_000296019	PlasmaMembrane
TTHERM_000145529	GO:0006812	biological_process	cation transport		TTHERM_01299730	BD	Chromatin structure and dynamics/Cell cycle control, cell division, chromosome partitioning		g11265.t2	PlasmaMembrane
TTHERM_000145529	GO:0044444	cellular_component	obsolete cytoplasmic part		TTHERM_00812950	BD	Chromatin structure and dynamics/Cell cycle control, cell division, chromosome partitioning		TTHERM_00296020	PlasmaMembrane
TTHERM_000145529	GO:0055071	biological_process	manganese ion homeostasis		TTHERM_00786930	BD	Chromatin structure and dynamics/Cell cycle control, cell division, chromosome partitioning		TTHERM_00296010	PlasmaMembrane
TTHERM_000145529	GO:0006816	biological_process	calcium ion transport		TTHERM_00384720	BD	Chromatin structure and dynamics/Cell cycle control, cell division, chromosome partitioning		TTHERM_00296000	Nuclear
TTHERM_000145529	GO:0051234	biological_process	establishment of localization		TTHERM_00728870	BD	Chromatin structure and dynamics/Cell cycle control, cell division, chromosome partitioning		TTHERM_000295989	Nuclear
TTHERM_000145529	GO:0005794	cellular_component	Golgi apparatus		TTHERM_00540340	BD	Chromatin structure and dynamics/Cell cycle control, cell division, chromosome partitioning		TTHERM_001044599	Chloroplast
TTHERM_000145529	GO:0055076	biological_process	transition metal ion homeostasis		TTHERM_00446400	BD	Chromatin structure and dynamics/Cell cycle control, cell division, chromosome partitioning		TTHERM_00295990	Extracellular
TTHERM_000145529	GO:0015399	molecular_function	primary active transmembrane transporter activity		TTHERM_00486070	BD	Chromatin structure and dynamics/Cell cycle control, cell division, chromosome partitioning		TTHERM_00295980	Nuclear
TTHERM_000145529	GO:0055080	biological_process	cation homeostasis		TTHERM_01008650	BDLT	Chromatin structure and dynamics/Cell cycle control, cell division, chromosome partitioning/Replication, recombination and repair/Signal transduction mechanisms		TTHERM_00295970	Nuclear
TTHERM_000145529	GO:0055082	biological_process	cellular chemical homeostasis		TTHERM_00777380	BDLTU	Chromatin structure and dynamics/Cell cycle control, cell division, chromosome partitioning/Replication, recombination and repair/Signal transduction mechanisms/Intracellular trafficking, secretion, and vesicular transport		TTHERM_00295960	Nuclear
TTHERM_000145529	GO:0044459	cellular_component	obsolete plasma membrane part		TTHERM_00777040	BDLTU	Chromatin structure and dynamics/Cell cycle control, cell division, chromosome partitioning/Replication, recombination and repair/Signal transduction mechanisms/Intracellular trafficking, secretion, and vesicular transport		TTHERM_00295950	Nuclear
TTHERM_000145529	GO:0034220	biological_process	ion transmembrane transport		TTHERM_00979770	BDLTU	Chromatin structure and dynamics/Cell cycle control, cell division, chromosome partitioning/Replication, recombination and repair/Signal transduction mechanisms/Intracellular trafficking, secretion, and vesicular transport		TTHERM_00295930	Nuclear
TTHERM_000145529	GO:0055085	biological_process	transmembrane transport		TTHERM_00591560	BDT	Chromatin structure and dynamics/Cell cycle control, cell division, chromosome partitioning/Signal transduction mechanisms		TTHERM_00295920	Nuclear
TTHERM_000145529	GO:0015662	molecular_function	P-type ion transporter activity		TTHERM_00219420	BL	Chromatin structure and dynamics/Replication, recombination and repair		TTHERM_00295910	Nuclear
TTHERM_000145529	GO:0044464	cellular_component	obsolete cell part		TTHERM_00112560	BL	Chromatin structure and dynamics/Replication, recombination and repair		TTHERM_00295900	Nuclear
TTHERM_000145529	GO:0030001	biological_process	metal ion transport		TTHERM_00845900	BQ	Chromatin structure and dynamics/Secondary metabolites biosynthesis, transport and catabolism		TTHERM_00295890	PlasmaMembrane
TTHERM_000145529	GO:0016817	molecular_function	hydrolase activity, acting on acid anhydrides		TTHERM_00675680	BQ	Chromatin structure and dynamics/Secondary metabolites biosynthesis, transport and catabolism		TTHERM_01044590	Nuclear
TTHERM_000145529	GO:0016818	molecular_function	hydrolase activity, acting on acid anhydrides, in phosphorus-containing anhydrides		TTHERM_00935420	BQ	Chromatin structure and dynamics/Secondary metabolites biosynthesis, transport and catabolism		TTHERM_00295880	PlasmaMembrane
TTHERM_000145529	GO:0030003	biological_process	cellular cation homeostasis		TTHERM_000732679	BQ	Chromatin structure and dynamics/Secondary metabolites biosynthesis, transport and catabolism		TTHERM_00295870	Nuclear
TTHERM_000145529	GO:0070588	biological_process	calcium ion transmembrane transport		TTHERM_00732670	BQ	Chromatin structure and dynamics/Secondary metabolites biosynthesis, transport and catabolism		g11282	PlasmaMembrane
TTHERM_000145529	GO:0140358	molecular_function	P-type transmembrane transporter activity		TTHERM_000780519	BT	Chromatin structure and dynamics/Signal transduction mechanisms		TTHERM_000295859	PlasmaMembrane
TTHERM_000145529	GO:0046916	biological_process	cellular transition metal ion homeostasis		TTHERM_00780520	BT	Chromatin structure and dynamics/Signal transduction mechanisms		TTHERM_00295850	Nuclear
TTHERM_000145529	GO:0022853	molecular_function	active ion transmembrane transporter activity		TTHERM_00304150	BK	Chromatin structure and dynamics/Transcription		TTHERM_00295840	Nuclear
TTHERM_000145529	GO:0005575	cellular_component	cellular_component		TTHERM_00219200	BK	Chromatin structure and dynamics/Transcription		TTHERM_00295810	Nuclear
TTHERM_000145529	GO:0022857	molecular_function	transmembrane transporter activity		TTHERM_00239400	BK	Chromatin structure and dynamics/Transcription		g11288.t2	Nuclear
TTHERM_000145529	GO:0030026	biological_process	cellular manganese ion homeostasis		TTHERM_00312230	BK	Chromatin structure and dynamics/Transcription		TTHERM_00295800	Nuclear
TTHERM_000145529	GO:0016462	molecular_function	pyrophosphatase activity		TTHERM_00859330	BK	Chromatin structure and dynamics/Transcription		TTHERM_01044570	PlasmaMembrane
TTHERM_000145529	GO:0098771	biological_process	inorganic ion homeostasis		TTHERM_01016030	BK	Chromatin structure and dynamics/Transcription		TTHERM_00295790	Nuclear
TTHERM_000145529	GO:0110165	cellular_component	cellular anatomical entity		TTHERM_00194149	BK	Chromatin structure and dynamics/Transcription		TTHERM_00295780	Nuclear
TTHERM_000145529	GO:0008150	biological_process	biological_process		TTHERM_00112480	BK	Chromatin structure and dynamics/Transcription		TTHERM_00295770	Nuclear
TTHERM_000145529	GO:0015318	molecular_function	inorganic molecular entity transmembrane transporter activity		TTHERM_00357110	BK	Chromatin structure and dynamics/Transcription		TTHERM_00295760	Nuclear
TTHERM_000145529	GO:0017111	molecular_function	ribonucleoside triphosphate phosphatase activity		TTHERM_00672190	BK	Chromatin structure and dynamics/Transcription		TTHERM_00295750	Nuclear
TTHERM_000145529	GO:0012505	cellular_component	endomembrane system		TTHERM_000672189	BK	Chromatin structure and dynamics/Transcription		TTHERM_00295740	Nuclear
TTHERM_000145529	GO:0006873	biological_process	cellular ion homeostasis		TTHERM_00925560	BK	Chromatin structure and dynamics/Transcription		TTHERM_00295730	Nuclear
TTHERM_000145529	GO:0003674	molecular_function	molecular_function		TTHERM_00833750	BK	Chromatin structure and dynamics/Transcription		TTHERM_000295699	PlasmaMembrane
TTHERM_000145529	GO:0043226	cellular_component	organelle		TTHERM_00833740	BK	Chromatin structure and dynamics/Transcription		TTHERM_00295700	Cytoplasmic
TTHERM_000145529	GO:0043227	cellular_component	membrane-bounded organelle		TTHERM_00248390	BK	Chromatin structure and dynamics/Transcription		TTHERM_00684720	Nuclear
TTHERM_000145529	GO:0006875	biological_process	cellular metal ion homeostasis		TTHERM_00499530	BK	Chromatin structure and dynamics/Transcription		TTHERM_001044569	PlasmaMembrane
TTHERM_000145529	GO:0043229	cellular_component	intracellular organelle		TTHERM_00526990	BK	Chromatin structure and dynamics/Transcription		TTHERM_00295690	Nuclear
TTHERM_000145529	GO:0098655	biological_process	cation transmembrane transport		TTHERM_00529810	BK	Chromatin structure and dynamics/Transcription		TTHERM_00295679	Chloroplast
TTHERM_000145529	GO:0005215	molecular_function	transporter activity		TTHERM_000446029	BK	Chromatin structure and dynamics/Transcription		TTHERM_00295680	Nuclear
TTHERM_000145529	GO:0043231	cellular_component	intracellular membrane-bounded organelle		g7678.t2	BK	Chromatin structure and dynamics/Transcription		TTHERM_00295670	Nuclear
TTHERM_000145529	GO:0042592	biological_process	homeostatic process		TTHERM_00486440	BK	Chromatin structure and dynamics/Transcription		g11304	PlasmaMembrane
TTHERM_000145529	GO:0015075	molecular_function	ion transmembrane transporter activity		TTHERM_00442300	BK	Chromatin structure and dynamics/Transcription		TTHERM_00295650	Nuclear
TTHERM_000145529	GO:0098660	biological_process	inorganic ion transmembrane transport		TTHERM_00449140	BK	Chromatin structure and dynamics/Transcription		TTHERM_00295640	Cytoplasmic
TTHERM_000145529	GO:0098662	biological_process	inorganic cation transmembrane transport		TTHERM_01309130	BK	Chromatin structure and dynamics/Transcription		TTHERM_00295630	Nuclear
TTHERM_000145529	GO:0005737	cellular_component	cytoplasm		TTHERM_00339820	H	Coenzyme transport and metabolism		TTHERM_00295620	Nuclear
TTHERM_000145529	GO:0022890	molecular_function	inorganic cation transmembrane transporter activity		TTHERM_00338440	H	Coenzyme transport and metabolism		TTHERM_00295610	Nuclear
TTHERM_000145529	GO:0051179	biological_process	localization		TTHERM_00318600	H	Coenzyme transport and metabolism		TTHERM_01044560	Nuclear
TTHERM_000145529	GO:0015085	molecular_function	calcium ion transmembrane transporter activity		TTHERM_00318570	H	Coenzyme transport and metabolism		TTHERM_00295590	Extracellular
TTHERM_000145529	GO:0048878	biological_process	chemical homeostasis		TTHERM_00317210	H	Coenzyme transport and metabolism		TTHERM_00295580	Nuclear
TTHERM_000145529	GO:0065007	biological_process	biological regulation		TTHERM_00316230	H	Coenzyme transport and metabolism		g11312.t2	Nuclear
TTHERM_000145529	GO:0065008	biological_process	regulation of biological quality		TTHERM_00290980	H	Coenzyme transport and metabolism		TTHERM_000295569	Nuclear
TTHERM_000145529	GO:0003824	molecular_function	catalytic activity		TTHERM_01151480	H	Coenzyme transport and metabolism		TTHERM_00295570	Nuclear
TTHERM_000145529	GO:0050801	biological_process	ion homeostasis		TTHERM_00275760	H	Coenzyme transport and metabolism		TTHERM_00295550	Nuclear
TTHERM_000145529	GO:0140657	molecular_function	ATP-dependent activity		TTHERM_00268310	H	Coenzyme transport and metabolism		TTHERM_00295540	Nuclear
TTHERM_000145529	GO:0019829	molecular_function	ATPase-coupled cation transmembrane transporter activity		TTHERM_00268030	H	Coenzyme transport and metabolism		TTHERM_000295529	Nuclear
TTHERM_000145529	GO:0005622	cellular_component	intracellular anatomical structure		TTHERM_00391440	H	Coenzyme transport and metabolism		TTHERM_00295530	Nuclear
TTHERM_000145529	GO:0016887	molecular_function	ATP hydrolysis activity		TTHERM_001349991	H	Coenzyme transport and metabolism		TTHERM_00295520	Nuclear
TTHERM_000145529	GO:0005623	cellular_component	obsolete cell		TTHERM_01350000	H	Coenzyme transport and metabolism		TTHERM_001044441	PlasmaMembrane
TTHERM_000145529	GO:0031224	cellular_component	intrinsic component of membrane		TTHERM_01156850	H	Coenzyme transport and metabolism		TTHERM_00295510	Nuclear
TTHERM_000145529	GO:0031226	cellular_component	intrinsic component of plasma membrane		TTHERM_00321670	H	Coenzyme transport and metabolism		TTHERM_000295499	Nuclear
TTHERM_000145529	GO:0005886	cellular_component	plasma membrane		TTHERM_00655610	H	Coenzyme transport and metabolism		TTHERM_00295500	PlasmaMembrane
TTHERM_000145529	GO:0005887	cellular_component	integral component of plasma membrane		TTHERM_00220790	H	Coenzyme transport and metabolism		TTHERM_00295480	Nuclear
TTHERM_00301840	GO:0051716	biological_process	cellular response to stimulus		TTHERM_00219490	H	Coenzyme transport and metabolism		TTHERM_00295470	Nuclear
TTHERM_00301840	GO:0023051	biological_process	regulation of signaling		TTHERM_00192050	H	Coenzyme transport and metabolism		g11324.t2	Nuclear
TTHERM_00301840	GO:0023052	biological_process	signaling		TTHERM_000633271	H	Coenzyme transport and metabolism		TTHERM_00295440	Nuclear
TTHERM_00301840	GO:0051726	biological_process	regulation of cell cycle		TTHERM_01618810	H	Coenzyme transport and metabolism		TTHERM_00295430	Nuclear
TTHERM_00301840	GO:0023056	biological_process	positive regulation of signaling		TTHERM_01246690	H	Coenzyme transport and metabolism		TTHERM_000295409	PlasmaMembrane
TTHERM_00301840	GO:0023057	biological_process	negative regulation of signaling		TTHERM_00150030	H	Coenzyme transport and metabolism		TTHERM_00295410	Nuclear
TTHERM_00301840	GO:0051225	biological_process	spindle assembly		TTHERM_00149990	H	Coenzyme transport and metabolism		TTHERM_00295400	Mitochondrial
TTHERM_00301840	GO:0071704	biological_process	organic substance metabolic process		TTHERM_00147510	H	Coenzyme transport and metabolism		TTHERM_001044430	PlasmaMembrane
TTHERM_00301840	GO:0030261	biological_process	chromosome condensation		TTHERM_01087780	H	Coenzyme transport and metabolism		TTHERM_00295390	Nuclear
TTHERM_00301840	GO:0044085	biological_process	cellular component biogenesis		TTHERM_01087840	H	Coenzyme transport and metabolism		TTHERM_00295380	Nuclear
TTHERM_00301840	GO:0044087	biological_process	regulation of cellular component biogenesis		TTHERM_00129610	H	Coenzyme transport and metabolism		TTHERM_00295370	Nuclear
TTHERM_00301840	GO:0044089	biological_process	positive regulation of cellular component biogenesis		TTHERM_00138370	H	Coenzyme transport and metabolism		TTHERM_00295360	Nuclear
TTHERM_00301840	GO:0004672	molecular_function	protein kinase activity		TTHERM_000133669	H	Coenzyme transport and metabolism		TTHERM_00295350	Nuclear
TTHERM_00301840	GO:0004674	molecular_function	protein serine/threonine kinase activity		TTHERM_00133670	H	Coenzyme transport and metabolism		TTHERM_00295340	Nuclear
TTHERM_00301840	GO:0051781	biological_process	positive regulation of cell division		TTHERM_00312120	H	Coenzyme transport and metabolism		TTHERM_00295330	Nuclear
TTHERM_00301840	GO:0000070	biological_process	mitotic sister chromatid segregation		TTHERM_00313340	H	Coenzyme transport and metabolism		TTHERM_00295320	Nuclear
TTHERM_00301840	GO:0051782	biological_process	negative regulation of cell division		TTHERM_00571930	H	Coenzyme transport and metabolism		TTHERM_00295310	Nuclear
TTHERM_00301840	GO:0051783	biological_process	regulation of nuclear division		TTHERM_00554610	H	Coenzyme transport and metabolism		TTHERM_01044420	Nuclear
TTHERM_00301840	GO:0051785	biological_process	positive regulation of nuclear division		TTHERM_01055520	H	Coenzyme transport and metabolism		TTHERM_00295300	Nuclear
TTHERM_00301840	GO:0040011	biological_process	locomotion		TTHERM_00080000	H	Coenzyme transport and metabolism		TTHERM_00295290	Nuclear
TTHERM_00301840	GO:0051276	biological_process	chromosome organization		TTHERM_000079989	H	Coenzyme transport and metabolism		TTHERM_00295280	Nuclear
TTHERM_00301840	GO:0040012	biological_process	regulation of locomotion		TTHERM_00079980	H	Coenzyme transport and metabolism		TTHERM_00295270	Nuclear
TTHERM_00301840	GO:0022607	biological_process	cellular component assembly		TTHERM_00077090	H	Coenzyme transport and metabolism		TTHERM_00295250	Cytoplasmic
TTHERM_00301840	GO:0040017	biological_process	positive regulation of locomotion		TTHERM_00075630	H	Coenzyme transport and metabolism		TTHERM_00295240	PlasmaMembrane
TTHERM_00301840	GO:0062033	biological_process	positive regulation of mitotic sister chromatid segregation		TTHERM_00074320	H	Coenzyme transport and metabolism		TTHERM_00295230	Nuclear
TTHERM_00301840	GO:0198738	biological_process	cell-cell signaling by wnt		TTHERM_00686250	H	Coenzyme transport and metabolism		TTHERM_00295220	Nuclear
TTHERM_00301840	GO:0019538	biological_process	protein metabolic process		TTHERM_00636900	H	Coenzyme transport and metabolism		TTHERM_000295209	Nuclear
TTHERM_00301840	GO:0110165	cellular_component	cellular anatomical entity		TTHERM_00637650	H	Coenzyme transport and metabolism		TTHERM_01044410	Nuclear
TTHERM_00301840	GO:0000086	biological_process	G2/M transition of mitotic cell cycle		TTHERM_00194150	H	Coenzyme transport and metabolism		TTHERM_00295210	Nuclear
TTHERM_00301840	GO:0003674	molecular_function	molecular_function		TTHERM_01005310	H	Coenzyme transport and metabolism		TTHERM_00295200	Nuclear
TTHERM_00301840	GO:0007264	biological_process	small GTPase mediated signal transduction		TTHERM_00819530	H	Coenzyme transport and metabolism		TTHERM_00295190	Nuclear
TTHERM_00301840	GO:0007265	biological_process	Ras protein signal transduction		TTHERM_01026430	H	Coenzyme transport and metabolism		TTHERM_00295180	Nuclear
TTHERM_00301840	GO:0007267	biological_process	cell-cell signaling		TTHERM_01004920	H	Coenzyme transport and metabolism		TTHERM_00295170	Mitochondrial
TTHERM_00301840	GO:0050789	biological_process	regulation of biological process		TTHERM_001004919	H	Coenzyme transport and metabolism		TTHERM_00295160	Extracellular
TTHERM_00301840	GO:0051301	biological_process	cell division		TTHERM_00058430	H	Coenzyme transport and metabolism		TTHERM_00295140	Nuclear
TTHERM_00301840	GO:0051302	biological_process	regulation of cell division		TTHERM_000058419	H	Coenzyme transport and metabolism		TTHERM_00295130	Nuclear
TTHERM_00301840	GO:0050794	biological_process	regulation of cellular process		TTHERM_00161090	H	Coenzyme transport and metabolism		TTHERM_000295119	Nuclear
TTHERM_00301840	GO:1905821	biological_process	positive regulation of chromosome condensation		TTHERM_00157800	H	Coenzyme transport and metabolism		TTHERM_01044400	Nuclear
TTHERM_00301840	GO:1902749	biological_process	regulation of cell cycle G2/M phase transition		TTHERM_00643490	H	Coenzyme transport and metabolism		TTHERM_00295120	Nuclear
TTHERM_00301840	GO:1902751	biological_process	positive regulation of cell cycle G2/M phase transition		TTHERM_00043910	H	Coenzyme transport and metabolism		TTHERM_000295099	PlasmaMembrane
TTHERM_00301840	GO:0006793	biological_process	phosphorus metabolic process		TTHERM_00047170	H	Coenzyme transport and metabolism		TTHERM_00295100	Nuclear
TTHERM_00301840	GO:0006796	biological_process	phosphate-containing compound metabolic process		g18926.t2	H	Coenzyme transport and metabolism		TTHERM_000295087	PlasmaMembrane
TTHERM_00301840	GO:0030865	biological_process	cortical cytoskeleton organization		TTHERM_00047580	H	Coenzyme transport and metabolism		TTHERM_000295088	Nuclear
TTHERM_00301840	GO:0030866	biological_process	cortical actin cytoskeleton organization		TTHERM_00049070	H	Coenzyme transport and metabolism		TTHERM_000295089	Nuclear
TTHERM_00301840	GO:0010389	biological_process	regulation of G2/M transition of mitotic cell cycle		TTHERM_01142820	H	Coenzyme transport and metabolism		TTHERM_00295090	Nuclear
TTHERM_00301840	GO:0090263	biological_process	positive regulation of canonical Wnt signaling pathway		TTHERM_00122460	H	Coenzyme transport and metabolism		TTHERM_00295080	Mitochondrial
TTHERM_00301840	GO:0006807	biological_process	nitrogen compound metabolic process		TTHERM_00112720	H	Coenzyme transport and metabolism		TTHERM_00295070	Nuclear
TTHERM_00301840	GO:0048285	biological_process	organelle fission		TTHERM_00999110	H	Coenzyme transport and metabolism		TTHERM_000295049	Nuclear
TTHERM_00301840	GO:0071840	biological_process	cellular component organization or biogenesis		TTHERM_00171630	H	Coenzyme transport and metabolism		TTHERM_001044393	PlasmaMembrane
TTHERM_00301840	GO:0043170	biological_process	macromolecule metabolic process		TTHERM_01027470	H	Coenzyme transport and metabolism		TTHERM_00295050	Nuclear
TTHERM_00301840	GO:0060070	biological_process	canonical Wnt signaling pathway		TTHERM_00355780	H	Coenzyme transport and metabolism		TTHERM_000295039	Nuclear
TTHERM_00301840	GO:0016043	biological_process	cellular component organization		TTHERM_00878160	H	Coenzyme transport and metabolism		TTHERM_00295040	Nuclear
TTHERM_00301840	GO:0007346	biological_process	regulation of mitotic cell cycle		TTHERM_01013330	H	Coenzyme transport and metabolism		TTHERM_00295030	Nuclear
TTHERM_00301840	GO:0005813	cellular_component	centrosome		TTHERM_01083090	H	Coenzyme transport and metabolism		TTHERM_00295020	PlasmaMembrane
TTHERM_00301840	GO:0005815	cellular_component	microtubule organizing center		TTHERM_00734120	H	Coenzyme transport and metabolism		TTHERM_00295010	Nuclear
TTHERM_00301840	GO:0016055	biological_process	Wnt signaling pathway		TTHERM_00039010	H	Coenzyme transport and metabolism		TTHERM_00295000	Nuclear
TTHERM_00301840	GO:0005816	cellular_component	spindle pole body		TTHERM_000653668	H	Coenzyme transport and metabolism		TTHERM_00294990	PlasmaMembrane
TTHERM_00301840	GO:0032954	biological_process	regulation of cytokinetic process		TTHERM_00653680	H	Coenzyme transport and metabolism		TTHERM_001044391	Extracellular
TTHERM_00301840	GO:0032955	biological_process	regulation of division septum assembly		TTHERM_01081660	H	Coenzyme transport and metabolism		TTHERM_00294980	Nuclear
TTHERM_00301840	GO:0044732	cellular_component	mitotic spindle pole body		TTHERM_01695310	H	Coenzyme transport and metabolism		TTHERM_000294938	Nuclear
TTHERM_00301840	GO:0032956	biological_process	regulation of actin cytoskeleton organization		TTHERM_00958760	H	Coenzyme transport and metabolism		TTHERM_000294939	Nuclear
TTHERM_00301840	GO:0090307	biological_process	mitotic spindle assembly		TTHERM_00770740	H	Coenzyme transport and metabolism		TTHERM_00294940	Nuclear
TTHERM_00301840	GO:0010948	biological_process	negative regulation of cell cycle process		TTHERM_00770730	H	Coenzyme transport and metabolism		TTHERM_00294930	Nuclear
TTHERM_00301840	GO:0061640	biological_process	cytoskeleton-dependent cytokinesis		TTHERM_00790780	H	Coenzyme transport and metabolism		TTHERM_00294920	Nuclear
TTHERM_00301840	GO:0032970	biological_process	regulation of actin filament-based process		TTHERM_001498868	H	Coenzyme transport and metabolism		TTHERM_00294910	Nuclear
TTHERM_00301840	GO:0044237	biological_process	cellular metabolic process		g23502	H	Coenzyme transport and metabolism		TTHERM_00294900	Nuclear
TTHERM_00301840	GO:0044238	biological_process	primary metabolic process		TTHERM_00248520	H	Coenzyme transport and metabolism		TTHERM_00294890	Nuclear
TTHERM_00301840	GO:0060623	biological_process	regulation of chromosome condensation		TTHERM_00105280	H	Coenzyme transport and metabolism		TTHERM_01044390	Cytoplasmic
TTHERM_00301840	GO:0050896	biological_process	response to stimulus		TTHERM_00425960	H	Coenzyme transport and metabolism		TTHERM_00294880	Nuclear
TTHERM_00301840	GO:0032465	biological_process	regulation of cytokinesis		TTHERM_01332110	H	Coenzyme transport and metabolism		TTHERM_000294869	Nuclear
TTHERM_00301840	GO:0032466	biological_process	negative regulation of cytokinesis		TTHERM_00365350	H	Coenzyme transport and metabolism		TTHERM_00294870	Nuclear
TTHERM_00301840	GO:0032467	biological_process	positive regulation of cytokinesis		TTHERM_00726440	H	Coenzyme transport and metabolism		TTHERM_00294860	Nuclear
TTHERM_00301840	GO:0043226	cellular_component	organelle		TTHERM_00250970	H	Coenzyme transport and metabolism		TTHERM_00294850	Nuclear
TTHERM_00301840	GO:0045786	biological_process	negative regulation of cell cycle		TTHERM_00250890	H	Coenzyme transport and metabolism		TTHERM_00294840	Nuclear
TTHERM_00301840	GO:0010458	biological_process	exit from mitosis		TTHERM_00803610	H	Coenzyme transport and metabolism		TTHERM_000294829	Nuclear
TTHERM_00301840	GO:0045787	biological_process	positive regulation of cell cycle		TTHERM_00723180	H	Coenzyme transport and metabolism		TTHERM_00294820	Nuclear
TTHERM_00301840	GO:0010971	biological_process	positive regulation of G2/M transition of mitotic cell cycle		TTHERM_01513280	H	Coenzyme transport and metabolism		TTHERM_000294809	Nuclear
TTHERM_00301840	GO:0043228	cellular_component	non-membrane-bounded organelle		TTHERM_00760540	H	Coenzyme transport and metabolism		TTHERM_00294810	Nuclear
TTHERM_00301840	GO:0043229	cellular_component	intracellular organelle		TTHERM_00716050	H	Coenzyme transport and metabolism		TTHERM_00684730	Cytoplasmic
TTHERM_00301840	GO:0010974	biological_process	negative regulation of division septum assembly		TTHERM_00715940	H	Coenzyme transport and metabolism		TTHERM_00294800	PlasmaMembrane
TTHERM_00301840	GO:0005856	cellular_component	cytoskeleton		TTHERM_00773650	H	Coenzyme transport and metabolism		TTHERM_00294790	Nuclear
TTHERM_00301840	GO:0043232	cellular_component	intracellular non-membrane-bounded organelle		TTHERM_00853100	H	Coenzyme transport and metabolism		TTHERM_00294770	Nuclear
TTHERM_00301840	GO:0000226	biological_process	microtubule cytoskeleton organization		TTHERM_00853110	H	Coenzyme transport and metabolism		TTHERM_00294760	PlasmaMembrane
TTHERM_00301840	GO:0044770	biological_process	cell cycle phase transition		TTHERM_00647220	H	Coenzyme transport and metabolism		TTHERM_00294750	PlasmaMembrane
TTHERM_00301840	GO:0035556	biological_process	intracellular signal transduction		TTHERM_00624250	H	Coenzyme transport and metabolism		TTHERM_00294740	Nuclear
TTHERM_00301840	GO:0044772	biological_process	mitotic cell cycle phase transition		TTHERM_00561320	H	Coenzyme transport and metabolism		TTHERM_00294730	Nuclear
TTHERM_00301840	GO:0044260	biological_process	cellular macromolecule metabolic process		TTHERM_00561330	H	Coenzyme transport and metabolism		TTHERM_000294698	Nuclear
TTHERM_00301840	GO:0050920	biological_process	regulation of chemotaxis		TTHERM_00558360	H	Coenzyme transport and metabolism		TTHERM_01044370	Nuclear
TTHERM_00301840	GO:0050921	biological_process	positive regulation of chemotaxis		TTHERM_00703830	H	Coenzyme transport and metabolism		TTHERM_00294700	Cytoplasmic
TTHERM_00301840	GO:0140014	biological_process	mitotic nuclear division		TTHERM_01075670	H	Coenzyme transport and metabolism		TTHERM_00294690	Nuclear
TTHERM_00301840	GO:0042221	biological_process	response to chemical		TTHERM_00794400	H	Coenzyme transport and metabolism		TTHERM_00294680	Nuclear
TTHERM_00301840	GO:0009966	biological_process	regulation of signal transduction		TTHERM_000794408	H	Coenzyme transport and metabolism		TTHERM_00294670	Nuclear
TTHERM_00301840	GO:0009967	biological_process	positive regulation of signal transduction		TTHERM_01105030	H	Coenzyme transport and metabolism		TTHERM_00294660	Nuclear
TTHERM_00301840	GO:0009968	biological_process	negative regulation of signal transduction		TTHERM_00584610	H	Coenzyme transport and metabolism		TTHERM_000294649	Mitochondrial
TTHERM_00301840	GO:0003824	molecular_function	catalytic activity		TTHERM_00501000	H	Coenzyme transport and metabolism		TTHERM_00294650	Nuclear
TTHERM_00301840	GO:0031991	biological_process	regulation of actomyosin contractile ring contraction		TTHERM_000492361	H	Coenzyme transport and metabolism		TTHERM_00294640	Cytoplasmic
TTHERM_00301840	GO:0032506	biological_process	cytokinetic process		TTHERM_00492370	H	Coenzyme transport and metabolism		TTHERM_00294630	Nuclear
TTHERM_00301840	GO:0009987	biological_process	cellular process		TTHERM_00494660	H	Coenzyme transport and metabolism		TTHERM_00294620	Nuclear
TTHERM_00301840	GO:1903380	biological_process	positive regulation of mitotic chromosome condensation		TTHERM_00527320	H	Coenzyme transport and metabolism		TTHERM_001044369	PlasmaMembrane
TTHERM_00301840	GO:0070925	biological_process	organelle assembly		TTHERM_00535630	H	Coenzyme transport and metabolism		TTHERM_00294610	Mitochondrial
TTHERM_00301840	GO:1903379	biological_process	regulation of mitotic chromosome condensation		TTHERM_00537060	H	Coenzyme transport and metabolism		TTHERM_00294600	Nuclear
TTHERM_00301840	GO:0015630	cellular_component	microtubule cytoskeleton		TTHERM_00565570	H	Coenzyme transport and metabolism		TTHERM_00294590	Nuclear
TTHERM_00301840	GO:0051983	biological_process	regulation of chromosome segregation		TTHERM_000565579	H	Coenzyme transport and metabolism		TTHERM_00294580	Nuclear
TTHERM_00301840	GO:0051984	biological_process	positive regulation of chromosome segregation		TTHERM_00543590	H	Coenzyme transport and metabolism		TTHERM_00294560	Nuclear
TTHERM_00301840	GO:0045840	biological_process	positive regulation of mitotic nuclear division		TTHERM_00529790	H	Coenzyme transport and metabolism		TTHERM_000294549	Nuclear
TTHERM_00301840	GO:0033043	biological_process	regulation of organelle organization		TTHERM_00530210	H	Coenzyme transport and metabolism		g11425.t2	Nuclear
TTHERM_00301840	GO:0033044	biological_process	regulation of chromosome organization		TTHERM_00444470	H	Coenzyme transport and metabolism		TTHERM_00294550	Nuclear
TTHERM_00301840	GO:0033045	biological_process	regulation of sister chromatid segregation		TTHERM_00444560	H	Coenzyme transport and metabolism		TTHERM_00294520	Nuclear
TTHERM_00301840	GO:0000278	biological_process	mitotic cell cycle		TTHERM_00446060	H	Coenzyme transport and metabolism		TTHERM_00294510	Nuclear
TTHERM_00301840	GO:0033047	biological_process	regulation of mitotic sister chromatid segregation		TTHERM_00523030	H	Coenzyme transport and metabolism		TTHERM_00294500	PlasmaMembrane
TTHERM_00301840	GO:0071958	cellular_component	new mitotic spindle pole body		TTHERM_00522760	H	Coenzyme transport and metabolism		g11429.t2	PlasmaMembrane
TTHERM_00301840	GO:0006935	biological_process	chemotaxis		TTHERM_00534080	H	Coenzyme transport and metabolism		TTHERM_00294490	Cytoplasmic
TTHERM_00301840	GO:0000280	biological_process	nuclear division		TTHERM_00439000	H	Coenzyme transport and metabolism		TTHERM_00294470	Nuclear
TTHERM_00301840	GO:0000281	biological_process	mitotic cytokinesis		TTHERM_00455430	H	Coenzyme transport and metabolism		TTHERM_000293459	Nuclear
TTHERM_00301840	GO:1902850	biological_process	microtubule cytoskeleton organization involved in mitosis		TTHERM_00455370	H	Coenzyme transport and metabolism		g11434	Nuclear
TTHERM_00301840	GO:0030496	cellular_component	midbody		TTHERM_00474780	H	Coenzyme transport and metabolism		TTHERM_00293460	Nuclear
TTHERM_00301840	GO:0051493	biological_process	regulation of cytoskeleton organization		TTHERM_00487030	H	Coenzyme transport and metabolism		TTHERM_00293450	PlasmaMembrane
TTHERM_00301840	GO:0044837	biological_process	actomyosin contractile ring organization		TTHERM_00486460	H	Coenzyme transport and metabolism		TTHERM_00293440	Nuclear
TTHERM_00301840	GO:0044839	biological_process	cell cycle G2/M phase transition		TTHERM_00486180	H	Coenzyme transport and metabolism		TTHERM_000293429	Nuclear
TTHERM_00301840	GO:0000819	biological_process	sister chromatid segregation		TTHERM_00442180	H	Coenzyme transport and metabolism		TTHERM_00293430	PlasmaMembrane
TTHERM_00301840	GO:0031028	biological_process	septation initiation signaling		TTHERM_00449200	H	Coenzyme transport and metabolism		TTHERM_001108479	Nuclear
TTHERM_00301840	GO:0031029	biological_process	regulation of septation initiation signaling		TTHERM_00450930	H	Coenzyme transport and metabolism		TTHERM_00293420	Nuclear
TTHERM_00301840	GO:0031030	biological_process	negative regulation of septation initiation signaling		TTHERM_00370810	H	Coenzyme transport and metabolism		TTHERM_00293410	Nuclear
TTHERM_00301840	GO:0031032	biological_process	actomyosin structure organization		TTHERM_000370809	H	Coenzyme transport and metabolism		TTHERM_00293400	Nuclear
TTHERM_00301840	GO:0140096	molecular_function	catalytic activity, acting on a protein		TTHERM_00353310	H	Coenzyme transport and metabolism		TTHERM_00293380	Nuclear
TTHERM_00301840	GO:0010564	biological_process	regulation of cell cycle process		TTHERM_00353280	H	Coenzyme transport and metabolism		TTHERM_00293370	Nuclear
TTHERM_00301840	GO:0006468	biological_process	protein phosphorylation		TTHERM_01309090	H	Coenzyme transport and metabolism		TTHERM_00293360	Nuclear
TTHERM_00301840	GO:0030029	biological_process	actin filament-based process		TTHERM_00327320	Z	Cytoskeleton		TTHERM_000293349	Chloroplast
TTHERM_00301840	GO:1902413	biological_process	negative regulation of mitotic cytokinesis		TTHERM_00338400	Z	Cytoskeleton		TTHERM_00293350	Nuclear
TTHERM_00301840	GO:1903437	biological_process	negative regulation of mitotic cytokinetic process		TTHERM_00335970	Z	Cytoskeleton		TTHERM_000293329	PlasmaMembrane
TTHERM_00301840	GO:1902412	biological_process	regulation of mitotic cytokinesis		TTHERM_00334560	Z	Cytoskeleton		TTHERM_01108480	Extracellular
TTHERM_00301840	GO:1903436	biological_process	regulation of mitotic cytokinetic process		TTHERM_00310470	Z	Cytoskeleton		TTHERM_00293330	Nuclear
TTHERM_00301840	GO:1903438	biological_process	positive regulation of mitotic cytokinetic process		TTHERM_01216095	Z	Cytoskeleton		TTHERM_00293310	Nuclear
TTHERM_00301840	GO:0006996	biological_process	organelle organization		TTHERM_00463160	Z	Cytoskeleton		TTHERM_00293300	Nuclear
TTHERM_00301840	GO:0030036	biological_process	actin cytoskeleton organization		TTHERM_00301900	Z	Cytoskeleton		TTHERM_00293290	Nuclear
TTHERM_00301840	GO:1902410	biological_process	mitotic cytokinetic process		TTHERM_00300500	Z	Cytoskeleton		TTHERM_000293269	Nuclear
TTHERM_00301840	GO:1901893	biological_process	positive regulation of cell septum assembly		TTHERM_00318720	Z	Cytoskeleton		TTHERM_00293270	Nuclear
TTHERM_00301840	GO:1901892	biological_process	negative regulation of cell septum assembly		TTHERM_00317000	Z	Cytoskeleton		TTHERM_00292270	Nuclear
TTHERM_00301840	GO:0042330	biological_process	taxis		TTHERM_00297200	Z	Cytoskeleton		TTHERM_00292250	Nuclear
TTHERM_00301840	GO:1901891	biological_process	regulation of cell septum assembly		TTHERM_00295370	Z	Cytoskeleton		TTHERM_01108490	PlasmaMembrane
TTHERM_00301840	GO:0007010	biological_process	cytoskeleton organization		TTHERM_00295210	Z	Cytoskeleton		TTHERM_00292200	Nuclear
TTHERM_00301840	GO:0016740	molecular_function	transferase activity		TTHERM_00295070	Z	Cytoskeleton		TTHERM_00292190	Nuclear
TTHERM_00301840	GO:0032101	biological_process	regulation of response to external stimulus		TTHERM_00293440	Z	Cytoskeleton		TTHERM_00292170	Cytoplasmic
TTHERM_00301840	GO:0032103	biological_process	positive regulation of response to external stimulus		TTHERM_000293429	Z	Cytoskeleton		TTHERM_00292160	Nuclear
TTHERM_00301840	GO:0007017	biological_process	microtubule-based process		TTHERM_00293380	Z	Cytoskeleton		TTHERM_00292150	Mitochondrial
TTHERM_00301840	GO:0045930	biological_process	negative regulation of mitotic cell cycle		TTHERM_00289190	Z	Cytoskeleton		TTHERM_00292140	Nuclear
TTHERM_00301840	GO:0045931	biological_process	positive regulation of mitotic cell cycle		TTHERM_00283030	Z	Cytoskeleton		TTHERM_00292130	Nuclear
TTHERM_00301840	GO:0051056	biological_process	regulation of small GTPase mediated signal transduction		TTHERM_01106080	Z	Cytoskeleton		TTHERM_00292120	Nuclear
TTHERM_00301840	GO:0051058	biological_process	negative regulation of small GTPase mediated signal transduction		TTHERM_00418490	Z	Cytoskeleton		TTHERM_00292110	Nuclear
TTHERM_00301840	GO:0036211	biological_process	protein modification process		TTHERM_01129720	Z	Cytoskeleton		TTHERM_00292100	Nuclear
TTHERM_00301840	GO:0036213	biological_process	contractile ring contraction		TTHERM_00266668	Z	Cytoskeleton		TTHERM_01108500	Cytoplasmic
TTHERM_00301840	GO:2001252	biological_process	positive regulation of chromosome organization		TTHERM_00266230	Z	Cytoskeleton		TTHERM_00292090	PlasmaMembrane
TTHERM_00301840	GO:0022402	biological_process	cell cycle process		TTHERM_00784600	Z	Cytoskeleton		TTHERM_00292080	Nuclear
TTHERM_00301840	GO:0016772	molecular_function	transferase activity, transferring phosphorus-containing groups		TTHERM_00784430	Z	Cytoskeleton		TTHERM_00292070	Nuclear
TTHERM_00301840	GO:0016773	molecular_function	phosphotransferase activity, alcohol group as acceptor		TTHERM_000774820	Z	Cytoskeleton		TTHERM_00292060	Nuclear
TTHERM_00301840	GO:0009605	biological_process	response to external stimulus		TTHERM_00774810	Z	Cytoskeleton		TTHERM_000292049	PlasmaMembrane
TTHERM_00301840	GO:0048518	biological_process	positive regulation of biological process		TTHERM_00321740	Z	Cytoskeleton		TTHERM_00292030	Nuclear
TTHERM_00301840	GO:0044422	cellular_component	obsolete organelle part		TTHERM_00321580	Z	Cytoskeleton		TTHERM_00292020	Nuclear
TTHERM_00301840	GO:0048519	biological_process	negative regulation of biological process		TTHERM_00319990	Z	Cytoskeleton		TTHERM_00292010	Nuclear
TTHERM_00301840	GO:0044424	cellular_component	obsolete intracellular part		TTHERM_00979800	Z	Cytoskeleton		TTHERM_00292000	Nuclear
TTHERM_00301840	GO:0007049	biological_process	cell cycle		TTHERM_00219585	Z	Cytoskeleton		TTHERM_01108510	Nuclear
TTHERM_00301840	GO:0048522	biological_process	positive regulation of cellular process		TTHERM_00218940	Z	Cytoskeleton		TTHERM_00290990	Mitochondrial
TTHERM_00301840	GO:0007051	biological_process	spindle organization		TTHERM_00218770	Z	Cytoskeleton		TTHERM_00290980	Nuclear
TTHERM_00301840	GO:0048523	biological_process	negative regulation of cellular process		TTHERM_00237430	Z	Cytoskeleton		TTHERM_00290960	Nuclear
TTHERM_00301840	GO:0007052	biological_process	mitotic spindle organization		TTHERM_00238790	Z	Cytoskeleton		TTHERM_000290959	Extracellular
TTHERM_00301840	GO:0010638	biological_process	positive regulation of organelle organization		TTHERM_00238980	Z	Cytoskeleton		TTHERM_00290940	Nuclear
TTHERM_00301840	GO:0000910	biological_process	cytokinesis		TTHERM_01020680	Z	Cytoskeleton		TTHERM_00290930	Nuclear
TTHERM_00301840	GO:0044430	cellular_component	obsolete cytoskeletal part		TTHERM_00140860	Z	Cytoskeleton		TTHERM_00290920	PlasmaMembrane
TTHERM_00301840	GO:0007059	biological_process	chromosome segregation		TTHERM_000140859	Z	Cytoskeleton		TTHERM_000290919	PlasmaMembrane
TTHERM_00301840	GO:0140694	biological_process	non-membrane-bounded organelle assembly		TTHERM_00190750	Z	Cytoskeleton		g11488	PlasmaMembrane
TTHERM_00301840	GO:0043412	biological_process	macromolecule modification		TTHERM_00190950	Z	Cytoskeleton		TTHERM_00290900	Nuclear
TTHERM_00301840	GO:0000916	biological_process	actomyosin contractile ring contraction		TTHERM_00894450	Z	Cytoskeleton		TTHERM_00290890	Nuclear
TTHERM_00301840	GO:0000917	biological_process	division septum assembly		TTHERM_00633600	Z	Cytoskeleton		TTHERM_00290880	Cytoplasmic
TTHERM_00301840	GO:0010646	biological_process	regulation of cell communication		TTHERM_00961930	Z	Cytoskeleton		g11492	Mitochondrial
TTHERM_00301840	GO:0010647	biological_process	positive regulation of cell communication		TTHERM_00152170	Z	Cytoskeleton		TTHERM_000290879	Nuclear
TTHERM_00301840	GO:0010648	biological_process	negative regulation of cell communication		TTHERM_00149510	Z	Cytoskeleton		TTHERM_00290870	Nuclear
TTHERM_00301840	GO:0060828	biological_process	regulation of canonical Wnt signaling pathway		TTHERM_00148800	Z	Cytoskeleton		TTHERM_00290860	Nuclear
TTHERM_00301840	GO:0044446	cellular_component	obsolete intracellular organelle part		TTHERM_00125500	Z	Cytoskeleton		TTHERM_00290850	Nuclear
TTHERM_00301840	GO:1903490	biological_process	positive regulation of mitotic cytokinesis		TTHERM_01043320	Z	Cytoskeleton		TTHERM_00290840	Nuclear
TTHERM_00301840	GO:0030111	biological_process	regulation of Wnt signaling pathway		TTHERM_00137540	Z	Cytoskeleton		TTHERM_00290830	Nuclear
TTHERM_00301840	GO:0090529	biological_process	cell septum assembly		TTHERM_00136510	Z	Cytoskeleton		TTHERM_00290820	Nuclear
TTHERM_00301840	GO:0007076	biological_process	mitotic chromosome condensation		TTHERM_00133470	Z	Cytoskeleton		TTHERM_00684740	PlasmaMembrane
TTHERM_00301840	GO:0016301	molecular_function	kinase activity		TTHERM_00311980	Z	Cytoskeleton		TTHERM_01108530	Nuclear
TTHERM_00301840	GO:0007088	biological_process	regulation of mitotic nuclear division		TTHERM_000311981	Z	Cytoskeleton		TTHERM_00290810	Nuclear
TTHERM_00301840	GO:0044464	cellular_component	obsolete cell part		TTHERM_00312750	Z	Cytoskeleton		TTHERM_00290800	Nuclear
TTHERM_00301840	GO:1901992	biological_process	positive regulation of mitotic cell cycle phase transition		TTHERM_00313630	Z	Cytoskeleton		TTHERM_00290780	Nuclear
TTHERM_00301840	GO:0016310	biological_process	phosphorylation		TTHERM_01001260	Z	Cytoskeleton		TTHERM_00290770	Nuclear
TTHERM_00301840	GO:0051128	biological_process	regulation of cellular component organization		TTHERM_01001250	Z	Cytoskeleton		TTHERM_00290760	Nuclear
TTHERM_00301840	GO:1901989	biological_process	positive regulation of cell cycle phase transition		TTHERM_00550910	Z	Cytoskeleton		TTHERM_00290750	Nuclear
TTHERM_00301840	GO:0007096	biological_process	regulation of exit from mitosis		TTHERM_00859280	Z	Cytoskeleton		TTHERM_00290740	Nuclear
TTHERM_00301840	GO:0051129	biological_process	negative regulation of cellular component organization		TTHERM_000859279	Z	Cytoskeleton		TTHERM_00290730	Nuclear
TTHERM_00301840	GO:0051130	biological_process	positive regulation of cellular component organization		TTHERM_00079520	Z	Cytoskeleton		TTHERM_00290720	Nuclear
TTHERM_00301840	GO:1901990	biological_process	regulation of mitotic cell cycle phase transition		TTHERM_00079230	Z	Cytoskeleton		TTHERM_001108531	Nuclear
TTHERM_00301840	GO:1901987	biological_process	regulation of cell cycle phase transition		TTHERM_00079220	Z	Cytoskeleton		TTHERM_00290710	Nuclear
TTHERM_00301840	GO:0110020	biological_process	regulation of actomyosin structure organization		TTHERM_00077220	Z	Cytoskeleton		TTHERM_00290700	Nuclear
TTHERM_00301840	GO:0005575	cellular_component	cellular_component		TTHERM_00075570	Z	Cytoskeleton		TTHERM_00290690	Nuclear
TTHERM_00301840	GO:0048583	biological_process	regulation of response to stimulus		TTHERM_01079060	Z	Cytoskeleton		TTHERM_00290680	Nuclear
TTHERM_00301840	GO:1905114	biological_process	cell surface receptor signaling pathway involved in cell-cell signaling		TTHERM_00429870	Z	Cytoskeleton		TTHERM_00290670	Cytoplasmic
TTHERM_00301840	GO:0048584	biological_process	positive regulation of response to stimulus		TTHERM_01079130	Z	Cytoskeleton		TTHERM_00290660	Nuclear
TTHERM_00301840	GO:0048585	biological_process	negative regulation of response to stimulus		TTHERM_00433800	Z	Cytoskeleton		TTHERM_00290640	PlasmaMembrane
TTHERM_00301840	GO:0090068	biological_process	positive regulation of cell cycle process		TTHERM_00896110	Z	Cytoskeleton		TTHERM_00290630	Extracellular
TTHERM_00301840	GO:0008150	biological_process	biological_process		TTHERM_00263330	Z	Cytoskeleton		TTHERM_01108540	Nuclear
TTHERM_00301840	GO:0008152	biological_process	metabolic process		TTHERM_00637740	Z	Cytoskeleton		g11520	Nuclear
TTHERM_00301840	GO:1902532	biological_process	negative regulation of intracellular signal transduction		TTHERM_00637750	Z	Cytoskeleton		TTHERM_00290610	Extracellular
TTHERM_00301840	GO:1903047	biological_process	mitotic cell cycle process		TTHERM_00193520	Z	Cytoskeleton		g11523	Nuclear
TTHERM_00301840	GO:1902531	biological_process	regulation of intracellular signal transduction		TTHERM_00193680	Z	Cytoskeleton		TTHERM_00289600	Extracellular
TTHERM_00301840	GO:1901564	biological_process	organonitrogen compound metabolic process		TTHERM_00194050	Z	Cytoskeleton		g11525	PlasmaMembrane
TTHERM_00301840	GO:0030177	biological_process	positive regulation of Wnt signaling pathway		TTHERM_00947430	Z	Cytoskeleton		TTHERM_00289590	Extracellular
TTHERM_00301840	GO:0065007	biological_process	biological regulation		TTHERM_00196380	Z	Cytoskeleton		g11527	Nuclear
TTHERM_00301840	GO:0007154	biological_process	cell communication		TTHERM_00820660	Z	Cytoskeleton		TTHERM_000289579	Mitochondrial
TTHERM_00301840	GO:0046578	biological_process	regulation of Ras protein signal transduction		TTHERM_00071090	Z	Cytoskeleton		TTHERM_01108550	Mitochondrial
TTHERM_00301840	GO:0046580	biological_process	negative regulation of Ras protein signal transduction		TTHERM_01005190	Z	Cytoskeleton		TTHERM_00289570	Extracellular
TTHERM_00301840	GO:0005622	cellular_component	intracellular anatomical structure		TTHERM_001005189	Z	Cytoskeleton		TTHERM_00289560	PlasmaMembrane
TTHERM_00301840	GO:0005623	cellular_component	obsolete cell		TTHERM_00069350	Z	Cytoskeleton		TTHERM_00289550	Extracellular
TTHERM_00301840	GO:0098813	biological_process	nuclear chromosome segregation		TTHERM_00069280	Z	Cytoskeleton		TTHERM_00289540	Extracellular
TTHERM_00301840	GO:0007165	biological_process	signal transduction		TTHERM_00058290	Z	Cytoskeleton		TTHERM_00289530	Extracellular
TTHERM_00301840	GO:0007166	biological_process	cell surface receptor signaling pathway		TTHERM_00053820	Z	Cytoskeleton		TTHERM_00289520	Extracellular
TTHERM_01122770	GO:0000003	biological_process	reproduction		TTHERM_00045030	Z	Cytoskeleton		TTHERM_00289510	Extracellular
TTHERM_01122770	GO:0010243	biological_process	response to organonitrogen compound		TTHERM_00046310	Z	Cytoskeleton		g11537	Chloroplast
TTHERM_01122770	GO:0008202	biological_process	steroid metabolic process		TTHERM_01084130	Z	Cytoskeleton		TTHERM_00289500	Nuclear
TTHERM_01122770	GO:1900561	biological_process	dehydroaustinol metabolic process		TTHERM_00047540	Z	Cytoskeleton		TTHERM_000289499	Nuclear
TTHERM_01122770	GO:1900560	biological_process	austinol biosynthetic process		TTHERM_00052280	Z	Cytoskeleton		TTHERM_01108560	Nuclear
TTHERM_01122770	GO:1900563	biological_process	dehydroaustinol biosynthetic process		TTHERM_01142740	Z	Cytoskeleton		TTHERM_00289490	PlasmaMembrane
TTHERM_01122770	GO:0008206	biological_process	bile acid metabolic process		TTHERM_00123690	Z	Cytoskeleton		TTHERM_000289489	PlasmaMembrane
TTHERM_01122770	GO:0008207	biological_process	C21-steroid hormone metabolic process		TTHERM_00118740	Z	Cytoskeleton		TTHERM_00289480	Nuclear
TTHERM_01122770	GO:0008209	biological_process	androgen metabolic process		TTHERM_00118700	Z	Cytoskeleton		TTHERM_00289470	Nuclear
TTHERM_01122770	GO:0043025	cellular_component	neuronal cell body		g19363	Z	Cytoskeleton		TTHERM_000289469	Extracellular
TTHERM_01122770	GO:0061458	biological_process	reproductive system development		g19363.t2	Z	Cytoskeleton		TTHERM_00289450	Nuclear
TTHERM_01122770	GO:0008210	biological_process	estrogen metabolic process		TTHERM_000113219	Z	Cytoskeleton		TTHERM_00289440	PlasmaMembrane
TTHERM_01122770	GO:1900558	biological_process	austinol metabolic process		TTHERM_00113210	Z	Cytoskeleton		g11548	Nuclear
TTHERM_01122770	GO:0032787	biological_process	monocarboxylic acid metabolic process		TTHERM_00112620	Z	Cytoskeleton		TTHERM_00289410	Extracellular
TTHERM_01122770	GO:1901576	biological_process	organic substance biosynthetic process		TTHERM_00112430	Z	Cytoskeleton		TTHERM_01108570	Nuclear
TTHERM_01122770	GO:0071702	biological_process	organic substance transport		TTHERM_01027670	Z	Cytoskeleton		TTHERM_00289390	Nuclear
TTHERM_01122770	GO:0071704	biological_process	organic substance metabolic process		TTHERM_00185360	Z	Cytoskeleton		TTHERM_00289380	Nuclear
TTHERM_01122770	GO:0044057	biological_process	regulation of system process		TTHERM_00185550	Z	Cytoskeleton		TTHERM_000289379	Mitochondrial
TTHERM_01122770	GO:1901575	biological_process	organic substance catabolic process		TTHERM_00186030	Z	Cytoskeleton		TTHERM_00289360	Nuclear
TTHERM_01122770	GO:0044060	biological_process	regulation of endocrine process		TTHERM_000186039	Z	Cytoskeleton		TTHERM_00289350	Extracellular
TTHERM_01122770	GO:0021536	biological_process	diencephalon development		TTHERM_01035660	Z	Cytoskeleton		TTHERM_00289340	Nuclear
TTHERM_01122770	GO:0021537	biological_process	telencephalon development		TTHERM_00086840	Z	Cytoskeleton		TTHERM_000289339	Nuclear
TTHERM_01122770	GO:0051234	biological_process	establishment of localization		TTHERM_00085620	Z	Cytoskeleton		TTHERM_00289330	Nuclear
TTHERM_01122770	GO:0051239	biological_process	regulation of multicellular organismal process		TTHERM_00354830	Z	Cytoskeleton		TTHERM_00289320	Mitochondrial
TTHERM_01122770	GO:0021543	biological_process	pallium development		TTHERM_00355100	Z	Cytoskeleton		TTHERM_00289310	Nuclear
TTHERM_01122770	GO:0051240	biological_process	positive regulation of multicellular organismal process		TTHERM_01126390	Z	Cytoskeleton		TTHERM_01108580	Nuclear
TTHERM_01122770	GO:0051241	biological_process	negative regulation of multicellular organismal process		TTHERM_00929470	Z	Cytoskeleton		TTHERM_00289300	Mitochondrial
TTHERM_01122770	GO:1901617	biological_process	organic hydroxy compound biosynthetic process		TTHERM_00919540	Z	Cytoskeleton		TTHERM_00289280	Nuclear
TTHERM_01122770	GO:1901615	biological_process	organic hydroxy compound metabolic process		g21255	Z	Cytoskeleton		TTHERM_00289270	PlasmaMembrane
TTHERM_01122770	GO:0140352	biological_process	export from cell		g21255.t2	Z	Cytoskeleton		TTHERM_00289260	Nuclear
TTHERM_01122770	GO:0140353	biological_process	lipid export from cell		TTHERM_01620840	Z	Cytoskeleton		TTHERM_00289250	PlasmaMembrane
TTHERM_01122770	GO:0045124	biological_process	regulation of bone resorption		TTHERM_00039110	Z	Cytoskeleton		TTHERM_00289240	Nuclear
TTHERM_01122770	GO:0051270	biological_process	obsolete regulation of cellular component movement		TTHERM_00037460	Z	Cytoskeleton		TTHERM_00289230	Nuclear
TTHERM_01122770	GO:0051271	biological_process	obsolete negative regulation of cellular component movement		TTHERM_00971840	Z	Cytoskeleton		TTHERM_00289220	Nuclear
TTHERM_01122770	GO:0040007	biological_process	growth		TTHERM_000488189	Z	Cytoskeleton		TTHERM_00289210	Nuclear
TTHERM_01122770	GO:0022602	biological_process	ovulation cycle process		TTHERM_00850620	Z	Cytoskeleton		TTHERM_01108590	Nuclear
TTHERM_01122770	GO:0040011	biological_process	locomotion		TTHERM_00713460	Z	Cytoskeleton		TTHERM_00289190	Nuclear
TTHERM_01122770	GO:1901654	biological_process	response to ketone		TTHERM_00834920	Z	Cytoskeleton		TTHERM_00289180	Nuclear
TTHERM_01122770	GO:0040012	biological_process	regulation of locomotion		TTHERM_00834960	Z	Cytoskeleton		TTHERM_00289170	Nuclear
TTHERM_01122770	GO:0040013	biological_process	negative regulation of locomotion		TTHERM_01188400	Z	Cytoskeleton		TTHERM_00289160	Nuclear
TTHERM_01122770	GO:0001101	biological_process	response to acid chemical		TTHERM_000790949	Z	Cytoskeleton		TTHERM_00289130	Nuclear
TTHERM_01122770	GO:0045137	biological_process	development of primary sexual characteristics		TTHERM_00790940	Z	Cytoskeleton		g11575	Mitochondrial
TTHERM_01122770	GO:0035929	biological_process	steroid hormone secretion		TTHERM_00227560	Z	Cytoskeleton		TTHERM_00289110	Nuclear
TTHERM_01122770	GO:0016477	biological_process	cell migration		TTHERM_00787170	Z	Cytoskeleton		TTHERM_00289090	Nuclear
TTHERM_01122770	GO:0071774	biological_process	response to fibroblast growth factor		TTHERM_00833830	Z	Cytoskeleton		TTHERM_00289080	Cytoplasmic
TTHERM_01122770	GO:0009314	biological_process	response to radiation		TTHERM_00105550	Z	Cytoskeleton		TTHERM_00289070	Nuclear
TTHERM_01122770	GO:0035938	biological_process	estradiol secretion		TTHERM_00426160	Z	Cytoskeleton		TTHERM_01108600	Nuclear
TTHERM_01122770	GO:0007267	biological_process	cell-cell signaling		TTHERM_00378580	Z	Cytoskeleton		TTHERM_00289060	Nuclear
TTHERM_01122770	GO:0032870	biological_process	cellular response to hormone stimulus		TTHERM_00378930	Z	Cytoskeleton		TTHERM_00289050	Mitochondrial
TTHERM_01122770	GO:0007275	biological_process	multicellular organism development		TTHERM_00378940	Z	Cytoskeleton		TTHERM_00289040	Nuclear
TTHERM_01122770	GO:0016491	molecular_function	oxidoreductase activity		TTHERM_01220340	Z	Cytoskeleton		TTHERM_00289039	PlasmaMembrane
TTHERM_01122770	GO:0032879	biological_process	regulation of localization		TTHERM_01041960	Z	Cytoskeleton		TTHERM_000289038	PlasmaMembrane
TTHERM_01122770	GO:0048246	biological_process	macrophage chemotaxis		TTHERM_00471279	Z	Cytoskeleton		TTHERM_00289020	Mitochondrial
TTHERM_01122770	GO:0030850	biological_process	prostate gland development		TTHERM_00823930	Z	Cytoskeleton		TTHERM_00289010	Nuclear
TTHERM_01122770	GO:0030851	biological_process	granulocyte differentiation		TTHERM_00975380	Z	Cytoskeleton		TTHERM_00288000	Nuclear
TTHERM_01122770	GO:0045202	cellular_component	synapse		TTHERM_01245620	Z	Cytoskeleton		TTHERM_00287990	Nuclear
TTHERM_01122770	GO:1901701	biological_process	cellular response to oxygen-containing compound		TTHERM_00023950	Z	Cytoskeleton		TTHERM_00287980	Nuclear
TTHERM_01122770	GO:1901700	biological_process	response to oxygen-containing compound		TTHERM_00016040	Z	Cytoskeleton		TTHERM_01108610	Nuclear
TTHERM_01122770	GO:1901698	biological_process	response to nitrogen compound		TTHERM_000014929	Z	Cytoskeleton		TTHERM_00287960	Nuclear
TTHERM_01122770	GO:0030879	biological_process	mammary gland development		g25515.t2	Z	Cytoskeleton		TTHERM_00287950	Nuclear
TTHERM_01122770	GO:0097447	cellular_component	dendritic tree		TTHERM_00014920	Z	Cytoskeleton		TTHERM_000287949	Nuclear
TTHERM_01122770	GO:0032940	biological_process	secretion by cell		TTHERM_00841200	Z	Cytoskeleton		TTHERM_00287940	Nuclear
TTHERM_01122770	GO:0099503	cellular_component	secretory vesicle		TTHERM_000841202	Z	Cytoskeleton		TTHERM_00287930	Nuclear
TTHERM_01122770	GO:0097458	cellular_component	obsolete neuron part		TTHERM_00013440	Z	Cytoskeleton		TTHERM_00287920	Nuclear
TTHERM_01122770	GO:0030900	biological_process	forebrain development		TTHERM_00841210	Z	Cytoskeleton		TTHERM_000287919	Nuclear
TTHERM_01122770	GO:0043195	cellular_component	terminal bouton		TTHERM_00388360	Z	Cytoskeleton		TTHERM_00287890	Nuclear
TTHERM_01122770	GO:0043197	cellular_component	dendritic spine		TTHERM_00252430	Z	Cytoskeleton		TTHERM_00286880	Nuclear
TTHERM_01122770	GO:0042175	cellular_component	nuclear outer membrane-endoplasmic reticulum membrane network		TTHERM_00912290	Z	Cytoskeleton		TTHERM_000684749	Nuclear
TTHERM_01122770	GO:0070848	biological_process	response to growth factor		TTHERM_00821980	Z	Cytoskeleton		TTHERM_01108620	Nuclear
TTHERM_01122770	GO:0009410	biological_process	response to xenobiotic stimulus		TTHERM_000780499	Z	Cytoskeleton		TTHERM_00286870	PlasmaMembrane
TTHERM_01122770	GO:0042180	biological_process	cellular ketone metabolic process		TTHERM_00760520	Z	Cytoskeleton		TTHERM_000286805	PlasmaMembrane
TTHERM_01122770	GO:0042181	biological_process	ketone biosynthetic process		TTHERM_00716250	Z	Cytoskeleton		TTHERM_000286803	Mitochondrial
TTHERM_01122770	GO:0009415	biological_process	response to water		TTHERM_01253340	Z	Cytoskeleton		TTHERM_000286801	PlasmaMembrane
TTHERM_01122770	GO:0033993	biological_process	response to lipid		TTHERM_00836580	Z	Cytoskeleton		TTHERM_00286800	Nuclear
TTHERM_01122770	GO:0008395	molecular_function	steroid hydroxylase activity		TTHERM_00694390	Z	Cytoskeleton		TTHERM_00286790	Nuclear
TTHERM_01122770	GO:0044237	biological_process	cellular metabolic process		TTHERM_00773750	Z	Cytoskeleton		TTHERM_00286780	Nuclear
TTHERM_01122770	GO:0044238	biological_process	primary metabolic process		TTHERM_00681700	Z	Cytoskeleton		TTHERM_00286770	Cytoplasmic
TTHERM_01122770	GO:0008406	biological_process	gonad development		TTHERM_00681890	Z	Cytoskeleton		TTHERM_00285760	Nuclear
TTHERM_01122770	GO:0120025	cellular_component	plasma membrane bounded cell projection		TTHERM_00688470	Z	Cytoskeleton		TTHERM_00285750	Nuclear
TTHERM_01122770	GO:0012505	cellular_component	endomembrane system		TTHERM_00689850	Z	Cytoskeleton		TTHERM_01108630	Nuclear
TTHERM_01122770	GO:0044249	biological_process	cellular biosynthetic process		TTHERM_00647130	Z	Cytoskeleton		TTHERM_00285730	Nuclear
TTHERM_01122770	GO:0043226	cellular_component	organelle		TTHERM_00729120	Z	Cytoskeleton		TTHERM_00285680	Nuclear
TTHERM_01122770	GO:0043227	cellular_component	membrane-bounded organelle		TTHERM_00670550	Z	Cytoskeleton		TTHERM_00285670	Nuclear
TTHERM_01122770	GO:0043229	cellular_component	intracellular organelle		TTHERM_00670310	Z	Cytoskeleton		TTHERM_00285660	Nuclear
TTHERM_01122770	GO:0043231	cellular_component	intracellular membrane-bounded organelle		TTHERM_00758880	Z	Cytoskeleton		TTHERM_00285650	PlasmaMembrane
TTHERM_01122770	GO:0070887	biological_process	cellular response to chemical stimulus		TTHERM_00600770	Z	Cytoskeleton		TTHERM_00285640	Nuclear
TTHERM_01122770	GO:0007399	biological_process	nervous system development		TTHERM_000649439	Z	Cytoskeleton		TTHERM_00285630	Nuclear
TTHERM_01122770	GO:0120038	cellular_component	obsolete plasma membrane bounded cell projection part		TTHERM_00648919	Z	Cytoskeleton		TTHERM_01108640	Nuclear
TTHERM_01122770	GO:0042221	biological_process	response to chemical		TTHERM_01070330	Z	Cytoskeleton		TTHERM_00285620	Nuclear
TTHERM_01122770	GO:0031982	cellular_component	vesicle		TTHERM_00648540	Z	Cytoskeleton		TTHERM_00285610	PlasmaMembrane
TTHERM_01122770	GO:0031984	cellular_component	organelle subcompartment		TTHERM_000624469	Z	Cytoskeleton		TTHERM_00285600	Nuclear
TTHERM_01122770	GO:0097529	biological_process	myeloid leukocyte migration		TTHERM_00578710	Z	Cytoskeleton		TTHERM_00285590	Nuclear
TTHERM_01122770	GO:0044281	biological_process	small molecule metabolic process		TTHERM_00558310	Z	Cytoskeleton		TTHERM_00285580	Nuclear
TTHERM_01122770	GO:0007417	biological_process	central nervous system development		TTHERM_00558320	Z	Cytoskeleton		TTHERM_00285570	PlasmaMembrane
TTHERM_01122770	GO:0044283	biological_process	small molecule biosynthetic process		TTHERM_00558460	Z	Cytoskeleton		TTHERM_00285560	Cytoplasmic
TTHERM_01122770	GO:0007420	biological_process	brain development		TTHERM_00558620	Z	Cytoskeleton		TTHERM_00285550	Nuclear
TTHERM_01122770	GO:0036094	molecular_function	small molecule binding		TTHERM_00558630	Z	Cytoskeleton		TTHERM_00285540	Cytoplasmic
TTHERM_01122770	GO:0021761	biological_process	limbic system development		TTHERM_00558640	Z	Cytoskeleton		TTHERM_01108650	PlasmaMembrane
TTHERM_01122770	GO:0021766	biological_process	hippocampus development		TTHERM_00923000	Z	Cytoskeleton		TTHERM_00285530	Nuclear
TTHERM_01122770	GO:0080134	biological_process	regulation of response to stress		TTHERM_00794070	Z	Cytoskeleton		TTHERM_00285520	Nuclear
TTHERM_01122770	GO:0044297	cellular_component	cell body		TTHERM_00794150	Z	Cytoskeleton		TTHERM_000285519	Nuclear
TTHERM_01122770	GO:0019722	biological_process	calcium-mediated signaling		TTHERM_00794640	Z	Cytoskeleton		TTHERM_00285510	Nuclear
TTHERM_01122770	GO:2000146	biological_process	negative regulation of cell motility		TTHERM_01104900	Z	Cytoskeleton		TTHERM_00285500	Cytoplasmic
TTHERM_01122770	GO:0033036	biological_process	macromolecule localization		TTHERM_01104960	Z	Cytoskeleton		TTHERM_00285490	Nuclear
TTHERM_01122770	GO:0019725	biological_process	cellular homeostasis		TTHERM_01104970	Z	Cytoskeleton		TTHERM_00285480	PlasmaMembrane
TTHERM_01122770	GO:0043278	biological_process	response to morphine		TTHERM_01104980	Z	Cytoskeleton		TTHERM_00285479	Nuclear
TTHERM_01122770	GO:2000145	biological_process	regulation of cell motility		TTHERM_00499300	Z	Cytoskeleton		TTHERM_000285478	PlasmaMembrane
TTHERM_01122770	GO:0043279	biological_process	response to alkaloid		TTHERM_00502590	Z	Cytoskeleton		TTHERM_00285460	Nuclear
TTHERM_01122770	GO:0044306	cellular_component	neuron projection terminus		TTHERM_00492830	Z	Cytoskeleton		g11639.t2	Nuclear
TTHERM_01122770	GO:0044309	cellular_component	neuron spine		TTHERM_00494380	Z	Cytoskeleton		TTHERM_01108660	Extracellular
TTHERM_01122770	GO:0019748	biological_process	secondary metabolic process		g6562	Z	Cytoskeleton		g11640	Nuclear
TTHERM_01122770	GO:0019752	biological_process	carboxylic acid metabolic process		TTHERM_00526770	Z	Cytoskeleton		TTHERM_000285449	Nuclear
TTHERM_01122770	GO:0034103	biological_process	regulation of tissue remodeling		TTHERM_00721710	Z	Cytoskeleton		TTHERM_00285440	Nuclear
TTHERM_01122770	GO:0034104	biological_process	negative regulation of tissue remodeling		TTHERM_00564430	Z	Cytoskeleton		TTHERM_00285430	PlasmaMembrane
TTHERM_01122770	GO:0044344	biological_process	cellular response to fibroblast growth factor stimulus		TTHERM_00564530	Z	Cytoskeleton		TTHERM_00285420	Nuclear
TTHERM_01122770	GO:1905952	biological_process	regulation of lipid localization		TTHERM_00565600	Z	Cytoskeleton		TTHERM_00285400	PlasmaMembrane
TTHERM_01122770	GO:1905954	biological_process	positive regulation of lipid localization		TTHERM_00566780	Z	Cytoskeleton		TTHERM_00285380	Nuclear
TTHERM_01122770	GO:0060736	biological_process	prostate gland growth		TTHERM_00529750	Z	Cytoskeleton		TTHERM_000285379	PlasmaMembrane
TTHERM_01122770	GO:0016705	molecular_function	oxidoreductase activity, acting on paired donors, with incorporation or reduction of molecular oxygen		TTHERM_00469290	Z	Cytoskeleton		TTHERM_00285370	PlasmaMembrane
TTHERM_01122770	GO:0002376	biological_process	immune system process		TTHERM_00467250	Z	Cytoskeleton		TTHERM_01108670	PlasmaMembrane
TTHERM_01122770	GO:0016712	molecular_function	oxidoreductase activity, acting on paired donors, with incorporation or reduction of molecular oxygen, reduced flavin or flavoprotein as one donor, and incorporation of one atom of oxygen		TTHERM_00444350	Z	Cytoskeleton		TTHERM_00285350	Nuclear
TTHERM_01122770	GO:0042330	biological_process	taxis		TTHERM_01194640	Z	Cytoskeleton		TTHERM_00285340	Nuclear
TTHERM_01122770	GO:0021854	biological_process	hypothalamus development		TTHERM_00446430	Z	Cytoskeleton		TTHERM_00285330	Chloroplast
TTHERM_01122770	GO:0032101	biological_process	regulation of response to external stimulus		TTHERM_00522990	Z	Cytoskeleton		TTHERM_00285320	PlasmaMembrane
TTHERM_01122770	GO:0032102	biological_process	negative regulation of response to external stimulus		TTHERM_000522699	Z	Cytoskeleton		TTHERM_00285310	PlasmaMembrane
TTHERM_01122770	GO:0030054	cellular_component	cell junction		TTHERM_00522690	Z	Cytoskeleton		TTHERM_00285290	Cytoplasmic
TTHERM_01122770	GO:0007530	biological_process	sex determination		TTHERM_00522490	Z	Cytoskeleton		TTHERM_00285280	Nuclear
TTHERM_01122770	GO:0005488	molecular_function	binding		TTHERM_00522170	Z	Cytoskeleton		TTHERM_00285270	Nuclear
TTHERM_01122770	GO:0019825	molecular_function	oxygen binding		TTHERM_00531870	Z	Cytoskeleton		TTHERM_00285260	Nuclear
TTHERM_01122770	GO:0031090	cellular_component	organelle membrane		TTHERM_00439010	Z	Cytoskeleton		TTHERM_00285250	Nuclear
TTHERM_01122770	GO:0120178	biological_process	steroid hormone biosynthetic process		TTHERM_00420340	Z	Cytoskeleton		TTHERM_01108680	PlasmaMembrane
TTHERM_01122770	GO:0022900	biological_process	electron transport chain		TTHERM_00420700	Z	Cytoskeleton		TTHERM_00285240	Nuclear
TTHERM_01122770	GO:0007548	biological_process	sex differentiation		TTHERM_000420709	Z	Cytoskeleton		TTHERM_000284240	Cytoplasmic
TTHERM_01122770	GO:0048511	biological_process	rhythmic process		TTHERM_00481220	Z	Cytoskeleton		TTHERM_00284240	Nuclear
TTHERM_01122770	GO:0048513	biological_process	animal organ development		TTHERM_00481230	Z	Cytoskeleton		TTHERM_000284239	Nuclear
TTHERM_01122770	GO:0009605	biological_process	response to external stimulus		TTHERM_00474450	Z	Cytoskeleton		TTHERM_00284230	Nuclear
TTHERM_01122770	GO:0048518	biological_process	positive regulation of biological process		TTHERM_00487150	Z	Cytoskeleton		TTHERM_000284229	Nuclear
TTHERM_01122770	GO:0044422	cellular_component	obsolete organelle part		TTHERM_00486600	Z	Cytoskeleton		TTHERM_00284180	PlasmaMembrane
TTHERM_01122770	GO:0048519	biological_process	negative regulation of biological process		TTHERM_00486060	Z	Cytoskeleton		TTHERM_00284150	Mitochondrial
TTHERM_01122770	GO:0008584	biological_process	male gonad development		TTHERM_00442020	Z	Cytoskeleton		TTHERM_00284140	Nuclear
TTHERM_01122770	GO:0044424	cellular_component	obsolete intracellular part		TTHERM_00442100	Z	Cytoskeleton		TTHERM_00284130	Nuclear
TTHERM_01122770	GO:0008585	biological_process	female gonad development		TTHERM_00442160	Z	Cytoskeleton		TTHERM_01108690	Extracellular
TTHERM_01122770	GO:0044425	cellular_component	obsolete membrane part		TTHERM_00410140	Z	Cytoskeleton		TTHERM_00284120	PlasmaMembrane
TTHERM_01122770	GO:0048522	biological_process	positive regulation of cellular process		TTHERM_00399210	Z	Cytoskeleton		TTHERM_00284110	PlasmaMembrane
TTHERM_01122770	GO:0048523	biological_process	negative regulation of cellular process		TTHERM_00405390	Z	Cytoskeleton		TTHERM_000284109	Nuclear
TTHERM_01122770	GO:0045453	biological_process	bone resorption		TTHERM_00405420	Z	Cytoskeleton		TTHERM_00284090	Nuclear
TTHERM_01122770	GO:0051599	biological_process	response to hydrostatic pressure		TTHERM_00449029	Z	Cytoskeleton		TTHERM_00284080	Nuclear
TTHERM_01122770	GO:0044432	cellular_component	obsolete endoplasmic reticulum part		TTHERM_00454090	Z	Cytoskeleton		TTHERM_00284070	Nuclear
TTHERM_01122770	GO:0030097	biological_process	hemopoiesis		TTHERM_00372480	Z	Cytoskeleton		TTHERM_00284060	Nuclear
TTHERM_01122770	GO:0004497	molecular_function	monooxygenase activity		TTHERM_01276420	Z	Cytoskeleton		TTHERM_00284050	Nuclear
TTHERM_01122770	GO:0030099	biological_process	myeloid cell differentiation		TTHERM_00375170	Z	Cytoskeleton		TTHERM_00284040	Nuclear
TTHERM_01122770	GO:0046483	biological_process	heterocycle metabolic process		TTHERM_00349110	Z	Cytoskeleton		TTHERM_00284030	Nuclear
TTHERM_01122770	GO:0048534	biological_process	hematopoietic or lymphoid organ development		TTHERM_00348510	Z	Cytoskeleton		TTHERM_01108700	Cytoplasmic
TTHERM_01122770	GO:0010646	biological_process	regulation of cell communication		TTHERM_00348290	Z	Cytoskeleton		TTHERM_00284020	Nuclear
TTHERM_01122770	GO:0010647	biological_process	positive regulation of cell communication		TTHERM_000346609	Z	Cytoskeleton		TTHERM_00284010	Nuclear
TTHERM_01122770	GO:0009628	biological_process	response to abiotic stimulus		TTHERM_00346610	Z	Cytoskeleton		TTHERM_00284000	PlasmaMembrane
TTHERM_01122770	GO:0044444	cellular_component	obsolete cytoplasmic part		TTHERM_01347910	Z	Cytoskeleton		TTHERM_00283990	Nuclear
TTHERM_01122770	GO:0044446	cellular_component	obsolete intracellular organelle part		TTHERM_00899570	V	Defense mechanisms		TTHERM_00283980	Nuclear
TTHERM_01122770	GO:0008610	biological_process	lipid biosynthetic process		TTHERM_00340090	V	Defense mechanisms		TTHERM_00283970	PlasmaMembrane
TTHERM_01122770	GO:0009635	biological_process	response to herbicide		TTHERM_000305449	V	Defense mechanisms		TTHERM_00283950	PlasmaMembrane
TTHERM_01122770	GO:0009636	biological_process	response to toxic substance		TTHERM_00305440	V	Defense mechanisms		TTHERM_00283930	PlasmaMembrane
TTHERM_01122770	GO:0044456	cellular_component	obsolete synapse part		TTHERM_00300050	V	Defense mechanisms		TTHERM_000283929	Nuclear
TTHERM_01122770	GO:0043436	biological_process	oxoacid metabolic process		TTHERM_00298459	V	Defense mechanisms		TTHERM_00283920	Nuclear
TTHERM_01122770	GO:0097708	cellular_component	intracellular vesicle		TTHERM_00316940	V	Defense mechanisms		TTHERM_01108710	Nuclear
TTHERM_01122770	GO:0044463	cellular_component	obsolete cell projection part		TTHERM_00314910	V	Defense mechanisms		TTHERM_000283919	Nuclear
TTHERM_01122770	GO:0044464	cellular_component	obsolete cell part		TTHERM_00415580	V	Defense mechanisms		TTHERM_00283910	PlasmaMembrane
TTHERM_01122770	GO:0030133	cellular_component	transport vesicle		TTHERM_00415570	V	Defense mechanisms		TTHERM_00283900	Nuclear
TTHERM_01122770	GO:0097720	biological_process	calcineurin-mediated signaling		TTHERM_000414528	V	Defense mechanisms		TTHERM_00283890	Mitochondrial
TTHERM_01122770	GO:0120255	biological_process	olefinic compound biosynthetic process		TTHERM_000414529	V	Defense mechanisms		TTHERM_00283880	Nuclear
TTHERM_01122770	GO:0042430	biological_process	indole-containing compound metabolic process		TTHERM_00268020	V	Defense mechanisms		TTHERM_000283879	Extracellular
TTHERM_01122770	GO:0120254	biological_process	olefinic compound metabolic process		TTHERM_00748990	V	Defense mechanisms		TTHERM_00283870	Nuclear
TTHERM_01122770	GO:0018879	biological_process	biphenyl metabolic process		TTHERM_00188630	V	Defense mechanisms		TTHERM_00283850	Cytoplasmic
TTHERM_01122770	GO:0035265	biological_process	organ growth		TTHERM_00190860	V	Defense mechanisms		TTHERM_00283840	Cytoplasmic
TTHERM_01122770	GO:0035270	biological_process	endocrine system development		TTHERM_00633520	V	Defense mechanisms		TTHERM_00684750	Nuclear
TTHERM_01122770	GO:0048583	biological_process	regulation of response to stimulus		TTHERM_00151488	V	Defense mechanisms		TTHERM_01108720	Nuclear
TTHERM_01122770	GO:0005575	cellular_component	cellular_component		TTHERM_00149890	V	Defense mechanisms		TTHERM_00283830	Nuclear
TTHERM_01122770	GO:0048585	biological_process	negative regulation of response to stimulus		TTHERM_000149889	V	Defense mechanisms		TTHERM_000283829	Nuclear
TTHERM_01122770	GO:0030154	biological_process	cell differentiation		TTHERM_00149680	V	Defense mechanisms		TTHERM_00283820	Nuclear
TTHERM_01122770	GO:0042445	biological_process	hormone metabolic process		TTHERM_00125090	V	Defense mechanisms		TTHERM_00283810	Nuclear
TTHERM_01122770	GO:0048589	biological_process	developmental growth		TTHERM_00686040	V	Defense mechanisms		TTHERM_00283800	Nuclear
TTHERM_01122770	GO:0042446	biological_process	hormone biosynthetic process		TTHERM_00136000	V	Defense mechanisms		TTHERM_00283790	Nuclear
TTHERM_01122770	GO:0018894	biological_process	dibenzo-p-dioxin metabolic process		TTHERM_01001470	V	Defense mechanisms		TTHERM_00283770	Nuclear
TTHERM_01122770	GO:0042447	biological_process	hormone catabolic process		TTHERM_00569320	V	Defense mechanisms		TTHERM_00283760	Nuclear
TTHERM_01122770	GO:0046545	biological_process	development of primary female sexual characteristics		TTHERM_00431330	V	Defense mechanisms		TTHERM_000283749	Nuclear
TTHERM_01122770	GO:0046546	biological_process	development of primary male sexual characteristics		TTHERM_00630410	V	Defense mechanisms		TTHERM_01108740	Nuclear
TTHERM_01122770	GO:0002520	biological_process	immune system development		TTHERM_00265120	V	Defense mechanisms		TTHERM_00283730	Nuclear
TTHERM_01122770	GO:0002521	biological_process	leukocyte differentiation		TTHERM_00214800	V	Defense mechanisms		TTHERM_00283720	Nuclear
TTHERM_01122770	GO:0019932	biological_process	second-messenger-mediated signaling		TTHERM_00070900	V	Defense mechanisms		TTHERM_000283719	Nuclear
TTHERM_01122770	GO:0001501	biological_process	skeletal system development		TTHERM_00161460	V	Defense mechanisms		TTHERM_00283710	Nuclear
TTHERM_01122770	GO:0048608	biological_process	reproductive structure development		TTHERM_00047720	V	Defense mechanisms		TTHERM_00283700	Cytoplasmic
TTHERM_01122770	GO:0048609	biological_process	multicellular organismal reproductive process		TTHERM_00048850	V	Defense mechanisms		TTHERM_000283699	PlasmaMembrane
TTHERM_01122770	GO:0006629	biological_process	lipid metabolic process		TTHERM_01423430	V	Defense mechanisms		TTHERM_00283690	PlasmaMembrane
TTHERM_01122770	GO:0098793	cellular_component	presynapse		TTHERM_00185500	V	Defense mechanisms		TTHERM_00283670	Nuclear
TTHERM_01122770	GO:0030186	biological_process	melatonin metabolic process		TTHERM_01299700	V	Defense mechanisms		TTHERM_00283660	Nuclear
TTHERM_01122770	GO:0015850	biological_process	organic hydroxy compound transport		TTHERM_01100510	V	Defense mechanisms		TTHERM_00283650	Nuclear
TTHERM_01122770	GO:0098794	cellular_component	postsynapse		TTHERM_01100530	V	Defense mechanisms		TTHERM_01108750	Nuclear
TTHERM_01122770	GO:0034284	biological_process	response to monosaccharide		TTHERM_01100540	V	Defense mechanisms		g11720	Mitochondrial
TTHERM_01122770	GO:0065007	biological_process	biological regulation		TTHERM_00920760	V	Defense mechanisms		TTHERM_00283630	PlasmaMembrane
TTHERM_01122770	GO:0065008	biological_process	regulation of biological quality		TTHERM_00040430	V	Defense mechanisms		TTHERM_000283629	Mitochondrial
TTHERM_01122770	GO:0002544	biological_process	chronic inflammatory response		TTHERM_00039230	V	Defense mechanisms		TTHERM_00283610	Nuclear
TTHERM_01122770	GO:0033267	cellular_component	obsolete axon part		TTHERM_00037430	V	Defense mechanisms		TTHERM_00283580	Nuclear
TTHERM_01122770	GO:0005622	cellular_component	intracellular anatomical structure		TTHERM_00378510	V	Defense mechanisms		TTHERM_000283569	Mitochondrial
TTHERM_01122770	GO:0009719	biological_process	response to endogenous stimulus		TTHERM_00865360	V	Defense mechanisms		g11727.t2	Mitochondrial
TTHERM_01122770	GO:0005623	cellular_component	obsolete cell		TTHERM_00701010	V	Defense mechanisms		TTHERM_00283550	Nuclear
TTHERM_01122770	GO:0009725	biological_process	response to hormone		TTHERM_00700980	V	Defense mechanisms		TTHERM_00283540	Nuclear
TTHERM_01122770	GO:0051716	biological_process	cellular response to stimulus		TTHERM_00823540	V	Defense mechanisms		TTHERM_01108760	Nuclear
TTHERM_01122770	GO:0010758	biological_process	regulation of macrophage chemotaxis		TTHERM_00842420	V	Defense mechanisms		TTHERM_00283530	Nuclear
TTHERM_01122770	GO:0044550	biological_process	secondary metabolite biosynthetic process		TTHERM_00992670	V	Defense mechanisms		TTHERM_00283520	Nuclear
TTHERM_01122770	GO:0010760	biological_process	negative regulation of macrophage chemotaxis		TTHERM_00992660	V	Defense mechanisms		TTHERM_00283500	PlasmaMembrane
TTHERM_01122770	GO:0098827	cellular_component	endoplasmic reticulum subcompartment		TTHERM_00992650	V	Defense mechanisms		TTHERM_00283490	Extracellular
TTHERM_01122770	GO:0023051	biological_process	regulation of signaling		TTHERM_00992640	V	Defense mechanisms		TTHERM_00283480	Lysosomal
TTHERM_01122770	GO:0023052	biological_process	signaling		TTHERM_00384660	V	Defense mechanisms		TTHERM_000283479	PlasmaMembrane
TTHERM_01122770	GO:0002573	biological_process	myeloid leukocyte differentiation		TTHERM_000384663	V	Defense mechanisms		TTHERM_000283478	Nuclear
TTHERM_01122770	GO:0009743	biological_process	response to carbohydrate		TTHERM_00252339	V	Defense mechanisms		g11736.t2	Extracellular
TTHERM_01122770	GO:0150034	cellular_component	distal axon		TTHERM_00250870	V	Defense mechanisms		TTHERM_00283450	Nuclear
TTHERM_01122770	GO:0023056	biological_process	positive regulation of signaling		TTHERM_00941580	V	Defense mechanisms		TTHERM_00283440	Nuclear
TTHERM_01122770	GO:0001553	biological_process	luteinization		TTHERM_00470620	V	Defense mechanisms		TTHERM_00283430	Nuclear
TTHERM_01122770	GO:0009746	biological_process	response to hexose		TTHERM_00697520	V	Defense mechanisms		TTHERM_00283410	PlasmaMembrane
TTHERM_01122770	GO:0018963	biological_process	phthalate metabolic process		TTHERM_00693040	V	Defense mechanisms		TTHERM_000283409	Nuclear
TTHERM_01122770	GO:0009749	biological_process	response to glucose		TTHERM_000688719	V	Defense mechanisms		TTHERM_00283390	Nuclear
TTHERM_01122770	GO:0023061	biological_process	signal release		TTHERM_00688720	V	Defense mechanisms		TTHERM_00283380	Nuclear
TTHERM_01122770	GO:0030237	biological_process	female sex determination		TTHERM_00688770	V	Defense mechanisms		TTHERM_00283370	Nuclear
TTHERM_01122770	GO:0006694	biological_process	steroid biosynthetic process		TTHERM_00614830	V	Defense mechanisms		TTHERM_00283360	Nuclear
TTHERM_01122770	GO:0050727	biological_process	regulation of inflammatory response		TTHERM_00600350	V	Defense mechanisms		TTHERM_00283350	Nuclear
TTHERM_01122770	GO:0050728	biological_process	negative regulation of inflammatory response		TTHERM_00649360	V	Defense mechanisms		TTHERM_00283340	Nuclear
TTHERM_01122770	GO:0042537	biological_process	benzene-containing compound metabolic process		TTHERM_00624140	V	Defense mechanisms		TTHERM_00283330	Nuclear
TTHERM_01122770	GO:0071214	biological_process	cellular response to abiotic stimulus		TTHERM_00557930	V	Defense mechanisms		TTHERM_000283319	PlasmaMembrane
TTHERM_01122770	GO:0006703	biological_process	estrogen biosynthetic process		TTHERM_00794010	V	Defense mechanisms		g11751.t2	PlasmaMembrane
TTHERM_01122770	GO:0006706	biological_process	steroid catabolic process		TTHERM_00502190	V	Defense mechanisms		TTHERM_00283300	Nuclear
TTHERM_01122770	GO:0006710	biological_process	androgen catabolic process		TTHERM_00494070	V	Defense mechanisms		TTHERM_00283290	Nuclear
TTHERM_01122770	GO:0060986	biological_process	endocrine hormone secretion		TTHERM_00526580	V	Defense mechanisms		TTHERM_00283280	Nuclear
TTHERM_01122770	GO:0071229	biological_process	cellular response to acid chemical		TTHERM_00526590	V	Defense mechanisms		TTHERM_000283279	Mitochondrial
TTHERM_01122770	GO:0010817	biological_process	regulation of hormone levels		TTHERM_00515250	V	Defense mechanisms		TTHERM_00283270	Nuclear
TTHERM_01122770	GO:0046660	biological_process	female sex differentiation		TTHERM_00535970	V	Defense mechanisms		TTHERM_000283269	Extracellular
TTHERM_01122770	GO:0006725	biological_process	cellular aromatic compound metabolic process		TTHERM_00541510	V	Defense mechanisms		TTHERM_00283250	Nuclear
TTHERM_01122770	GO:0104004	biological_process	cellular response to environmental stimulus		TTHERM_000541499	V	Defense mechanisms		TTHERM_01106040	Extracellular
TTHERM_01122770	GO:0020037	molecular_function	heme binding		TTHERM_00541500	V	Defense mechanisms		TTHERM_00283230	Nuclear
TTHERM_01122770	GO:0046661	biological_process	male sex differentiation		TTHERM_00467740	V	Defense mechanisms		TTHERM_00283220	Nuclear
TTHERM_01122770	GO:0043603	biological_process	cellular amide metabolic process		TTHERM_01092430	V	Defense mechanisms		TTHERM_00283210	Nuclear
TTHERM_01122770	GO:0110165	cellular_component	cellular anatomical entity		TTHERM_01092340	V	Defense mechanisms		TTHERM_00283200	Nuclear
TTHERM_01122770	GO:0003674	molecular_function	molecular_function		TTHERM_00440590	V	Defense mechanisms		g11764	Nuclear
TTHERM_01122770	GO:0048731	biological_process	system development		TTHERM_00419840	V	Defense mechanisms		TTHERM_00283190	Nuclear
TTHERM_01122770	GO:0048732	biological_process	gland development		TTHERM_00766400	V	Defense mechanisms		TTHERM_00283180	Nuclear
TTHERM_01122770	GO:0042592	biological_process	homeostatic process		TTHERM_00485760	V	Defense mechanisms		TTHERM_00283170	Nuclear
TTHERM_01122770	GO:0042593	biological_process	glucose homeostasis		TTHERM_00411950	V	Defense mechanisms		TTHERM_00283160	PlasmaMembrane
TTHERM_01122770	GO:0032354	biological_process	response to follicle-stimulating hormone		TTHERM_01207690	C	Energy production and conversion		TTHERM_00283150	Nuclear
TTHERM_01122770	GO:0032355	biological_process	response to estradiol		TTHERM_00325580	C	Energy production and conversion		TTHERM_01106050	Nuclear
TTHERM_01122770	GO:0050789	biological_process	regulation of biological process		TTHERM_00327150	C	Energy production and conversion		TTHERM_00283140	PlasmaMembrane
TTHERM_01122770	GO:0016999	biological_process	antibiotic metabolic process		TTHERM_01206390	C	Energy production and conversion		TTHERM_00283130	Nuclear
TTHERM_01122770	GO:0005737	cellular_component	cytoplasm		TTHERM_00332200	C	Energy production and conversion		TTHERM_00283120	Nuclear
TTHERM_01122770	GO:0050794	biological_process	regulation of cellular process		TTHERM_000332209	C	Energy production and conversion		TTHERM_000283119	Nuclear
TTHERM_01122770	GO:0043627	biological_process	response to estrogen		TTHERM_00339640	C	Energy production and conversion		TTHERM_00283110	Nuclear
TTHERM_01122770	GO:0032368	biological_process	regulation of lipid transport		TTHERM_00338510	C	Energy production and conversion		TTHERM_00283100	Nuclear
TTHERM_01122770	GO:0032370	biological_process	positive regulation of lipid transport		TTHERM_00338200	C	Energy production and conversion		TTHERM_00283080	Nuclear
TTHERM_01122770	GO:0031347	biological_process	regulation of defense response		TTHERM_00335630	C	Energy production and conversion		TTHERM_00283070	Nuclear
TTHERM_01122770	GO:0050803	biological_process	regulation of synapse structure or activity		TTHERM_00333230	C	Energy production and conversion		TTHERM_00283030	Nuclear
TTHERM_01122770	GO:0031348	biological_process	negative regulation of defense response		TTHERM_00310820	C	Energy production and conversion		TTHERM_00283010	Nuclear
TTHERM_01122770	GO:0002676	biological_process	regulation of chronic inflammatory response		TTHERM_00300640	C	Energy production and conversion		TTHERM_000281031	Nuclear
TTHERM_01122770	GO:0002677	biological_process	negative regulation of chronic inflammatory response		TTHERM_00300630	C	Energy production and conversion		TTHERM_00281021	PlasmaMembrane
TTHERM_01122770	GO:0030325	biological_process	adrenal gland development		TTHERM_00300620	C	Energy production and conversion		TTHERM_00281010	Extracellular
TTHERM_01122770	GO:0001655	biological_process	urogenital system development		TTHERM_00298310	C	Energy production and conversion		TTHERM_00281000	Cytoplasmic
TTHERM_01122770	GO:0002682	biological_process	regulation of immune system process		TTHERM_00318680	C	Energy production and conversion		TTHERM_00280990	Cytoplasmic
TTHERM_01122770	GO:0002683	biological_process	negative regulation of immune system process		TTHERM_01044750	C	Energy production and conversion		TTHERM_00280980	Extracellular
TTHERM_01122770	GO:0010876	biological_process	lipid localization		TTHERM_00317070	C	Energy production and conversion		TTHERM_00280970	Extracellular
TTHERM_01122770	GO:0002685	biological_process	regulation of leukocyte migration		TTHERM_00295080	C	Energy production and conversion		TTHERM_000279970	Nuclear
TTHERM_01122770	GO:0036477	cellular_component	somatodendritic compartment		TTHERM_00294640	C	Energy production and conversion		TTHERM_01106070	Nuclear
TTHERM_01122770	GO:0030334	biological_process	regulation of cell migration		TTHERM_00294490	C	Energy production and conversion		TTHERM_00279940	Nuclear
TTHERM_01122770	GO:0002686	biological_process	negative regulation of leukocyte migration		TTHERM_00290670	C	Energy production and conversion		TTHERM_00279930	Nuclear
TTHERM_01122770	GO:0002688	biological_process	regulation of leukocyte chemotaxis		TTHERM_00289070	C	Energy production and conversion		TTHERM_000279929	Nuclear
TTHERM_01122770	GO:0030336	biological_process	negative regulation of cell migration		TTHERM_001106132	C	Energy production and conversion		TTHERM_00279920	Nuclear
TTHERM_01122770	GO:0043648	biological_process	dicarboxylic acid metabolic process		TTHERM_00684790	C	Energy production and conversion		TTHERM_00279910	Nuclear
TTHERM_01122770	GO:0002689	biological_process	negative regulation of leukocyte chemotaxis		TTHERM_00276040	C	Energy production and conversion		TTHERM_000279909	PlasmaMembrane
TTHERM_01122770	GO:0048771	biological_process	tissue remodeling		g12094.t2	C	Energy production and conversion		TTHERM_00279900	PlasmaMembrane
TTHERM_01122770	GO:0001678	biological_process	cellular glucose homeostasis		TTHERM_00275750	C	Energy production and conversion		TTHERM_00279880	Cytoplasmic
TTHERM_01122770	GO:0071310	biological_process	cellular response to organic substance		TTHERM_00394490	C	Energy production and conversion		TTHERM_000279878	Nuclear
TTHERM_01122770	GO:0016020	cellular_component	membrane		TTHERM_00392790	C	Energy production and conversion		TTHERM_00684770	Cytoplasmic
TTHERM_01122770	GO:0006805	biological_process	xenobiotic metabolic process		TTHERM_00391230	C	Energy production and conversion		TTHERM_01106080	Nuclear
TTHERM_01122770	GO:0005783	cellular_component	endoplasmic reticulum		TTHERM_00784570	C	Energy production and conversion		TTHERM_00279860	Nuclear
TTHERM_01122770	GO:0006807	biological_process	nitrogen compound metabolic process		TTHERM_000784559	C	Energy production and conversion		TTHERM_000279859	Nuclear
TTHERM_01122770	GO:0006810	biological_process	transport		TTHERM_000784329	C	Energy production and conversion		TTHERM_000279858	Nuclear
TTHERM_01122770	GO:0072347	biological_process	response to anesthetic		TTHERM_00784330	C	Energy production and conversion		TTHERM_000279857	Nuclear
TTHERM_01122770	GO:0071322	biological_process	cellular response to carbohydrate stimulus		g12501.t2	C	Energy production and conversion		TTHERM_00279850	Nuclear
TTHERM_01122770	GO:0005789	cellular_component	endoplasmic reticulum membrane		TTHERM_01311280	C	Energy production and conversion		TTHERM_00279840	Nuclear
TTHERM_01122770	GO:0071326	biological_process	cellular response to monosaccharide stimulus		TTHERM_01311290	C	Energy production and conversion		TTHERM_00279830	Nuclear
TTHERM_01122770	GO:0043679	cellular_component	axon terminus		TTHERM_01197090	C	Energy production and conversion		TTHERM_000279829	Cytoplasmic
TTHERM_01122770	GO:0060065	biological_process	uterus development		TTHERM_00685850	C	Energy production and conversion		TTHERM_000279828	Nuclear
TTHERM_01122770	GO:0071331	biological_process	cellular response to hexose stimulus		TTHERM_01156830	C	Energy production and conversion		TTHERM_00279820	Nuclear
TTHERM_01122770	GO:0071333	biological_process	cellular response to glucose stimulus		TTHERM_000775989	C	Energy production and conversion		TTHERM_01106090	Nuclear
TTHERM_01122770	GO:0048806	biological_process	genitalia development		TTHERM_00775980	C	Energy production and conversion		TTHERM_00279810	Nuclear
TTHERM_01122770	GO:0016042	biological_process	lipid catabolic process		TTHERM_00979780	C	Energy production and conversion		TTHERM_000279809	Nuclear
TTHERM_01122770	GO:0031410	cellular_component	cytoplasmic vesicle		TTHERM_00221100	C	Energy production and conversion		TTHERM_00279790	Extracellular
TTHERM_01122770	GO:0009914	biological_process	hormone transport		TTHERM_00218790	C	Energy production and conversion		TTHERM_00279780	Nuclear
TTHERM_01122770	GO:0070330	molecular_function	aromatase activity		TTHERM_00237310	C	Energy production and conversion		TTHERM_00279770	Nuclear
TTHERM_01122770	GO:0071363	biological_process	cellular response to growth factor stimulus		TTHERM_00237500	C	Energy production and conversion		TTHERM_00279750	Cytoplasmic
TTHERM_01122770	GO:0005829	cellular_component	cytosol		TTHERM_00241700	C	Energy production and conversion		TTHERM_000279719	PlasmaMembrane
TTHERM_01122770	GO:0050886	biological_process	endocrine process		TTHERM_00242560	C	Energy production and conversion		TTHERM_00279710	Extracellular
TTHERM_01122770	GO:0042698	biological_process	ovulation cycle		TTHERM_00145360	C	Energy production and conversion		TTHERM_00279700	Nuclear
TTHERM_01122770	GO:0071371	biological_process	cellular response to gonadotropin stimulus		TTHERM_00145350	C	Energy production and conversion		TTHERM_01106100	Nuclear
TTHERM_01122770	GO:0071372	biological_process	cellular response to follicle-stimulating hormone stimulus		TTHERM_000145009	C	Energy production and conversion		TTHERM_00279680	Nuclear
TTHERM_01122770	GO:0050896	biological_process	response to stimulus		TTHERM_00144860	C	Energy production and conversion		TTHERM_00279670	Cytoplasmic
TTHERM_01122770	GO:0045779	biological_process	negative regulation of bone resorption		TTHERM_00143770	C	Energy production and conversion		TTHERM_00279660	Nuclear
TTHERM_01122770	GO:0050900	biological_process	leukocyte migration		TTHERM_00188470	C	Energy production and conversion		TTHERM_00278640	Nuclear
TTHERM_01122770	GO:0006869	biological_process	lipid transport		TTHERM_00189479	C	Energy production and conversion		TTHERM_00278630	Nuclear
TTHERM_01122770	GO:0048856	biological_process	anatomical structure development		TTHERM_00189510	C	Energy production and conversion		TTHERM_00278610	PlasmaMembrane
TTHERM_01122770	GO:0030424	cellular_component	axon		TTHERM_00189520	C	Energy production and conversion		TTHERM_000277610	Nuclear
TTHERM_01122770	GO:0030425	cellular_component	dendrite		TTHERM_01107390	C	Energy production and conversion		TTHERM_00277600	Nuclear
TTHERM_01122770	GO:0033500	biological_process	carbohydrate homeostasis		TTHERM_01080330	C	Energy production and conversion		TTHERM_01106110	Nuclear
TTHERM_01122770	GO:0035556	biological_process	intracellular signal transduction		TTHERM_01080350	C	Energy production and conversion		TTHERM_00277590	Nuclear
TTHERM_01122770	GO:0048869	biological_process	cellular developmental process		TTHERM_01080360	C	Energy production and conversion		g11831	Nuclear
TTHERM_01122770	GO:0048870	biological_process	cell motility		TTHERM_01080370	C	Energy production and conversion		TTHERM_000277589	Nuclear
TTHERM_01122770	GO:0048871	biological_process	multicellular organismal homeostasis		TTHERM_00962090	C	Energy production and conversion		g11833	Extracellular
TTHERM_01122770	GO:0050920	biological_process	regulation of chemotaxis		TTHERM_00962070	C	Energy production and conversion		TTHERM_000277587	PlasmaMembrane
TTHERM_01122770	GO:0050922	biological_process	negative regulation of chemotaxis		TTHERM_00962060	C	Energy production and conversion		TTHERM_00277580	PlasmaMembrane
TTHERM_01122770	GO:0048878	biological_process	chemical homeostasis		TTHERM_00962050	C	Energy production and conversion		TTHERM_00277570	PlasmaMembrane
TTHERM_01122770	GO:0070382	cellular_component	exocytic vesicle		TTHERM_00962040	C	Energy production and conversion		TTHERM_00277560	Extracellular
TTHERM_01122770	GO:0003824	molecular_function	catalytic activity		TTHERM_00962020	C	Energy production and conversion		TTHERM_00277550	Nuclear
TTHERM_01122770	GO:0032501	biological_process	multicellular organismal process		TTHERM_00962010	C	Energy production and conversion		TTHERM_01106120	Nuclear
TTHERM_01122770	GO:0062197	biological_process	cellular response to chemical stress		TTHERM_000962008	C	Energy production and conversion		TTHERM_00277540	Nuclear
TTHERM_01122770	GO:0032502	biological_process	developmental process		TTHERM_00962000	C	Energy production and conversion		TTHERM_00277530	Nuclear
TTHERM_01122770	GO:0014070	biological_process	response to organic cyclic compound		TTHERM_00152100	C	Energy production and conversion		TTHERM_00277510	Nuclear
TTHERM_01122770	GO:0032504	biological_process	multicellular organism reproduction		TTHERM_00151390	C	Energy production and conversion		TTHERM_00277500	PlasmaMembrane
TTHERM_01122770	GO:0014072	biological_process	response to isoquinoline alkaloid		TTHERM_00151380	C	Energy production and conversion		TTHERM_00277490	Nuclear
TTHERM_01122770	GO:0016125	biological_process	sterol metabolic process		TTHERM_00149020	C	Energy production and conversion		TTHERM_00277480	Nuclear
TTHERM_01122770	GO:0046849	biological_process	bone remodeling		TTHERM_00148700	C	Energy production and conversion		TTHERM_00277470	Cytoplasmic
TTHERM_01122770	GO:0046850	biological_process	regulation of bone remodeling		TTHERM_01412050	C	Energy production and conversion		TTHERM_00277460	Nuclear
TTHERM_01122770	GO:0009987	biological_process	cellular process		g14781.t2	C	Energy production and conversion		TTHERM_000277459	PlasmaMembrane
TTHERM_01122770	GO:0046851	biological_process	negative regulation of bone remodeling		TTHERM_01412060	C	Energy production and conversion		TTHERM_00277420	PlasmaMembrane
TTHERM_01122770	GO:0033554	biological_process	cellular response to stress		TTHERM_00125590	C	Energy production and conversion		TTHERM_01106130	Nuclear
TTHERM_01122770	GO:0006935	biological_process	chemotaxis		TTHERM_00129890	C	Energy production and conversion		TTHERM_00277410	Nuclear
TTHERM_01122770	GO:0046879	biological_process	hormone secretion		TTHERM_00137990	C	Energy production and conversion		TTHERM_00277400	Cytoplasmic
TTHERM_01122770	GO:0046883	biological_process	regulation of hormone secretion		TTHERM_00137750	C	Energy production and conversion		TTHERM_00277390	Nuclear
TTHERM_01122770	GO:0006950	biological_process	response to stress		TTHERM_00137740	C	Energy production and conversion		TTHERM_00277380	Nuclear
TTHERM_01122770	GO:0033574	biological_process	response to testosterone		TTHERM_00133400	C	Energy production and conversion		g11853.t2	Nuclear
TTHERM_01122770	GO:0071462	biological_process	cellular response to water stimulus		TTHERM_01001510	C	Energy production and conversion		TTHERM_000277339	Extracellular
TTHERM_01122770	GO:0046887	biological_process	positive regulation of hormone secretion		TTHERM_000131249	C	Energy production and conversion		TTHERM_000277338	PlasmaMembrane
TTHERM_01122770	GO:0006952	biological_process	defense response		TTHERM_00571860	C	Energy production and conversion		TTHERM_00277320	PlasmaMembrane
TTHERM_01122770	GO:0071464	biological_process	cellular response to hydrostatic pressure		TTHERM_00569410	C	Energy production and conversion		TTHERM_001106132	Mitochondrial
TTHERM_01122770	GO:0006954	biological_process	inflammatory response		TTHERM_00857780	C	Energy production and conversion		TTHERM_00277300	PlasmaMembrane
TTHERM_01122770	GO:0055082	biological_process	cellular chemical homeostasis		TTHERM_00079540	C	Energy production and conversion		TTHERM_000277289	PlasmaMembrane
TTHERM_01122770	GO:0071466	biological_process	cellular response to xenobiotic stimulus		TTHERM_00079270	C	Energy production and conversion		TTHERM_000277288	PlasmaMembrane
TTHERM_01122770	GO:1901361	biological_process	organic cyclic compound catabolic process		TTHERM_00077599	C	Energy production and conversion		TTHERM_00277280	Nuclear
TTHERM_01122770	GO:1901360	biological_process	organic cyclic compound metabolic process		TTHERM_00077450	C	Energy production and conversion		TTHERM_00277270	Nuclear
TTHERM_01122770	GO:1901363	molecular_function	heterocyclic compound binding		TTHERM_00077080	C	Energy production and conversion		TTHERM_00277260	Nuclear
TTHERM_01122770	GO:1901362	biological_process	organic cyclic compound biosynthetic process		TTHERM_00686170	C	Energy production and conversion		TTHERM_000277259	Extracellular
TTHERM_01122770	GO:0010033	biological_process	response to organic substance		TTHERM_00429720	C	Energy production and conversion		TTHERM_000277258	Nuclear
TTHERM_01122770	GO:0010035	biological_process	response to inorganic substance		TTHERM_00429800	C	Energy production and conversion		TTHERM_00277240	Nuclear
TTHERM_01122770	GO:0010038	biological_process	response to metal ion		TTHERM_00430070	C	Energy production and conversion		TTHERM_001106135	Nuclear
TTHERM_01122770	GO:0046903	biological_process	secretion		TTHERM_00431320	C	Energy production and conversion		TTHERM_00277230	Nuclear
TTHERM_01122770	GO:0046906	molecular_function	tetrapyrrole binding		TTHERM_00433470	C	Energy production and conversion		TTHERM_00277220	Nuclear
TTHERM_01122770	GO:0071495	biological_process	cellular response to endogenous stimulus		TTHERM_00896100	C	Energy production and conversion		TTHERM_000277219	Mitochondrial
TTHERM_01122770	GO:0055114	biological_process	obsolete oxidation-reduction process		TTHERM_01014550	C	Energy production and conversion		TTHERM_00277210	Nuclear
TTHERM_01122770	GO:0030540	biological_process	female genitalia development		TTHERM_00637710	C	Energy production and conversion		TTHERM_00277190	Nuclear
TTHERM_01122770	GO:0034641	biological_process	cellular nitrogen compound metabolic process		TTHERM_00193230	C	Energy production and conversion		TTHERM_00277180	Nuclear
TTHERM_01122770	GO:0008021	cellular_component	synaptic vesicle		TTHERM_00193660	C	Energy production and conversion		TTHERM_00277170	Nuclear
TTHERM_01122770	GO:0060249	biological_process	anatomical structure homeostasis		TTHERM_00193910	C	Energy production and conversion		TTHERM_00277160	PlasmaMembrane
TTHERM_01122770	GO:0009055	molecular_function	electron transfer activity		TTHERM_00194260	C	Energy production and conversion		TTHERM_00277150	PlasmaMembrane
TTHERM_01122770	GO:0009056	biological_process	catabolic process		TTHERM_00194780	C	Energy production and conversion		TTHERM_001106138	Mitochondrial
TTHERM_01122770	GO:0009058	biological_process	biosynthetic process		TTHERM_00196130	C	Energy production and conversion		TTHERM_00277140	Nuclear
TTHERM_01122770	GO:0001894	biological_process	tissue homeostasis		TTHERM_00196200	C	Energy production and conversion		TTHERM_00277120	Nuclear
TTHERM_01122770	GO:0051046	biological_process	regulation of secretion		TTHERM_01308050	C	Energy production and conversion		TTHERM_00277110	Nuclear
TTHERM_01122770	GO:0051047	biological_process	positive regulation of secretion		TTHERM_00070730	C	Energy production and conversion		TTHERM_00277100	Nuclear
TTHERM_01122770	GO:0051049	biological_process	regulation of transport		TTHERM_00069540	C	Energy production and conversion		TTHERM_000277089	PlasmaMembrane
TTHERM_01122770	GO:0051050	biological_process	positive regulation of transport		TTHERM_00068140	C	Energy production and conversion		TTHERM_00277070	Nuclear
TTHERM_01122770	GO:1905521	biological_process	regulation of macrophage migration		TTHERM_00066940	C	Energy production and conversion		TTHERM_00418660	Nuclear
TTHERM_01122770	GO:1905522	biological_process	negative regulation of macrophage migration		TTHERM_00059370	C	Energy production and conversion		TTHERM_01106160	PlasmaMembrane
TTHERM_01122770	GO:1905517	biological_process	macrophage migration		TTHERM_00058520	C	Energy production and conversion		TTHERM_00418650	Nuclear
TTHERM_01122770	GO:0030595	biological_process	leukocyte chemotaxis		TTHERM_00058260	C	Energy production and conversion		TTHERM_00418640	Nuclear
TTHERM_01122770	GO:0097159	molecular_function	organic cyclic compound binding		TTHERM_00053800	C	Energy production and conversion		TTHERM_00418620	Nuclear
TTHERM_01122770	GO:0034698	biological_process	response to gonadotropin		TTHERM_00161840	C	Energy production and conversion		TTHERM_00418610	Nuclear
TTHERM_01122770	GO:0022414	biological_process	reproductive process		TTHERM_00161700	C	Energy production and conversion		TTHERM_000418598	PlasmaMembrane
TTHERM_01122770	GO:2000831	biological_process	regulation of steroid hormone secretion		TTHERM_00161260	C	Energy production and conversion		g11895	PlasmaMembrane
TTHERM_01122770	GO:0060322	biological_process	head development		TTHERM_00161250	C	Energy production and conversion		TTHERM_00418600	Nuclear
TTHERM_01122770	GO:0048037	molecular_function	obsolete cofactor binding		TTHERM_00160820	C	Energy production and conversion		TTHERM_00418590	Nuclear
TTHERM_01122770	GO:0060326	biological_process	cell chemotaxis		TTHERM_00160810	C	Energy production and conversion		TTHERM_00418580	Chloroplast
TTHERM_01122770	GO:1903532	biological_process	positive regulation of secretion by cell		TTHERM_000160799	C	Energy production and conversion		TTHERM_00418570	Nuclear
TTHERM_01122770	GO:0010164	biological_process	response to cesium ion		TTHERM_00160800	C	Energy production and conversion		TTHERM_00684780	Nuclear
TTHERM_01122770	GO:1903530	biological_process	regulation of secretion by cell		TTHERM_00933070	C	Energy production and conversion		TTHERM_01106170	Nuclear
TTHERM_01122770	GO:0061370	biological_process	testosterone biosynthetic process		TTHERM_00471929	C	Energy production and conversion		TTHERM_00418560	Nuclear
TTHERM_01122770	GO:0060348	biological_process	bone development		TTHERM_00043870	C	Energy production and conversion		TTHERM_000418549	Nuclear
TTHERM_01122770	GO:0003006	biological_process	developmental process involved in reproduction		TTHERM_00047070	C	Energy production and conversion		TTHERM_00418550	Mitochondrial
TTHERM_01122770	GO:0003008	biological_process	system process		TTHERM_00047080	C	Energy production and conversion		TTHERM_00418510	Nuclear
TTHERM_01122770	GO:0006082	biological_process	organic acid metabolic process		TTHERM_00047370	C	Energy production and conversion		TTHERM_000418498	Nuclear
TTHERM_01122770	GO:0034754	biological_process	cellular hormone metabolic process		TTHERM_00052260	C	Energy production and conversion		TTHERM_000418499	Nuclear
TTHERM_01122770	GO:0060359	biological_process	response to ammonium ion		TTHERM_00052310	C	Energy production and conversion		TTHERM_00418500	Nuclear
TTHERM_01122770	GO:0006091	biological_process	generation of precursor metabolites and energy		TTHERM_00998820	C	Energy production and conversion		g11908	PlasmaMembrane
TTHERM_01122770	GO:0008144	molecular_function	obsolete drug binding		TTHERM_00122050	C	Energy production and conversion		TTHERM_00418490	Nuclear
TTHERM_01122770	GO:0008150	biological_process	biological_process		TTHERM_00120880	C	Energy production and conversion		TTHERM_01106180	Nuclear
TTHERM_01122770	GO:0008152	biological_process	metabolic process		TTHERM_00118610	C	Energy production and conversion		TTHERM_00418470	Nuclear
TTHERM_01122770	GO:2000833	biological_process	positive regulation of steroid hormone secretion		TTHERM_00112320	C	Energy production and conversion		TTHERM_00418430	PlasmaMembrane
TTHERM_01122770	GO:1901564	biological_process	organonitrogen compound metabolic process		TTHERM_00575420	C	Energy production and conversion		TTHERM_00418380	Nuclear
TTHERM_01122770	GO:0010212	biological_process	response to ionizing radiation		TTHERM_00170580	C	Energy production and conversion		TTHERM_00418370	Nuclear
TTHERM_01122770	GO:0051179	biological_process	localization		TTHERM_00170590	C	Energy production and conversion		TTHERM_000418349	Nuclear
TTHERM_01122770	GO:0007154	biological_process	cell communication		TTHERM_00185640	C	Energy production and conversion		TTHERM_00418350	Nuclear
TTHERM_01122770	GO:0042995	cellular_component	cell projection		TTHERM_00094280	C	Energy production and conversion		TTHERM_00418340	Nuclear
TTHERM_01122770	GO:2000866	biological_process	positive regulation of estradiol secretion		TTHERM_00621600	C	Energy production and conversion		TTHERM_000418289	Nuclear
TTHERM_01122770	GO:0043005	cellular_component	neuron projection		TTHERM_01013300	C	Energy production and conversion		TTHERM_00418290	Cytoplasmic
TTHERM_01122770	GO:0007165	biological_process	signal transduction		TTHERM_00918500	C	Energy production and conversion		TTHERM_000418279	Mitochondrial
TTHERM_01122770	GO:2000864	biological_process	regulation of estradiol secretion		TTHERM_00735340	C	Energy production and conversion		TTHERM_001106189	Nuclear
TTHERM_00316500	GO:0005634	cellular_component	nucleus		TTHERM_00038970	C	Energy production and conversion		g11920	Nuclear
TTHERM_00316500	GO:0009987	biological_process	cellular process		TTHERM_00038960	C	Energy production and conversion		TTHERM_00418280	Nuclear
TTHERM_00316500	GO:0032774	biological_process	RNA biosynthetic process		TTHERM_00035620	C	Energy production and conversion		TTHERM_00418270	Nuclear
TTHERM_00316500	GO:0000785	cellular_component	chromatin		TTHERM_00030190	C	Energy production and conversion		TTHERM_000418249	Extracellular
TTHERM_00316500	GO:0019219	biological_process	regulation of nucleobase-containing compound metabolic process		TTHERM_00028610	C	Energy production and conversion		TTHERM_00418250	PlasmaMembrane
TTHERM_00316500	GO:0031507	biological_process	heterochromatin formation		TTHERM_00028530	C	Energy production and conversion		TTHERM_00418230	PlasmaMembrane
TTHERM_00316500	GO:1901576	biological_process	organic substance biosynthetic process		TTHERM_01002600	C	Energy production and conversion		TTHERM_00418220	Nuclear
TTHERM_00316500	GO:0019222	biological_process	regulation of metabolic process		TTHERM_00957590	C	Energy production and conversion		TTHERM_00418210	Nuclear
TTHERM_00316500	GO:0071704	biological_process	organic substance metabolic process		TTHERM_00711780	C	Energy production and conversion		TTHERM_000418199	Chloroplast
TTHERM_00316500	GO:1901360	biological_process	organic cyclic compound metabolic process		TTHERM_00713470	C	Energy production and conversion		TTHERM_01106190	Nuclear
TTHERM_00316500	GO:1901363	molecular_function	heterocyclic compound binding		TTHERM_00227520	C	Energy production and conversion		TTHERM_00418200	Nuclear
TTHERM_00316500	GO:1901362	biological_process	organic cyclic compound biosynthetic process		TTHERM_00471380	C	Energy production and conversion		TTHERM_000418167	PlasmaMembrane
TTHERM_00316500	GO:0051252	biological_process	regulation of RNA metabolic process		TTHERM_00107040	C	Energy production and conversion		TTHERM_000418168	PlasmaMembrane
TTHERM_00316500	GO:0051253	biological_process	negative regulation of RNA metabolic process		TTHERM_00106800	C	Energy production and conversion		g11934	Nuclear
TTHERM_00316500	GO:0010556	biological_process	regulation of macromolecule biosynthetic process		TTHERM_00105560	C	Energy production and conversion		TTHERM_000418169	PlasmaMembrane
TTHERM_00316500	GO:0010558	biological_process	negative regulation of macromolecule biosynthetic process		TTHERM_00105450	C	Energy production and conversion		TTHERM_00418170	Extracellular
TTHERM_00316500	GO:0005694	cellular_component	chromosome		TTHERM_00105320	C	Energy production and conversion		TTHERM_00418150	Extracellular
TTHERM_00316500	GO:0045892	biological_process	negative regulation of DNA-templated transcription		TTHERM_00101350	C	Energy production and conversion		TTHERM_00418140	Extracellular
TTHERM_00316500	GO:0006725	biological_process	cellular aromatic compound metabolic process		TTHERM_00865120	C	Energy production and conversion		TTHERM_01106200	Cytoplasmic
TTHERM_00316500	GO:1902679	biological_process	negative regulation of RNA biosynthetic process		TTHERM_00424720	C	Energy production and conversion		TTHERM_00418130	Extracellular
[truncated: 139,776 more rows]

## Sheet: Table S3
Table S3 Proteome and transcriptome expression data for identified proteins List of normalize relative protein abundance (normalized spectral abundance factor, NASF) of identified proteins.												Table S3 Proteome and transcriptome expression data for identified proteins List of FPKM values of identified proteins.
Gene_ID	3A1-27G	3A1-27S	3A1-80G	3A1-80S	G	S3	S15	C2	C12	C18		Gene_ID	3A1-27G	3A1-27S	3A1-80G	3A1-80S	C2	S3	G
TTHERM_01528530	2.04117e-07		1.19145e-07		1.25767e-07			6.81353e-08	4.24704e-07	2.18767e-07		TTHERM_01528530	0.47	0.1	0.14	0.05	0.81	1.525	0.09
TTHERM_01353180	6.33625e-07											TTHERM_00898160		0.45		0.55			0.15
TTHERM_01353190	5.02e-06	2.63034e-06		1.74996e-05		7.67156e-06			1.11069e-05	1.51117e-05		TTHERM_00684590	0.03		0.3		19.08	1.86	0.51
TTHERM_01353220	4.67232e-08			2.79816e-07			8.74117e-08	1.40368e-07	2.0587e-07			TTHERM_001261810	0.82	1.27	0.45	2.09	1.7	0.79
TTHERM_01261800	1.81438e-07	6.51979e-08	3.65378e-07	2.05246e-06	1.54647e-06	3.07841e-07	3.65843e-06	3.7853e-06	3.74184e-06	8.87571e-06		TTHERM_01353140		0.08			0.18
TTHERM_01295340	5.88574e-08	2.71926e-07	3.97542e-07	4.40606e-07	9.32529e-08	2.91804e-07		3.78904e-08	3.33431e-07	2.08556e-07		TTHERM_01353150	0.13				0.24
TTHERM_01295290	1.85393e-06	1.80291e-06	1.63458e-06				1.4674e-05					TTHERM_01353160		0.13	0.38				0.27
TTHERM_001295283	2.42701e-06				5.18536e-06		1.68059e-06		2.48249e-06	1.442e-05		TTHERM_001353162	0.69				1.29	0.935
TTHERM_01261790	2.71554e-07		2.56783e-06	5.59034e-07	1.25489e-07	7.53936e-07		5.09883e-07	3.73909e-08			TTHERM_01353180	0.15		0.16		0.12
TTHERM_00943050	8.51029e-08	3.44035e-08	3.35308e-08		7.86544e-08	5.90695e-08	7.96071e-08	6.39174e-08	7.7339e-07	5.86356e-08		TTHERM_01353190	0.27	0.02	0.15	0.07	0.34	0.14
TTHERM_00943010	0.00088923	0.00140393	0.000521122	0.000502478	0.000558623	0.00101253	0.000436283	0.000237083	0.00090122	0.00170858		TTHERM_01261800	5.75	1.59	4.59	0.67	5.63	10.73	1.81
TTHERM_00942980	9.77064e-06	2.09992e-06	1.28972e-05	8.33275e-07	7.6205e-07	2.11751e-06	1.04123e-06	1.42432e-06	5.24514e-06	8.97592e-06		TTHERM_01295370	0.02		0.17			0.63	0.06
TTHERM_01261780	3.79048e-07	4.47275e-07	5.65094e-07	1.4878e-06	2.27239e-07	7.53733e-07	1.14996e-07	1.23108e-07	3.49828e-07	6.91729e-07		TTHERM_001295369	0.2	0.09	0.05		0.15		0.09
TTHERM_00942970	4.02861e-06	1.03953e-05	3.96259e-06	1.06944e-05	4.06136e-05	7.49631e-06	2.67801e-05	9.65659e-06	9.25303e-06	1.05516e-05		TTHERM_01295360	0.05		0.02			0.07
TTHERM_00942950	1.25415e-07	5.06999e-08	8.89449e-07		1.15912e-06	2.95969e-06	1.17316e-07	1.88388e-07	4.83523e-07	1.16654e-06		TTHERM_01295350	0.64		0.48	0.06	0.09		0.05
g1004.t1	9.88748e-08	7.99418e-08					9.24896e-08			6.81244e-08		TTHERM_01295340	0.86	0.4	0.48	0.68	0.55	1.605	1.16
TTHERM_00942770	1.50115e-07	3.0662e-07	8.09364e-07		5.98775e-07	7.78715e-07	7.39058e-08		4.09043e-07	4.79039e-07		TTHERM_001295314		0.1				0.17
TTHERM_00942750	2.07514e-05	7.784e-06		4.0601e-05	1.93878e-05		4.99148e-06	3.54121e-06	4.4162e-05	8.51634e-05		TTHERM_01295310	1.61	0.35	1.13	0.17	2.14	2.565	0.32
TTHERM_00942730	2.59853e-05			5.1443e-05		2.97611e-05	6.11882e-06		5.61391e-05	0.000107893		TTHERM_01295300	2.98	7.78	2.09	11.08	26.59	6.845	3.17
TTHERM_00942700	5.89822e-08						6.30551e-08			9.28881e-08		TTHERM_01295290	0.18	0.1	0.7	0.1	3.28	1.88	0.3
TTHERM_00942690	1.65182e-05	1.71291e-05	1.98186e-05	2.10613e-06	1.37891e-06	1.46459e-05	5.62234e-06	4.06602e-06	1.00251e-05	1.03383e-05		TTHERM_001295283					123.15
TTHERM_001207740	2.36422e-06											TTHERM_01261790	0.03	0.08	0.93	0.24	0.55	0.85	1.53
TTHERM_00942660	7.22085e-08	3.15261e-06	1.26889e-05	2.70277e-07	6.67371e-08	2.50598e-07		2.71165e-07	3.73841e-06	1.34329e-06		TTHERM_01295280	4.82	2.76	4.03	3.45	2.74	4.87	1.74
TTHERM_00899570	2.04891e-08	3.31315e-08		1.53381e-07	7.57463e-08	2.84428e-08		8.4637e-07	1.69272e-07	9.45833e-07		TTHERM_000943052					0	0
TTHERM_00899550	8.99748e-07	6.19515e-06	2.92751e-06	1.36883e-06	1.87774e-07	1.3296e-06	9.77393e-07	1.46052e-06	1.91828e-06	7.11912e-06		TTHERM_000943051	0.63	2	1.85	2.4	2.17	2.335	1.89
TTHERM_000899549	0.00144601	0.000152939	0.000469309	0.000659668	0.000108829	0.000146922	5.91264e-05	4.83448e-05	0.000202402	0.00107063		TTHERM_00943050	4.14	6.82	4.67	5.56	11.87	14.235	8.56
TTHERM_00899480	1.39778e-06	2.47552e-05	3.35683e-06	1.46161e-05	1.01709e-05	1.01947e-05	2.72295e-05	2.41625e-05	2.49042e-05	5.93432e-05		TTHERM_000943049	2.29	3.88	2.66	5.79	2.25	2.04	3.13
TTHERM_00899460	0.000543642	0.00135266	0.000551192	0.00256953	0.0111089	0.0012582	0.00706281	0.0017827	0.000502483	0.00130683		TTHERM_00943040	1.38	0.42	0.35	0.15	3.71	3.975	0.7
TTHERM_00899430	1.12249e-07	1.63359e-06	5.30717e-07	5.37789e-06	3.85333e-07	3.78427e-07		6.81671e-06	4.96353e-06	2.24504e-05		TTHERM_00943020	7.02	26.34	45.57	44.54	123.26	32.27	9.79
TTHERM_00899420	2.93458e-08				5.42444e-08	2.71584e-08		8.8162e-08				TTHERM_00943010	3662.14	3766.45	2852.37	5615.61	1179.92	1959.31	3876.64
TTHERM_00899400	4.20014e-08											TTHERM_00942990	15.12	24.05	18.39	20.8	26.82	28.84	26.85
TTHERM_01207720	2.20637e-06	6.76449e-06	1.02927e-06	2.70084e-05	0.000138469	7.98795e-06	3.19655e-05	2.15823e-05	1.6099e-05	4.05706e-05		TTHERM_00942980	8.44	1.27	5.84	1.07	1.11	17.68	14.17
TTHERM_00899390	3.45902e-07				1.52742e-06			9.52576e-07	2.49783e-06			TTHERM_01261780	1.04	0.2	0.51	0.08	0.55	2.06	0.84
TTHERM_00898350	1.17383e-08	7.5925e-08	1.84998e-08		4.33955e-08					4.8526e-08		TTHERM_00942970	37.93	0.6	32.98	0.21	2.65	8.675	24.37
TTHERM_00898340	7.47454e-08	1.69212e-07	1.53139e-07	8.28125e-07	2.6251e-07	2.07522e-07	5.17396e-07	5.7261e-07	3.45807e-07	2.47197e-07		TTHERM_00942960	6.73	2.16	1.13	3.5	17.63	3.81	0.85
TTHERM_01025120	2.62239e-08	1.55485e-07	3.99516e-07	3.40275e-07		4.85384e-08	3.27073e-08	1.31305e-08	1.92578e-08	2.04773e-07		TTHERM_00942950	43.04	18.79	13.25	9.11	16.51	15.48	59.48
TTHERM_001023015	7.00795e-06	9.21541e-07			1.59496e-05	1.11252e-06			5.1202e-06			TTHERM_000942949					0.23	0.26	0.1
TTHERM_01207690	1.18249e-05	3.24131e-05	1.94623e-05	4.65479e-05	8.38868e-05	2.10293e-05	6.82332e-05	4.33404e-05	2.515e-05	0.000110945		g10034.t1	0.32	1.8		1.35	0.94
TTHERM_01021970	1.13109e-05	5.86998e-06	1.1716e-05	1.34711e-05	2.61304e-05	9.16462e-06	1.46604e-05		1.17443e-05	1.14409e-05		TTHERM_00942940	56.68	77.11	5.01	89.17	13.07	30.2	21.33
TTHERM_01021950	2.67047e-07							2.22168e-06				TTHERM_00942910	1.91	1	1.15	0.76	17.82	1.85	0.92
TTHERM_01021920	1.21657e-06	2.22382e-06	2.35497e-06	2.83115e-06	4.88862e-06	5.32347e-07	8.16393e-06	3.11855e-06	9.55547e-06	2.15566e-05		TTHERM_00942900	0.06	0.14		0.29	11.43
TTHERM_00325580	3.88946e-05	5.94518e-05	2.09556e-05	6.20821e-06	5.46238e-05	1.47359e-05	3.07199e-05	2.39179e-05	1.04445e-05	6.67004e-05		TTHERM_00942880	0.13	0.47		1.94	0.3		0.13
TTHERM_00325590	0.000139217	4.44653e-05	0.000152803	1.92601e-05	2.76088e-05	0.000106428	1.58291e-05	1.49789e-05	3.21448e-05	7.37024e-05		TTHERM_000942879	0.08			1.58	0.14
TTHERM_00325671	1.70206e-08											g1004.t1	1.37	0.91	0.89	0.1	2.15	2.8	1
TTHERM_00326680	1.59925e-08	1.16372e-07		1.22114e-06	6.94693e-07	1.44304e-07	1.0023e-06	7.32691e-07	3.69944e-07	3.74638e-07		TTHERM_00942870	0.04	0.05		0.03	0.16		0.09
TTHERM_01207660	3.0521e-05	0.000117723	2.90804e-05	0.000154289	0.000151803	8.21603e-05	0.00028702	7.26334e-05	0.000149309	0.000229372		g10041.t2	0.1	0.03		0.01
TTHERM_00326820	8.70113e-06	1.02752e-05	1.98015e-05	1.96221e-05	2.64946e-05	1.87447e-05	8.10545e-06	1.93612e-05	9.14717e-07	8.5075e-06		TTHERM_000942839			0.08				0.16
TTHERM_00326850	8.62437e-07	8.78074e-07	4.73207e-06	4.78237e-07	5.90435e-08	5.80877e-06	5.97587e-08	2.35106e-06	5.27783e-06	3.5653e-06		TTHERM_000942838				0.12
TTHERM_000326867	4.51303e-08							1.01687e-07				TTHERM_00942820					0.05
TTHERM_000326869	9.6512e-09					4.6892e-08		7.24863e-09		5.98468e-08		TTHERM_00942810	15.53	3.22	4.34	11.63	69.5	1.19	0.87
TTHERM_001207659	4.3026e-05	4.21782e-05	3.13595e-05	6.26392e-05	8.07706e-05	3.55324e-05	4.74874e-05	5.47434e-05	5.95456e-05	5.55524e-05		TTHERM_00942800	0.11	0.06	0.04	0.04	1.06		0.1
TTHERM_00326890	1.94371e-06	2.19163e-06	4.20253e-05		2.01977e-06	2.69824e-06	7.66587e-07			1.01346e-07		TTHERM_000942777	4.11	2.26	6.4	1.21	5.7	12.875	1.51
TTHERM_00326930	7.27018e-07	1.93011e-07	7.6956e-07	1.62461e-08	6.01728e-08	4.51898e-08		3.25991e-08	1.79292e-07			TTHERM_000942775			0.53				0.09
TTHERM_00326950	2.37325e-07	3.11459e-07	3.25241e-07	4.63465e-07	2.92456e-07	4.58369e-07	9.00866e-08		2.19747e-07	1.26073e-06		TTHERM_000942773	0.36		0.19
TTHERM_00326960	2.06154e-07	2.16947e-07	3.40373e-07	1.07784e-07	1.3912e-07	3.40692e-07	1.04073e-07		9.37185e-08	1.35276e-07		TTHERM_00942770	0.98	0.73	0.8	0.19	1.22	5.27	0.87
TTHERM_01207650	1.02182e-07	6.27879e-07	1.77144e-06	3.36571e-06	5.66636e-07	3.97174e-07	1.79696e-06	8.28843e-07	1.86845e-06	5.35063e-06		TTHERM_00942750	7.21	1.08	1.86	0.59	5.98	3.36	0.89
TTHERM_00327010	3.23032e-06			3.61162e-07	7.75466e-08				6.23862e-07			TTHERM_00942740	0.54	1.55	0.29	12.79	0.83	0.155	1.38
TTHERM_00327030	1.37555e-07	3.42202e-08					5.14689e-07	1.58942e-08		4.66585e-07		TTHERM_00942730	1.37	0.43	0.84	0.38	5.02	2.15	0.35
TTHERM_00327060	3.30039e-08	2.40157e-07		4.94134e-08			6.17451e-08	1.2394e-07	3.63551e-08	7.27666e-07		TTHERM_00942710	3.61	15.87	3.3	8.26	18.9	10.43	2.1
TTHERM_01207630	4.38567e-07	6.1068e-06	3.45594e-07	3.8303e-06	4.27854e-06	3.58524e-06	1.36748e-06	3.4037e-06	6.54868e-06	3.6932e-07		TTHERM_00942700	0.27	0.16	0.29	0.05	0.17	3.51	0.38
TTHERM_00327100	1.27346e-06	3.3157e-06	3.80988e-06	1.80645e-05	1.3565e-06	5.33338e-06	1.7404e-05	1.83508e-05	1.272e-05	4.85698e-05		TTHERM_00942690	16.07	4.07	29.84	5.25	5.1	27.4	28.54
[truncated: 24,320 more rows]

## Sheet: Table S4
Table S4 List of proteins with in vivo PTMs identified in T. thermophila
[truncated: 14,993 more rows]

## Sheet: Table S5
Table S5 Information of PTM identification
[truncated: 13,346 more rows]

[truncated: 5 more sheets: Table S6, Table S7, Table S8, Table S9, Table S10]
