# Supplementary material for: Proteogenomic Reassessment Provides Novel Insight into the Life Cycle of Tetrahymenathermophila
Source: Mol Cell Proteomics. 2025 Sep 30;24(11):101081. doi: 10.1016/j.mcpro.2025.101081 (PMC12615304; doi:10.1016/j.mcpro.2025.101081)
Supplement: Protein_Unique_Peptides.fa [file mmc2.zip]

Archive with 1 entries (1 files):
- protein_unique_peptides_mmc2.fa
