# Supplementary material for: Proteogenomic Reassessment Provides Novel Insight into the Life Cycle of Tetrahymenathermophila
Source: Mol Cell Proteomics. 2025 Sep 30;24(11):101081. doi: 10.1016/j.mcpro.2025.101081 (PMC12615304; doi:10.1016/j.mcpro.2025.101081)
Supplement: Protein_Unique_Peptides.fa [file mmc2.zip › protein_unique_peptides_mmc2.fa]

>g16019.t2
SFFIIK;TQSFISIIQK;TQSFISIIQK;TQSFISIIQK;TQSFISIIQK;TQSFISIIQK;SFFIIK;FISIIQK;NQNIISK;TQSFISIIQK;TQSFISIIQK;TQSFISIIQK;TQSFISIIQK;SFFIIK;SFFIIK;SFFIIK;TQSFISIIQK;TQSFISIIQK;FISIIQK;ISIIQK;IFGIQK
>TTHERM_000227558
CINISNITIK;CINISNITIK;CINISNITIK;CINISNITIK;CINISNITIK;CINISNITIK;NIQNIK;ISNITIK;CINISNITIK;NIQNIK;CINISNITIK;ISIDIK;CINISNITIDISR;CINISNITIK;CINISNITIK;CINISNITIK;CINISNITIK;CINISNITIK;CINISNITIK;CINISNITIK;CINIQNISIDIK;CINISNITIK;CINISNITIK;CINISNITIDISR;CINISNITIK;CINISNITIK;CINISNITIK;NISIDIK;CINISNITIK;CINISNITIK;CINISNITIK;CINISNITIK;CINISNITIK;CINISNITIK;CINISNITIK;CINISNITIK;CINISNITIK;NIQNIK;CINISNITIK;CINISNITIK;ISIDIK;CINISNITIK;CINISNITIK;CINISNITIK;CINISNITIK;CINISNITIK;CINISNITIK;CINISNITIK;CINISNITIK;CINISNITIK;CINISNITIK;CINISNITIK;CINISNITIK;CINISNITIK;CINISNITIK;CINISNITIK;CINISNITIK;GASSIVSAIAK;CINISNITIK
>TTHERM_00865230
IIDPIK;IIDPIK;IIDPIK;IIDPIK;IIDPIK;NINIIK;IIDPIK;NINIIK;NINIIK;NINIIK;NINIIK;IIDPIK;NINIIK;IIDPIK;NINIIK;IIDPIK;NINIIK;NINIIK;IIDPIK;IIDPIK;NINIIK;NINIIK;IIDPIK;IIDPIK;NINIIK;NINIIK;NINIIK;KEDIEK;NINIIK;IIDPIK
>TTHERM_00031670
NEEFIK;KIYAIK;KIYAIK;KIYAIK;FSIQDIK;KIYAIK;MVHRFFIEFSIQDIK
>TTHERM_000248239
IIFNIIK;IIFNIIK;IIFNIIK;IIFNIIK;IIFNIIK;IFNIIK;IIFNIIK;IIFNIIK;IIFNIIK;IIFNIIK;IFNIIK;IIFNIIK;IFNIIK;IIFNIIK;IIFNIIK;IIFNIIK;IIFNIIK;IIFNIIK;IIFNIIK;IIFNIIK;IIFNIIK;IIFNIIK;IIFNIIK;IIFNIIK;IIFNIIK;IFNIIK;IIFNIIK;IIFNIIK;IFNIIK;IFNIIK;IIFNIIK;IFNIIK;IFNIIK;IIFNIIK;IFNIIK;IIFNIIK;IIFNIIK;IIFNIIK;IIFNIIK;IIFNIIK;IIFNIIK;IIFNIIK;IFNIIK;IFNIIK;IFNIIK;IIFNIIK;IIFNIIK;IIFNIIK;IIFNIIK;IIFNIIK;IIFNIIK;IIFNIIK;IIFNIIK;IIFNIIK;IFNIIK;IFNIIK;IIFNIIK;IIFNIIK;IIFNIIK;IIFNIIK;IIFNIIK;IIFNIIK;IIFNIIK;IIFNIIK;IIFNIIK;IIFNIIK;IIFNIIK;IIFNIIK;IIFNIIK;IIFNIIK;IIFNIIK;IIFNIIK;IIFNIIK;IIFNIIK;IIFNIIK;IIFNIIK;IIFNIIK;IIFNIIK;IIFNIIK;IIFNIIK;IFNIIK;IIFNIIK;IIFNIIK;IIFNIIK;IIFNIIK;IIFNIIK;IIFNIIK;IIFNIIK;IIFNIIK;IIFNIIK;IIFNIIK;IFNIIK;IFNIIK;IFNIIK;IIFNIIK;IIFNIIK;IIFNIIK;IIFNIIK;IIFNIIK;IIFNIIK;IIFNIIK;IFNIIK;IFNIIK;IFNIIK;IFNIIK;IFNIIK;IFNIIK;FNIIKFIK;IIFNIIK;IIFNIIK;IFNIIK;IFNIIK;IFNIIK;FNIIKFIK;IFNIIK;IFNIIK;IIFNIIK;IIFNIIK;IIFNIIK;IIFNIIK;IFNIIK;IFNIIK;IFNIIK;IFNIIK;IIFNIIK;IFNIIK
>TTHERM_00657650
KMQEQINYEDIR;MQEQINYEDIR;IDFNIIR;IDFNIIR;IDFNIIR;IDFNIIR;IDQFEFSPIK;MQEQINYEDIR;KMQEQINYEDIR;SEDIDIKI
>g11133.t1
ISAHFIK;ISAHFIK;ISAHFIK;IKTIIK;IKTIIK
>TTHERM_00077510
IKITIK;IKITIK;IINSIK;IINSIK;IKITIK;ISIEIK;ISIEIK;IINSIK;IKITIK;IKITIK;IKITIK;ISIEIK;ISIEIK;IINSIK;IINSIK;ISIEIK;IINSIK;ISIEIK;ISIEIK;ISIEIK;SINIIK;ISIEIK;IINSIK;ISIEIK;IINSIK;ISIEIK;ISIEIK;ISAYIR;KSINIIK;IINSIK;IINSIK;ISIEIK;IINSIK;ISIEIK;ISIEIK;ISIEIK;ISIEIK;IINSIK;ISIEIK;ISIVAK;IINSIK;ISAYIR;SINIIK;INIIKIK;SVIGIK;SVIGIK;ISIEIK;IINSIK;IINSIK;IKITIK;KSINIIK;IINSIK;IINSIK;IINSIK;IINSIK;KISIEIK;IINSIK;IINSIK;IINSIK;ISIEIK;IINSIK;ISIEIK;ISIEIK;IINSIK;ISIEIK;IINSIK;ISIEIK;IKITIK;ISIEIK;IINSIK;IINSIK;IINSIK;IKITIK;IINSIK;ISIEIK;IKITIK;ISIEIK;IINSIK;IINSIK;DINIINEFMR;KISIEIK;IKITIK;ISIEIK;ISIEIK;IINSIK;ISIEIK;SINIIK;IINSIK;IINSIK;IINSIK;KISIEIK;ISIEIK
>TTHERM_001220318
VISIVIK;VISIVIK;VISIVIK;VISIVIK;VISIVIK;VISIVIK;VISIVIK;VISIVIK;VISIVIK;VISIVIK;VISIVIK;IVIYIK;IGISIR;IGISIR;IGISIR;IGISIR;VISIVIK;VISIVIK;VISIVIK;VISIVIK;VISIVIK;VISIVIK;VISIVIK;VISIVIK;VISIVIK;VISIVIK;IGSGIGK;IVIYIK;VISIVIK;VISIVIK;VISIVIK;IGSGIGK;IGSGIGK;VISIVIK;VISIVIK;VISIVIK;VISIVIK;VISIVIK;VISIVIK;VISIVIK;IGISIR;ISIVIK;IVIYIK;IGISIR;VIDISK;IVIYIK;IGISIR;IVIYIK;VISIVIK;VISIVIK;VISIVIK;VISIVIK;VISIVIK;VISIVIK;VISIVIK;VISIVIK;VISIVIK;VISIVIK;VISIVIK;VISIVIK;VISIVIK;VISIVIK;VISIVIK;IEIYIR;IGISIR;IVIYIK;VISIVIK;VISIVIK;VISIVIK;VISIVIK;VISIVIK;VISIVIK;VISIVIK;VISIVIK;IGSGIGK;IGSGIGK;VISIVIK;IGISIR;VISIVIK;VISIVIK;VISIVIK;VISIVIK;IGSGIGK;VISIVIK;IGSGIGK;IVIYIK;ISNITIDIQENQIGAIGAQSIGSVIR;VISIVIK;VISIVIK;VISIVIK;VISIVIK;VISIVIK;VISIVIK;VISIVIK;VISIVIK;VISIVIK;VISIVIK;VISIVIK;VISIVIK;VISIVIK;VISIVIK;VISIVIK;VISIVIK;VISIVIK;IVIYIK;IVIYIK;VISIVIK;VISIVIK;VISIVIK;VISIVIK;VISIVIK;VISIVIK;VISIVIK;VISIVIK;IGISIR;IGISIR;IGISIR;VISIVIK;VISIVIK;VISIVIK;VISIVIK;NQIGAIGASVIGSSIGK;VISIVIK;VISIVIK;VISIVIK;VISIVIK;IGISIR;IEIYIR;IQNIVIDISK;VISIVIK;VISIVIK;VISIVIK;VISIVIK;VISIVIK;VISIVIK;VISIVIK;VISIVIK;VISIVIK;VISIVIK;IVIYIK;IVIYIK;IVIYIK;IVIYIK;VISIVIK;IGAQGIGSGIGK;VISIVIK;VISIVIK;VISIVIK;VISIVIK;VISIVIK
>TTHERM_00365510
IFNIIIK;IFNIIIK;IFNIIIK;IFNIIIK;SIIIIK;SIIIIK;IFNIIIK;SIIIIK;IFNIIIK;IFNIIIK;IFNIIIK;IFNIIIK;IFNIIIK;ISNIKIK;IIISNIK;IFNIIIK;SIIIIK;IFNIIIK;IFNIIIK;IFNIIIK;ISNIKIK;SIIIIK;SIIIIK;NIGSTIR;INSNIK;IFNIIIK;IFNIIIK;IFNIIIK;IFNIIIK;IFNIIIK;IFNIIIK;IFNIIIK;SIIIIK;SIIIIK;SIIIIK;PQIISK;IFNIIIK;IFNIIIK;SIIIIK;IFNIIIK;IFNIIIK;IFNIIIK;IFNIIIK;IFNIIIK;IFNIIIK;IFNIIIK;IFNIIIK;IFNIIIK;IFNIIIK;IFNIIIK;IFNIIIK;IFNIIIK;IFNIIIK;IFNIIIK;IFNIIIK;SIIIIK;SIIIIK;IFNIIIK;IFNIIIK;IFNIIIK;IFNIIIK;IFNIIIK;ISNIKIK;SIIIIK;SIIIIK;IFNIIIK;IFNIIIK;IFNIIIK;IFNIIIK;IFNIIIK;IFNIIIK;IFNIIIK;IFNIIIK;IFNIIIK;IFNIIIK;IFNIIIK;IFNIIIK;IFNIIIK;IFNIIIK;IFNIIIK;IFNIIIK;IFNIIIK;IFNIIIK;IFNIIIK;IFNIIIK;IFNIIIK;IFNIIIK;IFNIIIK;IFNIIIK;IFNIIIK;SIIIIK;SIIIIK;IFNIIIK;IIISNIK;IFNIIIK;IFNIIIK;IFNIIIK;SIIIIK;IFNIIIK;SIIIIK;RIKSIIK;RIKSIIK;IFNIIIK;IFNIIIK;IFNIIIK;IFNIIIK;SIIIIK;IFNIIIK;IFNIIIK;IFNIIIK;IFNIIIK;IFNIIIK;IFNIIIK;IFNIIIK;IFNIIIK;SIIIIK;NNQINK;IFNIIIK;NNIIQK
>TTHERM_01069310
IYQAIK;IYQAIK;IYQAIK;IYQAIK;IYQAIK;IYQAIK;IYQAIK;IYQAIK;IYQAIK;IYQAIK;IYQAIK;IYQAIK;IYQAIK;IYQAIK;IYQAIK;IYQAIK;IYQAIK;IYQAIK
>TTHERM_000879319
NIKIFK;NIKIFK
>TTHERM_00355430
INEIIK;SIDIIK;INEIIK;VISSEEIQEYR;INEIIK;INEIIK;INEIIK;QSIFKK;QSIFKK;INEIIK;INEIIK;QSIFKK;INEIIK;SIDIIK;QSIFKK;VSIDIIK;ICSTIIENNSTIK;INEIIK;MINIAIIGAK;SIDIIK;SIDIIK;INEIIK;INEIIK;SIDIIK;ICSTIIENNSTIK;ICSTIIENNSTIK;SIDIIK;INEIIK;INEIIK;SIDIIK;SIDIIK;INEIIK;INEIIK;MINIAIIGAK;SIDIIK;VSIDIIK;INEIIK;CVDIEIVTIR;SIDIIK;SIDIIK;INEIIK;INEIIK;INEIIK;INEIIK;INEIIK;MINIAIIGAK;INEIIK;QSIFKK;SIDIIK;INEIIK;SIDIIK;INEIIK;MINIAIIGAK;MINIAIIGAK;INEIIK;MINIAIIGAK;SIDIIK;SIDIIK;SIDIIK;MINIAIIGAK;MINIAIIGAK;INNNVFDMNTINEIIK;INNNVFDMNTINEIIK;MINIAIIGAK;INEIIK;SIDIIK;SIDIIK;SIDIIK;INEIIK;INNNVFDMNTINEIIKIIQVNK;SIDIIK;INEIIK;INEIIK;INEIIK;VISSEEIQEYR;KIGVIIPPIFAQEDSQQIDR;CVDIEIVTIR;QSIFKK;QSIFKK;QSIFKK;VSIDIIK;QSIFKK;QSIFKK;IIKIIQ;QSIFKK;QSIFKK;QSIFKK
>TTHERM_00599930
EAIQIIK;EAIQIIK;IIIIIK;IIFISK;IIIIIK;IIIIIK;IIIIIK;EAIQIIK;AIQIIK;EAIQIIK;IIIIIK;AIQIIK;EAIQIIK;EAIQIIK;IPDNIK;IIIIIK;IIIIIK;IIIIIK;AIQIIK;IIIIIK;AIQIIK;NIQNIK;DIIIIIK;IIIIIK;IIIIIK;EAIQIIK;IIIIIK;DIIIIIK;DIIIIIK;DIIIIIK;EAIQIIK;IIFISK;IIIIIK;IIIIIK;IIIIIK;IIIIIK;IIIIIK;IIFISK;IIIIIK;IIIIIK;IIFISK;IIIIIK;IIIIIK;AIQIIK;EAIQIIK;NIQNIK;IIIIIK;IIIIIK;IIIIIK;AIQIIK;IIIIIK;IIIIIK;IIIIIK;IIIIIK;DIIIIIK;IIIIIK;IIIIIK;IIIIIK;IIFISK;IIIIIK;IIIIIK;IIIIIK;IIIIIK;DIIIIIK;IIIIIK;ISKPVK;IIIIIK;IIIIIK;DIIIIIK;DIIIIIK;IIIIIK;DIIIIIK;IIIIIK;IIIIIK;DIIIIIK;IIIIIK;DIIIIIK;DIIIIIK;DIIIIIK;DIIIIIK;DIIIIIK;DIIIIIK;IIIIIK;DIIIIIK;IIIIIK;IIIIIK;IIIIIK;IIIIIK;IIIIIK;QNIQNIK;IIIIIK;IIIIIK;IIIIIK;AIQIIK;IIIIIK;IIIIIK;IIIIIK;IIIIIK;DIIIIIK;IIIIIK;IIIIIK;IIIIIK;DIIIIIK;IIIIIK;DIIIIIK;DIIIIIK;IIIIIK;IIIIIK;IIIIIK;DIIIIIK;DIIIIIK;IIIIIK;DIIIIIK;DIIIIIK;IIIIIK;IIIIIK;IIIIIK;IIIIIK;IIIIIK;IIIIIK;EAIQIIK;TIYNAIIVNENIK;IIIIIK;IIIIIK;IIIIIK;IIIIIK;IIIIIK;IIIIIK;IIIIIK;IIIIIK;IIIIIK;IIIIIK;IIIIIK;IIIIIK;IIIIIK;IIIIIK;IIFISK;NIQNIK;IIIIIK;AIQIIK;IIIIIK;AIQIIK;IIIIIK;IIIIIK;IIIIIK;DIIIIIK;DIIIIIK;IIIIIK;IIIIIK;IIIIIK;IIIIIK;IIIIIK;IIIIIK;IIIIIK;IIIIIK;IIIIIK;AIQIIK;DIIIIIK;IIIIIK;IIIIIK;IIIIIK;IIIIIK;IIIIIK;IIIIIK;IIIIIK;IIIIIK;EAIQIIK;IIIIIK;IIIIIK;IIIIIK;IIIIIK;IIIIIK;IVTFIINK;IIIIIK;IIIIIK;IIIIIK;IIIIIK;IIIIIK;IIFISK;IIIIIK;IIIIIK;IIIIIK;IIIIIK;IIIIIK;IIIIIK;IIIIIK;IIIIIK;IIIIIK;DIIIIIK;EAIQIIK;IIIIIK;IKIFVK;NMFIIIGTITIIICMIDIIIIIK;NMFIIIGTITIIICMIDIIIIIK;IIIIIK;IIIIIK;IIIIIK;IIIIIK;IIFISK;IIIIIK;IIIIIK;IIIIIK;IIIIIK;IIIIIK;IIIIIK;AIQIIK;IIIIIK;DIIIIIK;DIIIIIK;IIIIIK;DIIIIIK;DIIIIIK;IIIIIK;IIIIIK;DIIIIIK;DIIIIIK;IIIIIK;IIIIIK;DIIIIIK;IIIIIK;DIIIIIK;IIIIIK;IIIIIK;IIIIIK;IIIIIK;DIIIIIK;IIIIIK;IIIIIK;IIIIIK;IIIIIK;DIIIIIK;IIIIIK;IIIIIK;AIQIIK;IIIIIK;IIIIIK;IIIIIK;IIIIIK;AIQIIK;IIIIIK;IIIIIK;IIIIIK;DIIIIIK;IIIIIK;VTFIINKDNIK;IIFISK;IIFISK;EAIQIIK;IIIIIK;IIFISK;INKDNIK;EFIIEK
>TTHERM_00773700
AIENIAIIEVEISQISANIGNK;IVSEIHSTINSINIIISSINNEISQK;TDAIENIAIIEVEISQISANIGNK;NEQIDIIEEVQSIVATK;IVSEIHSTINSINIIISSINNEISQK;SQETEQVIEAINIIIEK;NEQIDIIEEVQSIVATK;IVSEIHSTINSINIIISSINNEISQK;IVSEIHSTINSINIIISSINNEISQK;IVSEIHSTINSINIIISSINNEISQK;TDAIENIAIIEVEISQISANIGNK;IVSEIHSTINSINIIISSINNEISQK;TDAIENIAIIEVEISQISANIGNK;IVSEIHSTINSINIIISSINNEISQK;IVSEIHSTINSINIIISSINNEISQK;RSQETEQVIEAINIIIEK;TDAIENIAIIEVEISQISANIGNK;IVSEIHSTINSINIIISSINNEISQK;SQETEQVIEAINIIIEK;RSQETEQVIEAINIIIEK;INIIIEK;TDAIENIAIIEVEISQISANIGNK;TDAIENIAIIEVEISQISANIGNK;SQETEQVIEAINIIIEK;IVSEIHSTINSINIIISSINNEISQK;INSIITDNNAIKTDAIENIAIIEVEISQISANIGNK;INNAEEAISSSQEIIKR;IVSEIHSTINSINIIISSINNEISQK;IVSEIHSTINSINIIISSINNEISQK;INSIITDNNAIKTDAIENIAIIEVEISQISANIGNK;RSQETEQVIEAINIIIEK;RSQETEQVIEAINIIIEK;IVSEIHSTINSINIIISSINNEISQK;INIIIEK;INIIIEK;SQETEQVIEAINIIIEK;IVSEIHSTINSINIIISSINNEISQK;IVSEIHSTINSINIIISSINNEISQK;INIIISSINNEISQK;INNAEEAISSSQEIIKR;IVSEIHSTINSINIIISSINNEISQK;IVSEIHSTINSINIIISSINNEISQK;IVSEIHSTINSINIIISSINNEISQK;INIIIEK;TDAIENIAIIEVEISQISANIGNK;IVSEIHSTINSINIIISSINNEISQK;SQETEQVIEAINIIIEK;IVSEIHSTINSINIIISSINNEISQK;IVSEIHSTINSINIIISSINNEISQK;IVSEIHSTINSINIIISSINNEISQK;IVSEIHSTINSINIIISSINNEISQK;INIIIEK;IVSEIHSTINSINIIISSINNEISQK;NIIIEK;IDIIEEVQSIVATK;DIIEEVQSIVATK;RSQETEQVIEAINIIIEK;NQQITIISDRVSSIQDAR;VISEINSDIQSQQQTADSIQAER;INNAEEAISSSQEIIKR;EEVQSIVATK;IDIIEEVQSIVATK;AEEAISSSQEIIK;IDIIEEVQSIVATK;AEEAISSSQEIIK;NEQIDIIEE;IDIIEEVQSIVATK;AEEAISSSQEIIK;IDIIEEVQSIVATK;AEEAISSSQEIIK;NEQIDIIEE
>TTHERM_00372510
SIQIIK
>TTHERM_00721450
IEDIIK;IEDIIK;IEDIIK;IEDIIK;IEDIIK;IEDIIK;IEDIIK;IEDIIK;IEDIIK;IEDIIK;IEDIIK;IEDIIK;IEDIIK;IIFEIK;IEDIIK;IEDIIK;IEDIIK;IEDIIK;ISDIVANPGEVIK;IEDIIK;IEDIIK;IEDIIK;ISDIVANPGEVIK;IDFIIR;IEDIIK;QKEIDIR;IEDIIK;IEDIIK;NRNSSIEDIIK;IEDIIK;IEDIIK;IEDIIK;IEDIIK;IEDIIK;IEDIIK;IEDIIK;IEDIIK;ISDIVANPGEVIK;ISDIVANPGEVIK;GNTTVAIYGIGYIK;RAIIFEIK;IEDIIK;IEDIIK;NSSIEDIIK;VTPIIFQK;IEEDFIK;IIFEIK;IIFEIK;IEDIIK;IEDIIK;IEDIIK;IEDIIK;IEDIIK;IEDIIK;IEDIIK;ISDIVANPGEVIK;ISDIVANPGEVIK;NCVHPEQFPEWIDFIIR;ISDIVANPGEVIK;NCVHPEQFPEWIDFIIR;ISDIVANPGEVIK;NCVHPEQFPEWIDFIIR;ISDIVANPGEVIK;GNTTVAIYGIGYIK;ISDIVANPGEVIK;GNTTVAIYGIGYIK;ISDIVANPGEVIK;NCVHPEQFPEWIDFIIR;VTPIIFQK;IEEDFIK;GNTTVAIYGIGYIK;IEDIIK;VTPIIFQK;IEDIIK;VTPIIFQK;IEDIIK;FKIEQSNFDVFNFQR;IEDIIK;IEDIIK;IDFIIR;ISDIVANPGEVIK;ISDIVANPGEVIK;ISDIVANPGEVIK;ISDIVANPGEVIK;SISCIPSSIIMDTIEK;ISDIVANPGEVIK;SISCIPSSIIMDTIEK;SISCIPSSIIMDTIEK;SISCIPSSIIMDTIEK;GNTTVAIYGIGYIK;VTPIIFQK;VTPIIFQK;VTPIIFQK;VTPIIFQK;NSDKIIYK;ISDIVANPGEVIK;ISDIVANPGEVIK;ISDIVANPGEVIK;SISCIPSSIIMDTIEK;GNTTVAIYGIGYIK;VTPIIFQK;GNTTVAIYGIGYIK;VTPIIFQK;RAIIFEIK;IIFEIK;IEDIIK;ISDIVANPGEVIK;GNTTVAIYGIGYIK;IEDIIK;AIIFEIK;AIIFEIK;IESKISDIVANPGEVIK;GNDSFEAFEEVIK;IEDIIK;IEDIIK;IEDIIK;NCVHPEQFPEWIDFIIR;FKIEQSNFDVFNFQR;FKIEQSNFDVFNFQR;IEEDFIK;NCVHPEQFPEWIDFIIR;SIEDIIK;FKIEQSNFDVFNFQR;IEEDFIK;SIEDIIK;IEEDFIK;IEDIIK;IEDIIK;IEEDFIK
>TTHERM_00328570
EDIIITQK;EDIIITQK;QFSIKK;EDIIITQK;EDIIITQK;EDIIITQK;EDIIITQK;EDIIITQK;EDIIITQK;EDIIITQK;EDIIITQK;EDIIITQK;EDIIITQK;IINIQIR;IQFSIK;INIQIR;EDIIITQK;EDIIITQK;EDIIITQK;EDIIITQK;EDIIITQK;INIQIR;INIQIR;INIQIR;INIQIR;INIQIR;INIQIR;INIQIR;IFTIQK;EDIIITQK;EDIIITQK;INIQIR;QFSIKK;INIQIR;IAIIQNKNK;INIQIR;EDIIITQK;EDIIITQK
>TTHERM_00250890
IEEITK;GIPSIFIEYMK;GIPSIFIEYMK;GIPSIFIEYMK
>TTHERM_00418600
ISQIIK;ISQIIK;ISQIIK;QMDDIIK;ISQIIK;ISQIIK;ISQIIK;TQYNIAFINIFK;FINIFK;FINIFK;ISQIIK;ISQIIK;ISQIIK;ISQIIK;ISQIIK;FINIFK;FINIFK;ISQIIK;ISQIIK;ISQIIK;FINIFK;FINIFK;TQYNIAFINIFK;FINIFK;FINIFK;FINIFK;FINIFK;QIIIEK;IISQIIK;ISQIIK;FINIFK;ISQIIK;TQYNIAFINIFK;ISQIIK;ISQIIK;ISQIIK;FINIFK;ISQIIK;ISQIIK;ISQIIK;ISQIIK;FINIFK;FINIFK;ISQIIK;ISQIIK;ISQIIK;FINIFK;FINIFK;ISQIIK;FINIFK;ISQIIK;ISQIIK;IISQIIK;ISQIIK;FINIFK;FINIFK;FINIFK;FINIFK;FINIFK;ISQIIK;ISQIIK;FINIFK;ISQIIK;FINIFK;FINIFK;ISQIIK;ISQIIK;ISQIIK;ISQIIK;ISQIIK;IISQIIK
>TTHERM_000954061
YIQIIK;YIQIIK;YIQIIK;YIQIIK;YIQIIK;YIQIIK;YIQIIK;YIQIIK;YIQIIK;HIIGCSQSFIEINISSK;YIQIIK;YIQIIK;YIQIIK;YIQIIK;YIQIIK;YIQIIK;YIQIIK;YIQIIK;YIQIIK;YIQIIK;YIQIIK;YIQIIK;YIQIIK;DIFIIFIK;YIQIIK;YIQIIK;YIQIIK;YIQIIK;YIQIIK;DIFIIFIK;QDIIIIK;YIQIIK;YIQIIK
>TTHERM_00703830
EAVFSGDYIIGR;SNSANEAFNIIQDHIK;EAVFSGDYIIGR;TYKYDIDEIINQYIIK;TYKYDIDEIINQYIIK;IVRPSINFIISQIIFDGTTQEFFEKK;SNSANEAFNIIQDHIK;TYKYDIDEIINQYIIK;SNSANEAFNIIQDHIK;EAVFSGDYIIGR;IFYQQIKEEIIK;EAVFSGDYIIGR;SNSANEAFNIIQDHIK;IFYQQIKEEIIK;TYKYDIDEIINQYIIK;IVRPSINFIISQIIFDGTTQEFFEK;YDIDEIINQYIIK;TYKYDIDEIINQYIIK;TYKYDIDEIINQYIIK;KRTYKYDIDEIINQYIIK;TYKYDIDEIINQYIIK;IVRPSINFIISQIIFDGTTQEFFEK;SNSANEAFNIIQDHIK;TYKYDIDEIINQYIIK;IFYQQIKEEIIK;EAVFSGDYIIGR;IVRPSINFIISQIIFDGTTQEFFEK;GEINQANSKRTYKYDIDEIINQYIIK;YDIDEIINQYIIK;KQFKSNSANEAFNIIQDHIK;TYKYDIDEIINQYIIK;IVRPSINFIISQIIFDGTTQEFFEK;IVRPSINFIISQIIFDGTTQEFFEK;IVRPSINFIISQIIFDGTTQEFFEK;IVRPSINFIISQIIFDGTTQEFFEK;IVRPSINFIISQIIFDGTTQEFFEK;SNSANEAFNIIQDHIK;SNSANEAFNIIQDHIK;SNSANEAFNIIQDHIK;SNSANEAFNIIQDHIK;SNSANEAFNIIQDHIK;IFYQQIKEEIIK;KEEIIK;NEEIFK;IFYQQIKEEIIK;GHREAVFSGDYIIGR;SNSANEAFNIIQDHIK;YDIDEIINQYIIK;SNSANEAFNIIQDHIK;EAVFSGDYIIGR;TYKYDIDEIINQYIIK;IVRPSINFIISQIIFDGTTQEFFEK;IVRPSINFIISQIIFDGTTQEFFEKK;SNSANEAFNIIQDHIK;RTYKYDIDEIINQYIIK;IVRPSINFIISQIIFDGTTQEFFEK;IVRPSINFIISQIIFDGTTQEFFEK;IFYQQIKEEIIK;IFYQQIKEEIIK;IFYQQIKEEIIK;FGHREAVFSGDYIIGR;IFYQQIKEEIIK;IVRPSINFIISQIIFDGTTQEFFEK;EAVFSGDYIIGR;SNSANEAFNIIQDHIK;TYKYDIDEIINQYIIK;IFYQQIKEEIIK;QIKEEIIK;IVRPSINFIISQIIFDGTTQEFFEK;PSINFIISQIIFDGTTQEFFEKK;EGNVTGPVIFAIEEIDGTEEHR;IVRPSINFIISQIIFDGTTQEFFEK;IVRPSINFIISQIIFDGTTQEFFEK;IVRPSINFIISQIIFDGTTQEFFEK;TYKYDIDEIINQYIIK;EAVFSGDYIIGR;INQYIIK;IVRPSINFIISQIIFDGTTQEFFEK;TYKYDIDEIINQYIIK;IVRPSINFIISQIIFDGTTQEFFEK;SNSANEAFNIIQDHIK;EAVFSGDYIIGR;SNSANEAFNIIQDHIK;PSINFIISQIIFDGTTQEFFEKK;IVRPSINFIISQIIFDGTTQEFFEK;IFYQQIKEEIIK;EAVFSGDYIIGR;SNSANEAFNIIQDHIK;IVRPSINFIISQIIFDGTTQEFFEK;IFYQQIKEEIIK;EAVFSGDYIIGR;QIKEEIIK;IFYQQIKEEIIK;IFYQQIKEEIIK;IFYQQIKEEIIK;EAVFSGDYIIGR;IFYQQIKEEIIK;IKEEIIK;QIKEEIIK;SNSANEAFNIIQDHIK;TYKYDIDEIINQYIIK;IVRPSINFIISQIIFDGTTQEFFEK;SNSANEAFNIIQDHIK;IVRPSINFIISQIIFDGTTQEFFEK;IVRPSINFIISQIIFDGTTQEFFEK;SNSANEAFNIIQDHIK;SNSANEAFNIIQDHIK;SNSANEAFNIIQDHIK;IVRPSINFIISQIIFDGTTQEFFEK;IVRPSINFIISQIIFDGTTQEFFEK;IFYQQIKEEIIK;EAVFSGDYIIGR;TYKYDIDEIINQYIIK;SNSANEAFNIIQDHIK;IVRPSINFIISQIIFDGTTQEFFEKK;IVDEIDEMHIGIK;TYKYDIDEIINQYIIK;TYKYDIDEIINQYIIK;SNSANEAFNIIQDHIK;AVFSGDYIIGR;SNSANEAFNIIQDHIK;IVRPSINFIISQIIFDGTTQEFFEK;TYKYDIDEIINQYIIK;EAVFSGDYIIGR;IVRPSINFIISQIIFDGTTQEFFEK;IVRPSINFIISQIIFDGTTQEFFEK;EAVFSGDYIIGR;TYKYDIDEIINQYIIK;IVRPSINFIISQIIFDGTTQEFFEK;SNSANEAFNIIQDHIK;RTYKYDIDEIINQYIIK;IVRPSINFIISQIIFDGTTQEFFEK;TYKYDIDEIINQYIIK;IVRPSINFIISQIIFDGTTQEFFEK;EAVFSGDYIIGR;IFYQQIKEEIIK;IVRPSINFIISQIIFDGTTQEFFEK;EAVFSGDYIIGR;KEEIIK;YDIDEIINQYIIK;TYKYDIDEIINQYIIK;VDEIDEMHIGIK;VHDDIIDNAFTR;VHDDIIDNAFTR;TKTDYSNANEEIFK;SNSANEAFNIIQDHIK;SNSANEAFNIIQDHIK;SNSANEAFNIIQDHIK;EAVFSGDYIIGR;TKTDYSNANEEIFK;EAVFSGDYIIGR;EAVFSGDYIIGR;IVDEIDEMHIGIK;EAVFSGDYIIGR;DDIIDNAFTR;IVDEIDEMHIGIK;SNSANEAFNIIQDHIK;SNSANEAFNIIQDHIK;VDEIDEMHIGIK;ADDMIDYTSDSAQIGK;VDEIDEMHIGIK;ADDMIDYTSDSAQIGK
>TTHERM_000069268
EFVIEK;EFVIEK;EFVIEK;EFVIEK;EFVIEK;DISIDTIIINK;EFVIEK
>TTHERM_001055501
NFQIFEK
>TTHERM_00267910
IRPISYPQSDVFIITFSVVEPASFENAIKK;IRPISYPQSDVFIITFSVVEPASFENAIKK;YVECSAITQK;WYPEIEENVK;IRPISYPQSDVFIITFSVVEPASFENAIKK;NVFDQAIR;NVFDQAIR;NVFDQAIR;NVFDQAIR;IISEINCK;NVFDQAIR;NVFDQAIR;GIKNVFDQAIR;IRPISYPQSDVFIITFSVVEPASFENAIK;FIITFSVVEPASFENAIK;WYPEIEENVK;IRPISYPQSDVFIITFSVVEPASFENAIK;IRPISYPQSDVFIITFSVVEPASFENAIK;WYPEIEENVK;WYPEIEENVK;WYPEIEENVK;WYPEIEENVK;IRPISYPQSDVFIITFSVVEPASFENAIK;IRPISYPQSDVFIITFSVVEPASFENAIK;CVIVGDGSVGK;IRPISYPQSDVFIITFSVVEPASFENAIKK;IRPISYPQSDVFIITFSVVEPASFENAIKK;WYPEIEENVK;NVFDQAIR;CVIVGDGSVGK;DVFIITFSVVEPASFENAIK;GIKNVFDQAIR;IRPISYPQSDVFIITFSVVEPASFENAIKK;IRPISYPQSDVFIITFSVVEPASFENAIKK;IRPISYPQSDVFIITFSVVEPASFENAIKK;IRPISYPQSDVFIITFSVVEPASFENAIK;DAPISYQAAQK;CVIVGDGSVGK;WYPEIEENVK;IISEINCK;IRPISYPQSDVFIITFSVVEPASFENAIK;IAIANKK;IRPISYPQSDVFIITFSVVEPASFENAIKK;YVECSAITQK;NVFDQAIR;NVFDQAIR;NVFDQAIR;NVFDQAIR;NVFDQAIR;CVIVGDGSVGK;WYPEIEENVK;VGDEMINIGIWDTAGQEDYNR;KWYPEIEENVK;VGDEMINIGIWDTAGQEDYNR;VGDEMINIGIWDTAGQEDYNR;IRPISYPQSDVFIITFSVVEPASFENAIKK;IRPISYPQSDVFIITFSVVEPASFENAIK;VGDEMINIGIWDTAGQEDYNR;IRPISYPQSDVFIITFSVVEPASFENAIKK;GIKNVFDQAIR;GIKNVFDQAIR;KWYPEIEENVK;WYPEIEENVK;WYPEIEENVK;WYPEIEENVK;WYPEIEENVK;GIKNVFDQAIR;WYPEIEENVK;NVFDQAIR;PEIEENVK;VVEPASFENAIK;VVEPASFENAIK;IRPISYPQSDVFIITFSVVEPASFENAIKK;CVIVGDGSVGK;YVECSAITQK;DAPISYQAAQK;FSVVEPASFENAIKK;IWDTAGQEDYNR;GIKNVFDQAIR;VGDEMINIGIWDTAGQEDYNR;IFVGNKIDIRDENMVK;CVIVGDGSVGK;IFVGNKIDIRDENMVK;VGDEMINIGIWDTAGQEDYNR;NVFDQAIR;VGDEMINIGIWDTAGQEDYNR;WYPEIEENVKNVPK;IRPISYPQSDVFIITFSVVEPASFENAIKK;AENKEPIKIK;WYPEIEENVKNVPK;NVFDQAIR;IFVGNKIDIRDENMVK;GIKNVFDQAIR;GIKNVFDQAIR;CVIVGDGSVGK;WYPEIEENVK;NVFDQAIR;NVFDQAIR;ITFSVVEPASFENAIKK;PTDYVPTIFDNYSATVK;PTDYVPTIFDNYSATVK;PEIEENVK;IWDTAGQEDYNR;PEIEENVK;IWDTAGQEDYNR;PTDYVPTIFDNYSATVK;PEIEENVK;PTDYVPTIFDNYSATVK;PTIFDNYSATVK;AENKEPIK;VVEPASFENAIK;PEIEENVK;MAENKEPIK;AENKEPIK;AENKEPIK;PTDYVPTIFDNYSATVK;PTDYVPTIFDNYSATVK;PTDYVPTIFDNYSATVK;PEIEENVK;IWDTAGQEDYNR;IWDTAGQEDYNR;PTDYVPTIFDNYSATVK;PEIEENVK;PTDYVPTIFDNYSATVK;PTIFDNYSATVK;AENKEPIK;MAENKEPIK;AENKEPIK;AENKEPIK;PTDYVPTIFDNYSATVK
>TTHERM_000242109
SIIIIK;SIIIIK;SIIIIK;SIIIIK;NSIIIIK;SIIIIK;IIQNEIIIR;SIIIIK;SIIIIK;SIIIIK;IIQNEIIIR;SIIIIK;SIIIIK;SIIIIK;SIIIIK;SIIIIK;SIIIIK;SIIIIK;SIIIIK;SIIIIK;SIIIIK;SIIIIK;SIIIIK
>TTHERM_01002770
IVGIIDK;IVGIIDK;IIDKIK;IVGIIDK;IVGIIDK;FITIGQIK;IIVGIIDK
>TTHERM_00138580
FEEVEK;DIPVVK;TEVTYR;TEVTYR;ISQITKNVDEQEK;DIPVVK;FEEVEK;QKEKQEQEQEIERVQK;VEENINEIDKK;VEENINEIDKK
>TTHERM_00622740
IINDIK;IINDIK;IINDIK;IINDIK;IINDIK;KIEAIK;IINDIK;IINDIK;IQDVIK;IINDIK;IINDIK;IINDIK;IINDIK;IQDVIK;IINDIK;IINDIK;IQDVIK;INDIKK;IINDIK;IINDIK;IQDVIK;IQDVIK
>TTHERM_00317110
YENIIK;KEQIIK;YENIIK;FYENIIK;IQQYIIK;IKEQIIK;IKEQIIK;FYENIIK
>TTHERM_00685880
NDNFFK
>TTHERM_01084180
IIIIIII;IIIIIII;IIIIIII;IKQIIK;QSQISIYR;NIITIFNR;IKINSIK;IDIFSINR;FFIINK;ISDYISSTQNIIK;FFIINK;NIITIFNR;IDIFSINR;SYIPNEQNIK;IKQIIK;ISQEIK;QTNIIK;IKQIIK;VQFVTSIDDAIISTSPK;FRPAQYIIFIVNSK;IKQIIK;VDIQYIK;ISQEIK;PIQINQIYIK;IDIFSINR;IDIFSINR;NIITIFNR;VQFVTSIDDAIISTSPK;VQFVTSIDDAIISTSPK;IIDVQIVINK;QSQISIYR;NIITIFNR;QSQISIYR;IDIFSINR;QSQISIYR;IKINSIK;IDIFSINR;VDIQYIK;NIITIFNRK;FFIINK;DIQYIK;VQFVTSIDDAIISTSPK;FFIINK;VQFVTSIDDAIISTSPK;IIDVQIVINK;IDIFSINR;QEKVDIKPIQINQIYIK;QEKVDIKPIQINQIYIK;IIIIIII;IIIIIII;IIIIIII;SYIPNEQNIK;IIEFSQK;SYIPNEQNIK
>TTHERM_00691110
NAVFIIFANK;QDIEGAMTADIIAEK;NAVFIIFANK;THQWHIQACSAVK;IIFANK;IKNEIIK;TTIIYQYNIGK;QDIEGAMTADIIAEK;KISDIK;NTGIGEGIDWVVDK;NAVFIIFANK;NAVFIIFANK;TTIIYQYNIGK;NAVFIIFANK;TTIIYQYNIGK;NAVFIIFANK;NTGIGEGIDWVVDK;NAVFIIFANK;QDIEGAMTADIIAEK;NAVFIIFANK;NAVFIIFANK;NAVFIIFANK;NAVFIIFANK;NTGIGEGIDWVVDK;IIKNEIIKNAVFIIFANK;DKIIEK;ACSAVKNTGIGEGIDWVVDKIIEK;NAVFIIFANK;DKIIEK;QDIEGAMTADIIAEK;IFGSSNSFNIHIVGIQNAGK;THQWHIQACSAVK;THQWHIQACSAVK;NAVFIIFANK;NAVFIIFANK;NAVFIIFANK;IKNEIIK;TGIGEGIDWVVDK;IIFANK;NAVFIIFANK;KISDIK;TTIIYQYNIGK;TTIIYQYNIGK;NAVFIIFANK;NAVFIIFANK;NTGIGEGIDWVVDK;NAVFIIFANK;NAVFIIFANK;TTIIYQYNIGK;NAVFIIFANK;NTGIGEGIDWVVDK;NAVFIIFANK;TTIIYQYNIGK;TTIIYQYNIGK;TTIIYQYNIGK;NAVFIIFANK;NAVFIIFANK;NTGIGEGIDWVVDK;DKIIEK;KNEIIK;GEGIDWVVDK;GIDWVVDK;NTGIGEGIDWVVDKIIEK;QDIEGAMTADIIAEK;GEGIDWVVDK;GIDWVVDK;GEGIDWVVDK
>TTHERM_00035390
IDVIQK;IDVIQK;IVDQIIK;TTIINIICCR;TTIINIICCR;IVDQIIK;FGGIFK;IVDQIIK;IVDQIIK;IVDQIIK;IVDQIIK;FDNIIIIVEGQFIYQGPCSK;IVDQIIK;IVDQIIK;QIGIIIER;IVDQIIK;IVDQIIK
>TTHERM_000798138
ITIDIK;ITIDIK;ITIDIK;ITIDIK;ITIDIK;ITIDIK;ITIDIK;ITIDIK;ITIDIK;ITIDIK;ITIDIK;RIVVFK;ITIDIK;RIVVFK;RIVVFK;RIVVFK;ITIDIK;RIVVFK;ITIDIK;ITIDIK;INISNITIDIK;ITIDIK;ITIDIK;ITIDIK;ITIDIK
>TTHERM_00237310
SISKVEIEIVAKK;SIISIIFIPEKNDR;VEIEIVAKK;SIISIIFIPEK;SIISIIFIPEKNDR;ISIININK;ISIININK;ISIININKK;SIISIIFIPEK;VEIEIVAKK;IEQFPIGK;NIPQKPICIIHNDIIYETK;IWDIIK;SIISIIFIPEKNDR;SIISIIFIPEKNDR;VEIEIVAKK;QKIEQAINSIR;ISIININK;QKIEQAINSIR;ISIININK;VEIEIVAKK;SIISIIFIPEKNDR;VEIEIVAKK;ISIININK;IEQFPIGK;IWDIIK;NEIVNANISSDGSHIIISVIGK;NEIVNANISSDGSHIIISVIGK;NEIVNANISSDGSHIIISVIGK;SIISIIFIPEK;NEIVNANISSDGSHIIISVIGK;SQIIYTSEDKFIYK;SIISIIFIPEKNDR;SIISIIFIPEKNDR;SIISIIFIPEKNDR;NEIVNANISSDGSHIIISVIGK;VEIEIVAK;HIIVWK;IWDIIK;IEQFPIGK;ISIININKK;IWDIIK;IWDIIK;IWDIIK;IWDIIK;KQEVGFFVEK;QKIEQAINSIR;ISIININK;SIISIIFIPEKNDR;SIISIIFIPEKNDR;VEIEIVAK;SIISIIFIPEK;IFISDEINYNIPEK;QTFQDSYTYIIHSIWDIIK;IWDIIK;ISVIGK;SIISIIFIPEK;IWDIIK;IWDIIK;IWDIIK;IEQFPIGK;SIISIIFIPEKNDR;NQQIIK;IEQFPIGK;IWDIIK;IWDIIK;IWDIIK;SIISIIFIPEKNDR;VEIEIVAKK;IWDIIK;VEIEIVAKK;VEIEIVAKK;VEIEIVAK;IWDIIK;IWDIIK;IWDIIK;VEIEIVAK;VEIEIVAK;VEIEIVAK;VEIEIVAK;SIISIIFIPEKNDR;IWDIIK;AGDDHTVRIFISDEINYNIPEK;IWDIIK;IWDIIK;ISVIGK;IWDIIK;SQIIYTSEDKFIYK;SIISIIFIPEK;NEIVNANISSDGSHIIISVIGK;SIISIIFIPEKNDR;IEQFPIGK;SIISIIFIPEKNDR;VEIEIVAKK;SIISIIFIPEKNDR;WDYQTDKEVSK;QKIEQAINSIR;IWDIIK;SIISIIFIPEK;IWDIIK;IEQFPIGK;VEIEIVAK;KQEVGFFVEK;KQEVGFFVEK;NIPQKPICIIHNDIIYETK;SIISIIFIPEK;NEIVNANISSDGSHIIISVIGK;QTFQDSYTYIIHSIWDIIK;SIISIIFIPEK;SIISIIFIPEKNDR;VEIEIVAKK;SIISIIFIPEKNDR;KVEIEIVAK;NEIVNANISSDGSHIIISVIGK;VEIEIVAKK;ISIININK;YCENIPFIDEK;IEQFPIGK;EINSINMWNIETSEIEASFGGYK;SIISIIFIPEK;ISIININK;IWDIIK;VEIEIVAK;SQIIYTSEDKFIYK;QKIEQAINSIR;IWDIIK;SIISIIFIPEKNDR;ISIININKK;KQEVGFFVEK;QTIEQVK;TFQDSYTYIIHSIWDIIK;VEIEIVAKK;VEIEIVAK;VEIEIVAKK;ISIININK;IWDIIK;HIIVWK;VEIEIVAKK;IWDIIK;QKIEQAINSIR;IWDIIK;IWDIIK;HIIVWK;IWDIIK;IWDIIK;IWDIIK;IWDIIK;SIISIIFIPEKNDR;QIIISSQWEEAIK;VEIEIVAKK;VEIEIVAKK;QTFQDSYTYIIHSIWDIIK;KVEIEIVAKK;NQQIIK;EINSINMWNIETSEIEASFGGYK;SIISIIFIPEKNDR;QTFQDSYTYIIHSIWDIIK;NEIVNANISSDGSHIIISVIGK;QTFQDSYTYIIHSIWDIIK;SIISIIFIPEK;SQIIYTSEDKFIYK;SIISIIFIPEK;SIISIIFIPEKNDR;SIISIIFIPEKNDR;ISIININK;KQEVGFFVEK;VEIEIVAK;VEIEIVAKK;SIISIIFIPEKNDR;NIPQKPICIIHNDIIYETK;VEIEIVAK;VEIEIVAK;SIISIIFIPEK;IWDIIK;VEIEIVAKK;ISIININK;IWDIIK;NIPQKPICIIHNDIIYETK;IWDIIK;VEIEIVAKK;NEIVNANISSDGSHIIISVIGK;ISIININK;ISIININK;KIEQFPIGK
>TTHERM_00703380
SYITDIISEYIK;SYITDIISEYIK;SYITDIISEYIK;SYITDIISEYIK;SYITDIISEYIK;QQTNKSYITDIISEYIK;ITIIPR;ITIIPR;ITIIPR;FQNIIAK;ITIIPR;INIIIR;ITIIPR;ITIIPR;INIIIR;ITIIPR;ITIIPR;ITIIPR;TNKSYITDIISEYIK;ITIIPR;ITIIPR;INIIIR;INIIIR;ITIIPR;INIIIR;ITIIPR;ITIIPR;GIFQQAIDFMR;IINIIIR;YFGQVFNQIISNYK;IINIIIR;ITIIPR;ITIIPR;IQSIIEYFR;ITIIPR;INIIIR;ITIIPR;ITIIPR;INIIIR;INIIIR;ITIIPR;ITIIPR;FNTFIFFVQYR;ITIIPR;ITIIPR;IINIIIR;ITIIPR;GVDFKVESSK;NTFIFFVQYR;QTNKSYITDIISEYIK;YFGQVFNQIISNYK;SYITDIISEYIK;SYITDIISEYIK;IATDEIEGFNVIIR;YFGQVFNQIISNYK;FNTFIFFVQYR;IYQISYEKVTICEFNIVSPSETGIR;FNTFIFFVQYR;SYITDIISEYIK;IQSIIEYFR;IQSIIEYFR;FNTFIFFVQYR;IATDEIEGFNVIIR;FNTFIFFVQYR;IINIIIR;TNKSYITDIISEYIK;VTICEFNIVSPSETGIR;GIFQQAIDFMR;ITIIPR;ITIIPR;ITIIPR;FQNIIAK;ITIIPR;ITIIPR;ITIIPR;ITIIPR;FQNIIAK;INIIIR;TVFQISIDNQNISK;INIIIR;INIIIR;INIIIR;ITIIPR;ITIIPR;INIIIR;ITIIPR;FGQVFNQIISNYK;ITIIPR;IFIYQISYEK;IATDEIEGFNVIIR;SYITDIISEYIK;SYITDIISEYIK;SYITDIISEYIK;FNTFIFFVQYR;FNTFIFFVQYR;YFGQVFNQIISNYK;FNTFIFFVQYR;QSTEIEIPVESK;IQSIIEYFR;YFGQVFNQIISNYK;IQSIIEYFR;FDIVNFVTIGDNR;IINIIIR;YFGQVFNQIISNYK;KFCTIIVDINR;IINIIIR;INIIIR;IQSIIEYFR;FQNIIAK;IINIIIR;ITIIPR;ITIIPR;KDFFQIFYNK;ITIIPR;ITIIPR;ITIIPR;ITIIPR;ITIIPR;INIIIR;INIIIR;ITIIPR;INIIIR;ITIIPR;FQNIIAK;INIIIR;YFGQVFNQIISNYK;INIIIR;QSTEIEIPVESK;ITIIPR;INIIIR;INIIIR;SYITDIISEYIK;SYITDIISEYIK;IQSIIEYFR;FDIVNFVTIGDNR;INIIIR;ITIIPR;ITIIPR;ITIIPR;INIIIR;ITIIPR;INIIIR;ITIIPR;ITIIPR;ITIIPR;ITIIPR;ITIIPR;INIIIR;SYITDIISEYIK;SYITDIISEYIK;FDIVNFVTIGDNR;SYITDIISEYIK;SYITDIISEYIK;EQPIFEEYFPK;ISIVVIYGK;IINIIIR;IATDEIEGFNVIIR;ITIIPR;ITIIPR;ITIIPR;ITIIPR;IYQIDK;FDIVNFVTIGDNR;QSAAVR;ITIIPR;INIIIR;EITIIPR;FDIVNFVTIGDNR;FNTFIFFVQYR;INIIIR;FNTFIFFVQYR;IQSIIEYFR;GIFQQAIDFMR;IQSIIEYFR;YFGQVFNQIISNYK;IQSIIEYFR;YFGQVFNQIISNYK;IINIIIR;QSTEIEIPVESK;IINIIIR;IINIIIR;IINIIIR;IINIIIR;ITIIPR;INIIIR;INIIIR;YFREIISK;INIIIR;ITIIPR;GIFQQAIDFMR;INIIIR;INIIIR;ITIIPR;YFREIISK;ITIIPR;ITIIPR;ITIIPR;ITIIPR;ITIIPR;FNTFIFFVQYR;ITIIPR;INIIIR;ITIIPR;YFGQVFNQIISNYK;SYITDIISEYIK;SYITDIISEYIK;YFGQVFNQIISNYK;SYITDIISEYIK;SYITDIISEYIK;IATDEIEGFNVIIR;FNTFIFFVQYR;FNTFIFFVQYR;SYITDIISEYIK;SYITDIISEYIK;KDFFQIFYNK;NVFTEDEIIINCK;FDIVNFVTIGDNR;SQSSSVINFFTK;IATDEIEGFNVIIR;SYITDIISEYIK;VTICEFNIVSPSETGIR;ISIVVIYGK;IQSIIEYFR;YFGQVFNQIISNYK;IATDEIEGFNVIIR;GIFQQAIDFMR;FCTIIVDINR;IINIIIR;SYITDIISEYIK;IINIIIR;QSTEIEIPVESK;IINIIIR;FIHIYTNQQTNKSYITDIISEYIK;ISIVVIYGK;ISIVVIYGK;IINIIIR;IINIIIR;INIIIR;INIIIR;SYITDIISEYIK;ITIIPR;SQSSSVINFFTK;IINIIIR;INIIIR;INIIIR;INIIIR;INIIIR;YFGQVFNQIISNYK;ITIIPR;INIIIR;FDIVNFVTIGDNR;FQNIIAK;ITIIPR;ITIIPR;ITIIPR;ITIIPR;IINIIIR;ITIIPR;SQSSSVINFFTK;FQNIIAK;ITIIPR;FDIVNFVTIGDNR;INIIIR;INIIIR;INIIIR;INIIIR;ITIIPR;FNTFIFFVQYR;FDIVNFVTIGDNR;FDIVNFVTIGDNR;FDIVNFVTIGDNR;YFGQVFNQIISNYK;SYITDIISEYIK;SYITDIISEYIK;SYITDIISEYIK;SYITDIISEYIK;FDIVNFVTIGDNR;SQSSSVINFFTK;SQSSSVINFFTK;GIFQQAIDFMR;SQSSSVINFFTK;GIFQQAIDFMR;GIFQQAIDFMR;FDIVNFVTIGDNR;IATDEIEGFNVIIR;SQSSSVINFFTK;KNTIVIAMIK;IINIIIR;EITIIPR;IINIIIR;INIIIR;INIIIR;INIIIR;INIIIR;ITIIPR;KFCTIIVDINR;ITIIPR;IQSIIEYFR;ITIIPR;ITIIPR;ITIIPR;INIIIR;INIIIR;INIIIR;INIIIR;INIIIR;EITIIPR;SYITDIISEYIK;SYITDIISEYIK;FDIVNFVTIGDNR;SYITDIISEYIK;GIFQQAIDFMR;IINIIIR;IINIIIR;IINIIIR;IINIIIR;INIIIR;ITIIPR;ITIIPR;ITIIPR;INIIIR;INIIIR;INIIIR;INIIIR;INIIIR;SYITDIISEYIK;SYITDIISEYIK;SYITDIISEYIK;SYITDIISEYIK;SYITDIISEYIK;SYITDIISEYIK;FDIVNFVTIGDNR;FNTFIFFVQYR;YMAYSIAHNIISIVHIK;IATDEIEGFNVIIR;FDIVNFVTIGDNR;IATDEIEGFNVIIR;SYITDIISEYIK;FDIVNFVTIGDNR;SYITDIISEYIK;FDIVNFVTIGDNR;IQSIIEYFR;FDIVNFVTIGDNR;IINIIIR;ISIVVIYGK;SYITDIISEYIK;IINIIIR;IINIIIR;ITIIPR;IINIIIR;IQSIIEYFR;YFGQVFNQIISNYK;KDFFQIFYNK;ITIIPR;ITIIPR;INIIIR;INIIIR;ITIIPR;INIIIR;NKINIK;IINIIIR;ITIIPR;ITIIPR;ITIIPR;ITIIPR;ITIIPR;ITIIPR;FQNIIAK;ITIIPR;ITIIPR
>TTHERM_00441800
NVQIIK;EKVEIK;INNIMK;INNIMK;FIQENK;IKTIEK;IEVKIK;NVQIIK;NVQIIK;IKTIEK;YIIQQK;DKIINK
>TTHERM_00384800
YIIIEK;TERPAHIPVDEDSKTIFVGNISFR;GISFDADENDIGNFIDENCGSVAR;TERPAHIPVDEDSKTIFVGNISFR;GIAFVSFETEEGCNK;GIAFVSFETEEGCNK;GIAFVSFETEEGCNK;TERPAHIPVDEDSKTIFVGNISFR;GIAFVSFETEEGCNK;GIAFVSFETEEGCNK;GIAFVSFETEEGCNK;GIAFVSFETEEGCNK;GIAFVSFETEEGCNK;GIAFVSFETEEGCNK;TERPAHIPVDEDSKTIFVGNISFR;GIAFVSFETEEGCNK;GIAFVSFETEEGCNK;TERPAHIPVDEDSKTIFVGNISFR;GIAFVSFETEEGCNK;SKGIAFVSFETEEGCNK;GIAFVSFETEEGCNK;GFGHVEFEER;TIFVGNISFR;TIFVGNISFR;GIAFVSFETEEGCNK;GIAFVSFETEEGCNK;TERPAHIPVDEDSKTIFVGNISFR;TIFVGNISFR;TIFVGNISFR;TERPAHIPVDEDSKTIFVGNISFR;GIAFVSFETEEGCNK;GIAFVSFETEEGCNK;GGDKFSNEVIVK;GISFDADENDIGNFIDENCGSVAR;TERPAHIPVDEDSKTIFVGNISFR;GGDKFSNEVIVK;TERPAHIPVDEDSKTIFVGNISFR;QGGDKFSNEVIVK;GIAFVSFETEEGCNK;SKGIAFVSFETEEGCNK;TIFVGNISFR;GIAFVSFETEEGCNK;TIFVGNISFR;QGGDKFSNEVIVK;TIFVGNISFR;TIFVGNISFR;TIFVGNISFR;TIFVGNISFR;GIAFVSFETEEGCNK;TIFVGNISFR;TIFVGNISFR;TIFVGNISFR;SKGIAFVSFETEEGCNK;GGDKFSNEVIVK;TERPAHIPVDEDSK;TERPAHIPVDEDSKTIFVGNISFR;GIAFVSFETEEGCNK;TIFVGNISFR;DKFSNEVIVK;GIAFVSFETEEGCNK;TIFVGNISFR;QGGDKFSNEVIVK;TIFVGNISFR;GFGHVEFEER;GFGHVEFEER;TIFVGNISFR;GISFDADENDIGNFIDENCGSVAR;TERPAHIPVDEDSKTIFVGNISFR;TIFVGNISFR;GIAFVSFETEEGCNK;TIFVGNISFR;GIAFVSFETEEGCNK;TIFVGNISFR;TIFVGNISFR;TIFVGNISFR;TIFVGNISFR;GGDKFSNEVIVK;TIFVGNISFR;TIFVGNISFR;GFGHVEFEER;KFFASCGK;TIFVGNISFR;GISFDADENDIGNFIDENCGSVAR;TIFVGNISFR;PAHIPVDEDSKTIFVGNISFR;TIFVGNISFR;TIFVGNISFR;TIFVGNISFR;TERPAHIPVDEDSK;TIFVGNISFR;KFFASCGK;DEDSKTIFVGNISFR;TIFVGNISFR;DEDSKTIFVGNISFR;FFASCGK;IAEADGK;TDKETIKK;TIFVGNISFR;YIIIEK;FFASCGK;FFASCGK;FFASCGK;FFASCGK;YIIIEK;YIIIEK;TIFVGNISFR;YIIIEK;YIIIEK;YIIIEK;YIIIEK;TERPAHIPVDEDSK;YIIIEK;YIIIEK;YIIIEK;GFGHVEFEER;DEDSKTIFVGNISFR;TIFVGNISFR;FGHVEFEER;TERPAHIPVDEDSKTIFVGNISFR;VGEQIDGRPIKVDVAASR;TERPAHIPVDEDSKTIFVGNISFR;TERPAHIPVDEDSKTIFVGNISFR;VGEQIDGRPIKVDVAASR;VGEQIDGRPIKVDVAASR;TERPAHIPVDEDSKTIFVGNISFR;TERPAHIPVDEDSKTIFVGNISFR;TERPAHIPVDEDSK;KVGEQIDGRPIKVDVAASR;GIAFVSFETEEGCNK;KVGEQIDGRPIKVDVAASR;VGEQIDGRPIKVDVAASR;TERPAHIPVDEDSKTIFVGNISFR;VGEQIDGRPIKVDVAASR;GIAFVSFETEEGCNK;GFGHVEFEER;TERPAHIPVDEDSKTIFVGNISFR;VGEQIDGRPIKVDVAASR;VGEQIDGRPIKVDVAASR;VGEQIDGRPIKVDVAASR;GIAFVSFETEEGCNK;TERPAHIPVDEDSKTIFVGNISFR;VGEQIDGRPIKVDVAASR;KVGEQIDGRPIKVDVAASR;TERPAHIPVDEDSK;TERPAHIPVDEDSKTIFVGNISFR;TERPAHIPVDEDSKTIFVGNISFR;KVGEQIDGRPIKVDVAASR;SGVENAIKK;GFGHVEFEER;TERPAHIPVDEDSKTIFVGNISFR;GIAFVSFETEEGCNK;GIAFVSFETEEGCNK;TIFVGNISFR;TIFVGNISFR;GFGHVEFEER;TERPAHIPVDEDSK;TIFVGNISFR;GFGHVEFEER;SRGFGHVEFEER;VGEQIDGRPIKVDVAASR;TIFVGNISFR;GFGHVEFEER;TIFVGNISFR;TIFVGNISFR;TIFVGNISFR;TERPAHIPVDEDSKTIFVGNISFR;TIFVGNISFR;TDKETIKK;GIAFVSFETEEGCNK;TIFVGNISFR;TIFVGNISFR;SGVENAIKK;TIFVGNISFR;KVGEQIDGRPIKVDVAASR;GFGHVEFEER;VGEQIDGRPIKVDVAASR;TIFVGNISFR;TDKETIKK;QGGDKFSNEVIVK;TIFVGNISFR;GFGHVEFEER;TIFVGNISFR;TIFVGNISFR;AVEMSNSEFMGR;QGGDKFSNEVIVK;TIFVGNISFR;VGEQIDGRPIKVDVAASR;TIFVGNISFR;TIFVGNISFR;TIFVGNISFR;SGVENAIKK;PAHIPVDEDSKTIFVGNISFR;KVGEQIDGRPIKVDVAASR;TIFVGNISFR;TIFVGNISFR;AVEMSNSEFMGR;GIAFVSFETEEGCNK;TDKETIKK;TIFVGNISFR;KVGEQIDGRPIKVDVAASR;TDKETIKK;GFGHVEFEER;TERPAHIPVDEDSKTIFVGNISFR;TERPAHIPVDEDSK;TIFVGNISFR;TDKETIKK;VGEQIDGRPIKVDVAASR;TIFVGNISFR;GFGHVEFEER;GFGHVEFEER;TIFVGNISFR;TIFVGNISFR;TIFVGNISFR;SGVENAIKK;GFGHVEFEER;QGGDKFSNEVIVK;SRGFGHVEFEER;SRGFGHVEFEER;TDKETIKK;GIAFVSFETEEGCNK;TERPAHIPVDEDSKTIFVGNISFR;VGEQIDGRPIKVDVAASR;TDKETIKK;VGEQIDGRPIKVDVAASR;GFGHVEFEER;VGEQIDGRPIKVDVAASR;GFGHVEFEER;PIKVDVAASR;SQGNFNNNR;TIFVGNISFR;TIFVGNISFR;TIFVGNISFR;TERPAHIPVDEDSK;TIFVGNISFR;TIFVGNISFR;GFGHVEFEER;TIFVGNISFR;GFGHVEFEER;VGEQIDGRPIKVDVAASR;TERPAHIPVDEDSKTIFVGNISFR;GHVEFEER;KVGEQIDGRPIKVDVAASR;TIFVGNISFR;QGGDKFSNEVIVK;IAEADGK;TERPAHIPVDEDSK;PIKVDVAASR;GIAFVSFETEEGCNK;GIAFVSFETEEGCNK;TIFVGNISFR;TIFVGNISFR;KVGEQIDGRPIKVDVAASR;GFGHVEFEER;GFGHVEFEER;QGGDKFSNEVIVK;GEQIDGRPIKVDVAASR;VGEQIDGRPIKVDVAASR;SRGFGHVEFEER;TERPAHIPVDEDSKTIFVGNISFR;SRGFGHVEFEER;TERPAHIPVDEDSKTIFVGNISFR;TERPAHIPVDEDSKTIFVGNISFR;GFGHVEFEER;TIFVGNISFR;VGEQIDGRPIKVDVAASR;SGVENAIK;VGEQIDGRPIKVDVAASR;TDKETIK;GFGHVEFEER;TIFVGNISFR;TERPAHIPVDEDSKTIFVGNISFR;PIKVDVAASR;IAEADGK;GIAFVSFETEEGCNK;QGGDKFSNEVIVK;GFGHVEFEER;AVEMSNSEFMGR;GFGHVEFEER;VGEQIDGRPIKVDVAASR;TDKETIK;TDKETIKK;KFFASCGK;QGGDKFSNEVIVK;TIFVGNISFR;KFFASCGK;GFGHVEFEER;KVGEQIDGRPIKVDVAASR;DEDSKTIFVGNISFR;TIFVGNISFR;FSNEVIVK;VGEQIDGRPIKVDVAASR;KFFASCGK;TIFVGNISFR;TERPAHIPVDEDSKTIFVGNISFR;PIKVDVAASR;TIFVGNISFR;QGGDKFSNEVIVK;GFGHVEFEER;TERPAHIPVDEDSKTIFVGNISFR;DEDSKTIFVGNISFR;FSNEVIVK;QGGDKFSNEVIVK;GIAFVSFETEEGCNK;PIKVDVAASR;TERPAHIPVDEDSKTIFVGNISFR;FSNEVIVK;TIFVGNISFR;GFGHVEFEER;PIKVDVAASR;FFASCGK;QGGDKFSNEVIVK;QGGDKFSNEVIVK;TIFVGNISFR;VGEQIDGRPIKVDVAASR;FFASCGK;QGGDKFSNEVIVK;SGVENAIK;FFASCGK;VGEQIDGRPIKVDVAASR;TIFVGNISFR;TIFVGNISFR;GEQIDGRPIKVDVAASR;FFASCGK;QGGDKFSNEVIVK;GFGHVEFEER;FFASCGK;FFASCGK;FFASCGK;FFASCGK;IAEADGK;TERPAHIPVDEDSKTIFVGNISFR;QGGDKFSNEVIVK;KVGEQIDGRPIKVDVAASR;TIFVGNISFR;KFFASCGK;FFASCGK;YIIIEK;TDKETIK;FFASCGK;TERPAHIPVDEDSKTIFVGNISFR;GFGHVEFEER;FFASCGK;TERPAHIPVDEDSK;SRGFGHVEFEER;PIKVDVAASR;GFGHVEFEER;FVGNISFR;YIIIEK;GFGHVEFEER;FFASCGK;TIFVGNISFR;SRGFGHVEFEER;PAHIPVDEDSKTIFVGNISFR;DGKSRGFGHVEFEER;TERPAHIPVDEDSK;YIIIEK;VGEQIDGRPIKVDVAASR;FFASCGK;TERPAHIPVDEDSKTIFVGNISFR;YIIIEK;YIIIEK;FFASCGK;GGNNSFANER;GFGHVEFEER;QGGDKFSNEVIVK;TERPAHIPVDEDSK;YIIIEK;YIIIEK;TIFVGNISFR;GFGHVEFEER;VGEQIDGRPIKVDVAASR;YIIIEK;SRGFGHVEFEER;TERPAHIPVDEDSKTIFVGNISFR;TERPAHIPVDEDSK;TERPAHIPVDEDSK;YIIIEK;YIIIEK;TERPAHIPVDEDSKTIFVGNISFR;YIIIEK;KVGEQIDGRPIKVDVAASR;YIIIEK;GFGHVEFEER;YIIIEK;YIIIEK;YIIIEK;FFASCGK;GFGHVEFEER;GISFDADENDIGNFIDENCGSVAR;GISFDADENDIGNFIDENCGSVAR;GISFDADENDIGNFIDENCGSVAR;GISFDADENDIGNFIDENCGSVAR;GIAFVSFETEEGCNK;GIAFVSFETEEGCNK;GIAFVSFETEEGCNK;GIAFVSFETEEGCNK;GIAFVSFETEEGCNK;GIAFVSFETEEGCNK;GIAFVSFETEEGCNK;GIAFVSFETEEGCNK;GIAFVSFETEEGCNK;GIAFVSFETEEGCNK;GIAFVSFETEEGCNK;GIAFVSFETEEGCNK;GIAFVSFETEEGCNK;GIAFVSFETEEGCNK;GIAFVSFETEEGCNK;GIAFVSFETEEGCNK;GIAFVSFETEEGCNK;IAFVSFETEEGCNK;IAFVSFETEEGCNK;GIAFVSFETEEGCNK;GIAFVSFETEEGCNK;TIFVGNISFR;TIFVGNISFR;TIFVGNISFR;TIFVGNISFR;TIFVGNISFR;GIAFVSFETEEGCNK;GIAFVSFETEEGCNK;GIAFVSFETEEGCNK;GIAFVSFETEEGCNK;GIAFVSFETEEGCNK;TIFVGNISFR;IAFVSFETEEGCNK;GIAFVSFETEEGCNK;TERPAHIPVDEDSKTIFVGNISFR;TIFVGNISFR;TIFVGNISFR;TIFVGNISFR;TIFVGNISFR;TIFVGNISFR;TIFVGNISFR;TIFVGNISFR;TIFVGNISFR;TIFVGNISFR;TIFVGNISFR;GIAFVSFETEEGCNK;TIFVGNISFR;TIFVGNISFR;TIFVGNISFR;TERPAHIPVDEDSK;TIFVGNISFR;TIFVGNISFR;TIFVGNISFR;TIFVGNISFR;TIFVGNISFR;TIFVGNISFR;TIFVGNISFR;TIFVGNISFR;TIFVGNISFR;TIFVGNISFR;SKGIAFVSFETEEGCNK;TERPAHIPVDEDSK;YIIIEK;YIIIEK;FFASCGK;FFASCGK;TIFVGNISFR;TIFVGNISFR;FFASCGK;FFASCGK;YIIIEK;SKTIFVGNISFR;TIFVGNISFR;TIFVGNISFR;IAFVSFETEEGCNK;VGEQIDGRPIKVDVAASR;VGEQIDGRPIKVDVAASR;KVGEQIDGRPIKVDVAASR;GIAFVSFETEEGCNK;GIAFVSFETEEGCNK;GIAFVSFETEEGCNK;GIAFVSFETEEGCNK;VGEQIDGRPIKVDVAASR;VGEQIDGRPIKVDVAASR;VGEQIDGRPIKVDVAASR;GIAFVSFETEEGCNK;GFGHVEFEER;GIAFVSFETEEGCNK;TERPAHIPVDEDSKTIFVGNISFR;PIKVDVAASR;KVGEQIDGRPIKVDVAASR;SGVENAIKK;GIAFVSFETEEGCNK;GIAFVSFETEEGCNK;GIAFVSFETEEGCNK;GFGHVEFEER;GIAFVSFETEEGCNK;GIAFVSFETEEGCNK;TDKETIKK;TIFVGNISFR;GIAFVSFETEEGCNK;GIAFVSFETEEGCNK;TIFVGNISFR;TIFVGNISFR;TIFVGNISFR;TIFVGNISFR;GIAFVSFETEEGCNK;TIFVGNISFR;SGVENAIKK;TIFVGNISFR;TIFVGNISFR;VGEQIDGRPIKVDVAASR;TIFVGNISFR;TIFVGNISFR;TIFVGNISFR;TIFVGNISFR;TIFVGNISFR;SGVENAIKK;KGAITQFQGK;TIFVGNISFR;VGEQIDGRPIKVDVAASR;TIFVGNISFR;TIFVGNISFR;TIFVGNISFR;TIFVGNISFR;PIKVDVAASR;TIFVGNISFR;GIAFVSFETEEGCNK;TIFVGNISFR;TERPAHIPVDEDSK;KVGEQIDGRPIKVDVAASR;TIFVGNISFR;TIFVGNISFR;TIFVGNISFR;TIFVGNISFR;GIAFVSFETEEGCNK;VGEQIDGRPIKVDVAASR;TIFVGNISFR;GIAFVSFETEEGCNK;VGEQIDGRPIK;TIFVGNISFR;TERPAHIPVDEDSKTIFVGNISFR;PIKVDVAASR;TDKETIKK;TIFVGNISFR;VGEQIDGRPIKVDVAASR;KVGEQIDGRPIKVDVAASR;TIFVGNISFR;KFFASCGK;SRGFGHVEFEER;KGAITQFQGK;GHVEFEER;GGNNSFANER;GFGHVEFEER;TDKETIKK;VGEQIDGRPIKVDVAASR;QGGDKFSNEVIVK;TERPAHIPVDEDSK;TIFVGNISFR;VGEQIDGRPIKVDVAASR;VGEQIDGRPIKVDVAASR;GEQIDGRPIKVDVAASR;VGEQIDGRPIK;VGEQIDGRPIKVDVAASR;VGEQIDGRPIKVDVAASR;VGEQIDGRPIK;GIAFVSFETEEGCNK;VGEQIDGRPIKVDVAASR;GFGHVEFEER;TIFVGNISFR;EQIDGRPIKVDVAASR;SQGNFNNNR;TIFVGNISFR;TERPAHIPVDEDSKTIFVGNISFR;SQGNFNNNR;GFGHVEFEER;TIFVGNISFR;GFGHVEFEER;TIFVGNISFR;TIFVGNISFR;GFGHVEFEER;TIFVGNISFR;TIFVGNISFR;TIFVGNISFR;VGEQIDGRPIKVDVAASR;TIFVGNISFR;VGEQIDGRPIKVDVAASR;GIAFVSFETEEGCNK;FGHVEFEER;TDKETIKK;IAEADGK;TIFVGNISFR;TIFVGNISFR;IAEADGK;TIFVGNISFR;VGEQIDGRPIKVDVAASR;TIFVGNISFR;QGGDKFSNEVIVK;TIFVGNISFR;SRGFGHVEFEER;GIAFVSFETEEGCNK;FVGNISFR;PIKVDVAASR;VGEQIDGRPIKVDVAASR;QGGDKFSNEVIVK;IAEADGK;GHVEFEER;YIIIEK;FFASCGK;FFASCGK;GFGHVEFEER;TIFVGNISFR;GFGHVEFEER;TIFVGNISFR;YIIIEK;TIFVGNISFR;FFASCGK;FFASCGK;FFASCGK;FFASCGK;VGEQIDGRPIKVDVAASR;VDVAASR;IFVGNISFR;YIIIEK;GFGHVEFEER;TIFVGNISFR;SKTIFVGNISFR;TIFVGNISFR;EDSKTIFVGNISFR;IFVGNISFR;TIFVGNISFR;TERPAHIPVDEDSKTIFVGNISFR;YIIIEK;FFASCGK;YIIIEK;QGGDKFSNEVIVK;YIIIEK;EDSKTIFVGNISFR;VGEQIDGRPIKVDVAASR;VGEQIDGRPIKVDVAASR;VGEQIDGRPIKVDVAASR;VGEQIDGRPIKVDVAASR;GIAFVSFETEEGCNK;VGEQIDGRPIKVDVAASR;QGGDKFSNEVIVK;VGEQIDGRPIKVDVAASR;GIAFVSFETEEGCNK;QGGDKFSNEVIVK;VGEQIDGRPIKVDVAASR;VGEQIDGRPIKVDVAASR;VGEQIDGRPIKVDVAASR;GIAFVSFETEEGCNK;GIAFVSFETEEGCNK;VGEQIDGRPIKVDVAASR;VGEQIDGRPIKVDVAASR;GIAFVSFETEEGCNK;KGAITQFQGK;KVGEQIDGRPIKVDVAASR;QGGDKFSNEVIVK;GIAFVSFETEEGCNK;KGAITQFQGK;GIAFVSFETEEGCNK;VGEQIDGRPIKVDVAASR;GIAFVSFETEEGCNK;KGAITQFQGK;VGEQIDGRPIKVDVAASR;QGGDKFSNEVIVK;TIFVGNISFR;TIFVGNISFR;TERPAHIPVDEDSK;QGGDKFSNEVIVK;KGAITQFQGK;TIFVGNISFR;TIFVGNISFR;TIFVGNISFR;KVGEQIDGRPIKVDVAASR;TIFVGNISFR;TIFVGNISFR;TIFVGNISFR;VGEQIDGRPIKVDVAASR;VGEQIDGRPIKVDVAASR;VGEQIDGRPIKVDVAASR;QGGDKFSNEVIVK;KGAITQFQGK;VGEQIDGRPIKVDVAASR;GFGHVEFEER;VGEQIDGRPIKVDVAASR;VGEQIDGRPIKVDVAASR;TIFVGNISFR;TIFVGNISFR;GIAFVSFETEEGCNK;PIKVDVAASR;TIFVGNISFR;TIFVGNISFR;VGEQIDGRPIKVDVAASR;VGEQIDGRPIKVDVAASR;TIFVGNISFR;KVGEQIDGRPIKVDVAASR;TIFVGNISFR;TIFVGNISFR;VGEQIDGRPIKVDVAASR;TIFVGNISFR;TIFVGNISFR;SQGNFNNNR;SGVENAIK;QGGDKFSNEVIVK;VGEQIDGRPIKVDVAASR;GFGHVEFEER;TERPAHIPVDEDSK;TIFVGNISFR;TIFVGNISFR;VGEQIDGRPIKVDVAASR;VGEQIDGRPIKVDVAASR;QGGDKFSNEVIVK;GEQIDGRPIKVDVAASR;TIFVGNISFR;GFGHVEFEER;SRGFGHVEFEER;VGEQIDGRPIKVDVAASR;GFGHVEFEER;GFGHVEFEER;VGEQIDGRPIKVDVAASR;TIFVGNISFR;VGEQIDGRPIKVDVAASR;TERPAHIPVDEDSKTIFVGNISFR;PIKVDVAASR;TIFVGNISFR;QGGDKFSNEVIVK;GIAFVSFETEEGCNK;TIFVGNISFR;VGEQIDGRPIKVDVAASR;TIFVGNISFR;TIFVGNISFR;TIFVGNISFR;FSNEVIVK;FSNEVIVK;TIFVGNISFR;VGEQIDGRPIKVDVAASR;SRGFGHVEFEER;GFGHVEFEER;SKGIAFVSFETEEGCNK;PIKVDVAASR;FSNEVIVK;GHVEFEER;SRGFGHVEFEER;SQGNFNNNR;PIKVDVAASR;GFGHVEFEER;QGGDKFSNEVIVK;TIFVGNISFR;GRPIKVDVAASR;TIFVGNISFR;IAEADGK;PIKVDVAASR;QGGDKFSNEVIVK;VDVAASR;FSNEVIVK;GFGHVEFEER;IAEADGK;FVGNISFR;SRGFGHVEFEER;TIFVGNISFR;GFGHVEFEER;FVGNISFR;IAEADGK;TIFVGNISFR;GRPIKVDVAASR;SRGFGHVEFEER;FFASCGK;VDVAASR;FFASCGK;GFGHVEFEER;FFASCGK;QGGDKFSNEVIVK;QGGDKFSNEVIVK;TIFVGNISFR;TIFVGNISFR;TIFVGNISFR;SGVENAIKK;TIFVGNISFR;FFASCGK;QGGDKFSNEVIVK;TIFVGNISFR;IAEADGK;TIFVGNISFR;FFASCGK;FFASCGK;TIFVGNISFR;FFASCGK;PIKVDVAASR;IKVDVAASR;FFASCGK;FFASCGK;SKGIAFVSFETEEGCNK;TIFVGNISFR;IKVDVAASR;PIKVDVAASR;TIFVGNISFR;GEQIDGRPIKVDVAASR;TERPAHIPVDEDSK;YIIIEK;TDKETIKK;FVGNISFR;IKVDVAASR;SQGNFNNNR;GISFDADENDIGNFIDENCGSVAR;GISFDADENDIGNFIDENCGSVAR;GISFDADENDIGNFIDENCGSVAR;GISFDADENDIGNFIDENCGSVAR;VGEQIDGRPIKVDVAASR;TERPAHIPVDEDSKTIFVGNISFR;GIAFVSFETEEGCNK;GIAFVSFETEEGCNK;GIAFVSFETEEGCNK;KGAITQFQGK;VGEQIDGRPIKVDVAASR;QGGDKFSNEVIVK;GIAFVSFETEEGCNK;GIAFVSFETEEGCNK;QGGDKFSNEVIVK;QGGDKFSNEVIVK;GIAFVSFETEEGCNK;QGGDKFSNEVIVK;GIAFVSFETEEGCNK;GISFDADENDIGNFIDENCGSVAR;VGEQIDGRPIKVDVAASR;GIAFVSFETEEGCNK;GIAFVSFETEEGCNK;QGGDKFSNEVIVK;GIAFVSFETEEGCNK;SKGIAFVSFETEEGCNK;KVGEQIDGRPIKVDVAASR;TERPAHIPVDEDSK;TIFVGNISFR;QGGDKFSNEVIVK;TIFVGNISFR;SGVENAIKK;TIFVGNISFR;TIFVGNISFR;SKGIAFVSFETEEGCNK;TIFVGNISFR;VGEQIDGRPIKVDVAASR;TIFVGNISFR;VGEQIDGRPIKVDVAASR;TIFVGNISFR;TIFVGNISFR;TIFVGNISFR;VGEQIDGRPIKVDVAASR;VGEQIDGRPIKVDVAASR;TIFVGNISFR;TIFVGNISFR;TERPAHIPVDEDSKTIFVGNISFR;TIFVGNISFR;VGEQIDGRPIKVDVAASR;GIAFVSFETEEGCNK;VGEQIDGRPIKVDVAASR;TIFVGNISFR;TIFVGNISFR;TIFVGNISFR;TIFVGNISFR;TIFVGNISFR;TIFVGNISFR;TIFVGNISFR;TERPAHIPVDEDSKTIFVGNISFR;TIFVGNISFR;SKGIAFVSFETEEGCNK;TIFVGNISFR;TIFVGNISFR;TIFVGNISFR;TIFVGNISFR;TIFVGNISFR;GIAFVSFETEEGCNK;TIFVGNISFR;QGGDKFSNEVIVK;SGVENAIKK;VGEQIDGRPIKVDVAASR;SKGIAFVSFETEEGCNK;GIAFVSFETEEGCNK;GGNNSFANER;KGAITQFQGK;VGEQIDGRPIKVDVAASR;QGGDKFSNEVIVK;TIFVGNISFR;GIAFVSFETEEGCNK;GAITQFQGK;VGEQIDGRPIKVDVAASR;TIFVGNISFR;TIFVGNISFR;TIFVGNISFR;GEQIDGRPIKVDVAASR;PIKVDVAASR;KVGEQIDGRPIKVDVAASR;GGNNSFANER;SQGNFNNNR;VGEQIDGRPIKVDVAASR;SGVENAIK;FSNEVIVK;TIFVGNISFR;TERPAHIPVDEDSKTIFVGNISFR;VDVAASR;TIFVGNISFR;TIFVGNISFR;TIFVGNISFR;SQGNFNNNR;TIFVGNISFR;GFGHVEFEER;KGAITQFQGK;TIFVGNISFR;IAEADGK;FVGNISFR;VGEQIDGRPIKVDVAASR;SKGIAFVSFETEEGCNK;VGEQIDGRPIKVDVAASR;TERPAHIPVDEDSKTIFVGNISFR;KGAITQFQGK;QGGDKFSNEVIVK;TIFVGNISFR;QGGDKFSNEVIVK;PVDEDSKTIFVGNISFR;FFASCGK;FFASCGK;QGGDKFSNEVIVK;FFASCGK;FFASCGK;QGGDKFSNEVIVK;FFASCGK;FFASCGK;TERPAHIPVDEDSKTIFVGNISFR;GFGHVEFEER;TIFVGNISFR;QGGDKFSNEVIVK;VGEQIDGRPIK;FFASCGK;FFASCGK;DEDSKTIFVGNISFR;KGAITQFQGK;GFGHVEFEER;SQGNFNNNR;TIFVGNISFR;FFASCGK;SQGNFNNNR;EDSKTIFVGNISFR;GGNNSFANER;YIIIEK;QGGDKFSNEVIVK;TIFVGNISFR;SKTIFVGNISFR;FFASCGK;TERPAHIPVDEDSK;YIIIEK;FFASCGK;TERPAHIPVDEDSKTIFVGNISFR;SRGFGHVEFEER;TERPAHIPVDEDSK;TERPAHIPVDEDSK;TERPAHIPVDEDSK;TERPAHIPVDEDSK;TERPAHIPVDEDSK;TERPAHIPVDEDSK;VGEQIDGRPIKVDVAASR;TERPAHIPVDEDSK;GIAFVSFETEEGCNK;GIAFVSFETEEGCNK;GIAFVSFETEEGCNK;GFGHVEFEER;TERPAHIPVDEDSK;TERPAHIPVDEDSK;PIKVDVAASR;TERPAHIPVDEDSK;TIFVGNISFR;TIFVGNISFR;GIAFVSFETEEGCNK;GFGHVEFEER;GFGHVEFEER;TIFVGNISFR;TDKETIKK;TIFVGNISFR;TIFVGNISFR;TIFVGNISFR;GFGHVEFEER;PAHIPVDEDSK;TIFVGNISFR;TIFVGNISFR;TIFVGNISFR;TERPAHIPVDEDSK;GIAFVSFETEEGCNK;TIFVGNISFR;TIFVGNISFR;TIFVGNISFR;TDKETIKK;TERPAHIPVDEDSKTIFVGNISFR;TIFVGNISFR;VGEQIDGRPIKVDVAASR;TERPAHIPVDEDSK;PIKVDVAASR;SGVENAIKK;TIFVGNISFR;VGEQIDGRPIKVDVAASR;TERPAHIPVDEDSK;TERPAHIPVDEDSK;TIFVGNISFR;TIFVGNISFR;TIFVGNISFR;PIKVDVAASR;TIFVGNISFR;GIAFVSFETEEGCNK;TIFVGNISFR;TIFVGNISFR;TIFVGNISFR;TDKETIKK;GIAFVSFETEEGCNK;TIFVGNISFR;TIFVGNISFR;TIFVGNISFR;TIFVGNISFR;TIFVGNISFR;GIAFVSFETEEGCNK;TIFVGNISFR;TERPAHIPVDEDSKTIFVGNISFR;TIFVGNISFR;TIFVGNISFR;TIFVGNISFR;TIFVGNISFR;GFGHVEFEER;TIFVGNISFR;PAHIPVDEDSK;PAHIPVDEDSK;AVEMSNSEFMGR;TERPAHIPVDEDSK;GFGHVEFEER;GFGHVEFEER;TIFVGNISFR;TIFVGNISFR;GIAFVSFETEEGCNK;TIFVGNISFR;SRGFGHVEFEER;GFGHVEFEER;TIFVGNISFR;TIFVGNISFR;GFGHVEFEER;TIFVGNISFR;VGEQIDGRPIK;TDKETIKK;VGEQIDGRPIK;PAHIPVDEDSK;SRGFGHVEFEER;SGVENAIK;VGEQIDGRPIK;VGEQIDGRPIKVDVAASR;GIAFVSFETEEGCNK;TIFVGNISFR;PAHIPVDEDSK;GIAFVSFETEEGCNK;TDKETIKK;DEDSKTIFVGNISFR;TIFVGNISFR;GFGHVEFEER;FSNEVIVK;TERPAHIPVDEDSKTIFVGNISFR;TDKETIK;GFGHVEFEER;GFGHVEFEER;KFFASCGK;TIFVGNISFR;KFFASCGK;GIAFVSFETEEGCNK;TIFVGNISFR;AVEMSNSEFMGR;DEDSKTIFVGNISFR;GFGHVEFEER;GFGHVEFEER;TDKETIK;TIFVGNISFR;PIKVDVAASR;GIAFVSFETEEGCNK;VGEQIDGRPIK;SGVENAIK;AVEMSNSEFMGR;PAHIPVDEDSK;KFFASCGK;SGVENAIK;VGEQIDGRPIKVDVAASR;GFGHVEFEER;GFGHVEFEER;TIFVGNISFR;KFFASCGK;QGGDKFSNEVIVK;TIFVGNISFR;IAEADGK;GFGHVEFEER;FSNEVIVK;FSNEVIVK;GFGHVEFEER;RPIKVDVAASR;TIFVGNISFR;DEDSKTIFVGNISFR;FFASCGK;GFGHVEFEER;FVGNISFR;FFASCGK;PIKVDVAASR;TIFVGNISFR;GFGHVEFEER;TIFVGNISFR;YIIIEK;TIFVGNISFR;FFASCGK;KVGEQIDGRPIKVDVAASR;PIKVDVAASR;FFASCGK;TIFVGNISFR;FVGNISFR;FFASCGK;FFASCGK;TIFVGNISFR;VGEQIDGRPIKVDVAASR;TIFVGNISFR;FFASCGK;SQGNFNNNR;FFASCGK;FFASCGK;VGEQIDGRPIKVDVAASR;PAHIPVDEDSK;FVGNISFR;TIFVGNISFR;TIFVGNISFR;FFASCGK;GFGHVEFEER;YIIIEK;TIFVGNISFR;FFASCGK;YIIIEK;TERPAHIPVDEDSKTIFVGNISFR;GFGHVEFEER;YIIIEK;YIIIEK;YIIIEK;YIIIEK;YIIIEK;VGEQIDGRPIK;FFASCGK;YIIIEK;PIKVDVAASR;YIIIEK;YIIIEK;TERPAHIPVDEDSK;YIIIEK;TERPAHIPVDEDSK;KTIFVGNISFR;TDKETIKK;KTKPKTERPAHIPVDEDSKTIFVGNISFR;EDSKTIFVGNISFR;FDADENDIGNFIDENCGSVAR;GISFDADENDIGNFIDENCGSVAR;GIAFVSFETEEGCNK;GIAFVSFETEEGCNK;GIAFVSFETEEGCNK;GIAFVSFETEEGCNK;GIAFVSFETEEGCNK;GIAFVSFETEEGCNK;TERPAHIPVDEDSK;GIAFVSFETEEGCNK;KVGEQIDGRPIKVDVAASR;VGEQIDGRPIK;GIAFVSFETEEGCNK;GIAFVSFETEEGCNK;GIAFVSFETEEGCNK;GIAFVSFETEEGCNK;GIAFVSFETEEGCNK;TERPAHIPVDEDSK;GIAFVSFETEEGCNK;KVGEQIDGRPIKVDVAASR;GIAFVSFETEEGCNK;GIAFVSFETEEGCNK;TERPAHIPVDEDSK;PIKVDVAASR;TERPAHIPVDEDSKTIFVGNISFR;TERPAHIPVDEDSKTIFVGNISFR;VGEQIDGRPIKVDVAASR;GFGHVEFEER;VGEQIDGRPIK;GIAFVSFETEEGCNK;TERPAHIPVDEDSKTIFVGNISFR;TIFVGNISFR;GFGHVEFEER;TIFVGNISFR;GIAFVSFETEEGCNK;TIFVGNISFR;GIAFVSFETEEGCNK;TIFVGNISFR;GIAFVSFETEEGCNK;GIAFVSFETEEGCNK;TIFVGNISFR;TIFVGNISFR;TIFVGNISFR;TIFVGNISFR;TIFVGNISFR;TERPAHIPVDEDSK;TIFVGNISFR;GEQIDGRPIKVDVAASR;SGVENAIKK;TIFVGNISFR;TIFVGNISFR;TIFVGNISFR;GFGHVEFEER;TERPAHIPVDEDSKTIFVGNISFR;TIFVGNISFR;TIFVGNISFR;TIFVGNISFR;TIFVGNISFR;GIAFVSFETEEGCNK;TIFVGNISFR;TIFVGNISFR;TIFVGNISFR;TIFVGNISFR;TIFVGNISFR;VGEQIDGRPIKVDVAASR;PIKVDVAASR;TIFVGNISFR;TIFVGNISFR;GFGHVEFEER;TIFVGNISFR;GIAFVSFETEEGCNK;TIFVGNISFR;GFGHVEFEER;VGEQIDGRPIKVDVAASR;TIFVGNISFR;GIAFVSFETEEGCNK;KVGEQIDGRPIKVDVAASR;TERPAHIPVDEDSK;TIFVGNISFR;TIFVGNISFR;TIFVGNISFR;GFGHVEFEER;GIAFVSFETEEGCNK;TERPAHIPVDEDSK;GIAFVSFETEEGCNK;SGVENAIK;PIKVDVAASR;GIAFVSFETEEGCNK;VGEQIDGRPIKVDVAASR;GFGHVEFEER;GIAFVSFETEEGCNK;VGEQIDGRPIK;PIKVDVAASR;TERPAHIPVDEDSKTIFVGNISFR;GFGHVEFEER;TERPAHIPVDEDSKTIFVGNISFR;VGEQIDGRPIKVDVAASR;GFGHVEFEER;GFGHVEFEER;TIFVGNISFR;VGEQIDGRPIKVDVAASR;TERPAHIPVDEDSKTIFVGNISFR;GFGHVEFEER;GFGHVEFEER;SRGFGHVEFEER;PVDEDSKTIFVGNISFR;VGEQIDGRPIK;TIFVGNISFR;GHVEFEER;TIFVGNISFR;VGEQIDGRPIK;VGEQIDGRPIKVDVAASR;KFFASCGK;DGKSRGFGHVEFEER;GIAFVSFETEEGCNK;TIFVGNISFR;TIFVGNISFR;PAHIPVDEDSKTIFVGNISFR;TIFVGNISFR;TIFVGNISFR;QGGDKFSNEVIVK;IAEADGK;KTERPAHIPVDEDSKTIFVGNISFR;VGEQIDGRPIKVDVAASR;GFGHVEFEER;TIFVGNISFR;FFASCGK;EDSKTIFVGNISFR;FFASCGK;SQGNFNNNR;TIFVGNISFR;EDSKTIFVGNISFR;GFGHVEFEER;YIIIEK;FFASCGK;EDSKTIFVGNISFR;PVDEDSKTIFVGNISFR;EDSKTIFVGNISFR;VGEQIDGRPIK;FFASCGK;FFASCGK;YIIIEK;TIFVGNISFR;YIIIEK;KTIFVGNISFR;IFVGNISFR;SRGFGHVEFEER;EDSKTIFVGNISFR;EDSKTIFVGNISFR;YIIIEK;QGGDKFSNEVIVK;FFASCGK;KTIFVGNISFR;EDSKTIFVGNISFR;YIIIEK;YIIIEK;EDSKTIFVGNISFR;TERPAHIPVDEDSK;YIIIEK;YIIIEK;TIFVGNISFR;EDSKTIFVGNISFR;SRGFGHVEFEER;TIFVGNISFR;IFVGNISFR;TIFVGNISFR;IAFVSFETEEGCNK;FGHVEFEER;TERPAHIPVDEDSKTIFVGNISFR;GISFDADENDIGNFIDENCGSVAR;GIAFVSFETEEGCNK;VGEQIDGRPIKVDVAASR;VGEQIDGRPIKVDVAASR;GIAFVSFETEEGCNK;GFGHVEFEER;AVEMSNSEFMGR;QGGDKFSNEVIVK;QGGDKFSNEVIVK;GFGHVEFEER;VGEQIDGRPIKVDVAASR;AVEMSNSEFMGR;TERPAHIPVDEDSKTIFVGNISFR;VGEQIDGRPIKVDVAASR;TIFVGNISFR;TIFVGNISFR;AVEMSNSEFMGR;VGEQIDGRPIKVDVAASR;AVEMSNSEFMGR;GIAFVSFETEEGCNK;TIFVGNISFR;TERPAHIPVDEDSKTIFVGNISFR;AVEMSNSEFMGR;TIFVGNISFR;GIAFVSFETEEGCNK;TIFVGNISFR;TIFVGNISFR;TIFVGNISFR;TIFVGNISFR;GIAFVSFETEEGCNK;TIFVGNISFR;VGEQIDGRPIKVDVAASR;GIAFVSFETEEGCNK;TIFVGNISFR;TIFVGNISFR;SRGFGHVEFEER;VGEQIDGRPIKVDVAASR;AVEMSNSEFMGR;PIKVDVAASR;SRGFGHVEFEER;VGEQIDGRPIKVDVAASR;GFGHVEFEER;GFGHVEFEER;QGGDKFSNEVIVK;PIKVDVAASR;PIKVDVAASR;GHVEFEER;YIIIEKTKPK;TERPAHIPVDEDSK;VGEQIDGRPIKVDVAASR;YIIIEKTKPK;GFGHVEFEER;YIIIEKTKPK;GFGHVEFEER;AVEMSNSEFMGR;FFASCGK;FFASCGK;TERPAHIPVDEDSK;FFASCGK;YIIIEK;FFASCGK;YIIIEK;QGGDKFSNEVIVK;TIFVGNISFR;GISFDADENDIGNFIDENCGSVAR;GIAFVSFETEEGCNK;VGEQIDGRPIKVDVAASR;VGEQIDGRPIKVDVAASR;GIAFVSFETEEGCNK;AVEMSNSEFMGR;AVEMSNSEFMGR;AVEMSNSEFMGR;TIFVGNISFR;GIAFVSFETEEGCNK;TIFVGNISFR;TIFVGNISFR;TIFVGNISFR;VGEQIDGRPIKVDVAASR;GIAFVSFETEEGCNK;GIAFVSFETEEGCNK;GIAFVSFETEEGCNK;VGEQIDGRPIKVDVAASR;GFGHVEFEER;GFGHVEFEER;GIAFVSFETEEGCNK;TIFVGNISFR;TIFVGNISFR;GFGHVEFEER;VGEQIDGRPIKVDVAASR;TIFVGNISFR;PVDEDSKTIFVGNISFR;TIFVGNISFR;QGGDKFSNEVIVK;SKGIAFVSFETEEGCNK;VGEQIDGRPIKVDVAASR;VGEQIDGRPIKVDVAASR;YIIIEKTKPK;AVEMSNSEFMGR;TIFVGNISFR;VGEQIDGRPIKVDVAASR;GFGHVEFEER;PIKVDVAASR;SRGFGHVEFEER;YIIIEKTKPK;GFGHVEFEER;GFGHVEFEER;GIAFVSFETEEGCNK;TERPAHIPVDEDSK;QGGDKFSNEVIVK;SRGFGHVEFEER;TIFVGNISFR;SKGIAFVSFETEEGCNK;TIFVGNISFR;KTIFVGNISFR;FVGNISFR;GIAFVSFETEEGCNK;GFGHVEFEER;KGAITQFQGK;GFGHVEFEER;GFGHVEFEER;GIAFVSFETEEGCNK;GFGHVEFEER;TIFVGNISFR;FFASCGK;YIIIEK;TIFVGNISFR;TERPAHIPVDEDSKTIFVGNISFR;IAFVSFETEEGCNK;IAFVSFETEEGCNK;IAFVSFETEEGCNK;GISFDADENDIGNFIDENCGSVAR;TERPAHIPVDEDSKTIFVGNISFR;TERPAHIPVDEDSKTIFVGNISFR;GIAFVSFETEEGCNK;GIAFVSFETEEGCNK;GIAFVSFETEEGCNK;TERPAHIPVDEDSKTIFVGNISFR;GIAFVSFETEEGCNK;TERPAHIPVDEDSK;GIAFVSFETEEGCNK;GIAFVSFETEEGCNK;TERPAHIPVDEDSK;TERPAHIPVDEDSKTIFVGNISFR;KVGEQIDGRPIKVDVAASR;PIKVDVAASR;KGAITQFQGK;SGVENAIKK;KVGEQIDGRPIKVDVAASR;QGGDKFSNEVIVK;TIFVGNISFR;TIFVGNISFR;GIAFVSFETEEGCNK;TIFVGNISFR;TIFVGNISFR;TIFVGNISFR;TIFVGNISFR;TIFVGNISFR;TIFVGNISFR;TIFVGNISFR;SGVENAIKK;VGEQIDGRPIKVDVAASR;TIFVGNISFR;TIFVGNISFR;TDKETIKK;TIFVGNISFR;GIAFVSFETEEGCNK;TIFVGNISFR;SGVENAIKK;TDKETIKK;TIFVGNISFR;TIFVGNISFR;TERPAHIPVDEDSKTIFVGNISFR;TERPAHIPVDEDSKTIFVGNISFR;TDKETIKK;TIFVGNISFR;TIFVGNISFR;SGVENAIKK;VGEQIDGRPIKVDVAASR;SGVENAIK;VGEQIDGRPIKVDVAASR;SKGIAFVSFETEEGCNK;TIFVGNISFR;VGEQIDGRPIK;TIFVGNISFR;TIFVGNISFR;PIKVDVAASR;TERPAHIPVDEDSK;TDKETIKK;GIAFVSFETEEGCNK;TIFVGNISFR;VGEQIDGRPIKVDVAASR;PIKVDVAASR;VGEQIDGRPIK;GFGHVEFEER;PIKVDVAASR;TIFVGNISFR;TIFVGNISFR;SQGNFNNNR;TIFVGNISFR;TIFVGNISFR;TIFVGNISFR;TIFVGNISFR;VGEQIDGRPIKVDVAASR;TIFVGNISFR;VGEQIDGRPIKVDVAASR;GRPIKVDVAASR;GFGHVEFEER;TIFVGNISFR;GGNNSFANER;TDKETIK;TIFVGNISFR;VGEQIDGRPIK;TIFVGNISFR;TIFVGNISFR;IAEADGK;GFGHVEFEER;GFGHVEFEER;TIFVGNISFR;IAEADGK;FFASCGK;TIFVGNISFR;SQGNFNNNR;PIKVDVAASR;TIFVGNISFR;TIFVGNISFR;SQGNFNNNR;AHIPVDEDSKTIFVGNISFR;PIKVDVAASR;TIFVGNISFR;TDKETIK;FFASCGK;TIFVGNISFR;SGVENAIK;TIFVGNISFR;VGEQIDGRPIKVDVAASR;GFGHVEFEER;SKGIAFVSFETEEGCNK;TIFVGNISFR;TERPAHIPVDEDSKTIFVGNISFR;TERPAHIPVDEDSKTIFVGNISFR;VGEQIDGRPIK;YIIIEK;FFASCGK;TIFVGNISFR;FFASCGK;SQGNFNNNR;TIFVGNISFR;TIFVGNISFR;FSNEVIVK;VGEQIDGRPIK;EDSKTIFVGNISFR;TIFVGNISFR;DEDSKTIFVGNISFR;TERPAHIPVDEDSKTIFVGNISFR;KTIFVGNISFR;TIFVGNISFR;VDVAASR;SKGIAFVSFETEEGCNK;GFGHVEFEER;TIFVGNISFR;FFASCGK;TERPAHIPVDEDSK;KFFASCGK;QVEEESSEEQKPIKQDQPIQK;VGEQIDGRPIK;GEQIDGRPIKVD;GEQIDGRPIK;PIKVDVAASR;GFGHVEFEERSGVENAIK;GFGHVEFEERSGVENAIKK;TERPAHIPVDEDSKTIFVGNISFR;AQNGNANGKQGGDKFSNEVIVK;GFGHVEFEERSGVENAIKK;GFGHVEFEERSGVENAIKK;KVGEQIDGRPIKVDVAASR;GISFDADENDIGNFIDENCGSVAR;GISFDADENDIGNFIDENCGSVAR;GFGHVEFEERSGVENAIK;GFGHVEFEERSGVENAIKK;GISFDADENDIGNFIDENCGSVAR;GFGHVEFEER;GFGHVEFEER;VGEQIDGRPIKVDVAASR;SRGFGHVEFEER;KVGEQIDGRPIKVDVAASR;VGEQIDGRPIKVDVAASR;SRGFGHVEFEER;GFGHVEFEER;GFGHVEFEER;GFGHVEFEER;SKGIAFVSFETEEGCNK;GFGHVEFEER;GGDKFSNEVIVK;SKGIAFVSFETEEGCNK;SRGFGHVEFEER;DIGNFIDENCGSVAR;QGGDKFSNEVIVK;GISFDADENDIGNFIDENCGSVAR;GFGHVEFEERSGVENAIKK;SKGIAFVSFETEEGCNK;VGEQIDGRPIKVDVAASR;VGEQIDGRPIKVDVAASR;GFGHVEFEERSGVENAIK;TERPAHIPVDEDSKTIFVGNISFR;SRGFGHVEFEER;TDKETIKKFFASCGK;AQNGNANGKQGGDKFSNEVIVK;KVGEQIDGRPIKVDVAASR;GFGHVEFEERSGVENAIK;KVGEQIDGRPIKVDVAASR;GFGHVEFEERSGVENAIKK;KVGEQIDGRPIKVDVAASR;DGRPIKVDVAASR;TERPAHIPVDEDSKTIFVGNISFR;GFGHVEFEERSGVENAIK;VGEQIDGRPIKVDVAASR;MQVEEESSEEQKPIKQDQPIQK;GFGHVEFEER;SRGFGHVEFEERSGVENAIKK;TERPAHIPVDEDSKTIFVGNISFR;TERPAHIPVDEDSKTIFVGNISFR;SKGIAFVSFETEEGCNK;GFGHVEFEER;AQNGNANGKQGGDKFSNEVIVK;SKGIAFVSFETEEGCNKAVEMSNSEFMGR;TIFVGNISFR;GFGHVEFEERSGVENAIKKVGEQIDGRPIKVDVAASR;KVGEQIDGRPIKVDVAASR;PAHIPVDEDSKTIFVGNISFR;TKPKTERPAHIPVDEDSKTIFVGNISFR;GISFDADENDIGNFIDENCGSVAR;TERPAHIPVDEDSKTIFVGNISFR;GFGHVEFEERSGVENAIK;GFGHVEFEERSGVENAIKK;TERPAHIPVDEDSKTIFVGNISFR;SGVENAIKKVGEQIDGRPIKVDVAASR;KVGEQIDGRPIKVDVAASR;GFGHVEFEERSGVENAIK;GFGHVEFEER;QGGDKFSNEVIVK;SKGIAFVSFETEEGCNKAVEMSNSEFMGR;QGGDKFSNEVIVK;TIFVGNISFR;GISFDADENDIGNFIDENCGSVAR;MQVEEESSEEQKPIKQDQPIQK;VNIIKNEQGR;GISFDADENDIGNFIDENCGSVAR;GISFDADENDIGNFIDENCGSVAR;VNIIKNEQGR;GHVEFEER;TKPKTERPAHIPVDEDSKTIFVGNISFR;GISFDADENDIGNFIDENCGSVAR;GHVEFEER;TDKETIKKFFASCGK;PAHIPVDEDSKTIFVGNISFR;VGEQIDGRPIKVDVAASR;TKPKTERPAHIPVDEDSKTIFVGNISFR;TERPAHIPVDEDSKTIFVGNISFR;VGEQIDGRPIKVDVAASR;GHVEFEERSGVENAIKK;DIGNFIDENCGSVAR;DIGNFIDENCGSVAR;DIGNFIDENCGSVAR;VDEDSKTIFVGNISFR;GISFDADENDIGNFIDENCGSVAR;TERPAHIPVDEDSKTIFVGNISFR;EKTKPKTERPAHIPVDEDSKTIFVGNISFR;TIFVGNISFR;GFGHVEFEER;TIFVGNISFR;VGEQIDGRPIKVDVAASR;TIFVGNISFR;SRGFGHVEFEER;SKGIAFVSFETEEGCNK;GFGHVEFEERSGVENAIKK;TERPAHIPVDEDSKTIFVGNISFR;QGGDKFSNEVIVK;GFGHVEFEERSGVENAIKK;TERPAHIPVDEDSKTIFVGNISFR;VGEQIDGRPIK;GISFDADENDIGNFIDENCGSVAR;DGRPIKVDVAASR;VGEQIDGRPIKVDVAASR;YIIIEK;QGGDKFSNEVIVK;TIFVGNISFR;FIDENCGSVAR;FSNEVIVK;YIIIEK;VGEQIDGRPIK;TKPKTERPAHIPVDEDSKTIFVGNISFR;GEQIDGRPIKVDVAASR;AQNGNANGKQGGDKFSNEVIVK;QGGDKFSNEVIVK;YIIIEK;TIFVGNISFR;VGEQIDGRPIKVDVAASR;YIIIEK;AQNGNANGKQGGDKFSNEVIVK;NFIDENCGSVAR;YIIIEK;GFGHVEFEER;IDGRPIKVDVAASR;GFGHVEFEERSGVENAIKK;YIIIEK;YIIIEK;YIIIEK;YIIIEK;TERPAHIPVDEDSKTIFVGNISFR;AQNGNANGKQGGDKFSNEVIVK;QVEEESSEEQKPIK;VEEESSEEQKPIK;QVEEESSEEQKPIK;VEEESSEEQKPIK;QVEEESSEEQKPIK;DIGNFIDENCGSVAR;DIGNFIDENCGSVAR;QVEEESSEEQKPIK;QVEEESSEEQKPIK;QVEEESSEEQKPIKQDQPIQK;QVEEESSEEQKPIK;VEEESSEEQKPI;QVEEESSEEQKPIK;VEEESSEEQKPIK;VGEQIDGRPIK;DIGNFIDENCGSVAR;QVEEESSEEQKPIK;VGEQIDGRPIK;VEEESSEEQKPIK;VEEESSEEQKPIK;VGEQIDGRPIK;VGEQIDGRPIKVD;VEEESSEEQKPIK;VGEQIDGRPIK;QVEEESSEEQKPIK;VEEESSEEQKPIK;IDENCGSVAR;VGEQIDGRPIK;VGEQIDGRPIK;VGEQIDGRPIK;VGEQIDGRPIKVD;ADENDIGNFIDENCGSVAR;VEEESSEEQKPIK;VGEQIDGRPIK;VEEESSEEQKPIK;FIDENCGSVAR;DENDIGNFIDENCGSVAR;VGEQIDGRPIK;IGNFIDENCGSVAR;VGEQIDGRPIKVDVAASR;VGEQIDGRPIK;SGVENAIKK;GEQIDGRPIK;SGVENAIKK;VGEQIDGRPIK;QVEEESSEEQKPIK;VGEQIDGRPIK;VGEQIDGRPI;VGEQIDGRPIK;VGEQIDGRPIK;FIDENCGSVAR;SSDSDDSESEEEKPAPK;VEEESSEEQKPIK;VGEQIDGRPIK;MQVEEESSEEQKPIK;GVENAIKK;VGEQIDGRPI;VGEQIDGRPIK;VGEQIDGR;IDENCGSVAR;QGGDKFSNEVIVK;NFIDENCGSVAR;VGEQIDGRPI;SGVENAIK;VGEQIDGRPI;VGEQIDGRPIK;VGEQIDGR;VGEQIDGRPIK;FIDENCGSVAR;QVEEESSEEQKPIKQ;KESSDSDDSESEEEKPAPK;MQVEEESSEEQKPIK;IGNFIDENCGSVAR;VGEQIDGR;QGGDKFSNEVIVK;VGEQIDGRPIK;GGNNSFANER;KQESEDEDSDESEEQKPATK;VGEQIDGRPIK;VGEQIDGRPIKV;SDDSESEEEKPAPK;IDENCGSVAR;VEEESSEEQKPIK;QVEEESSEEQKPIK;QVEEESSEEQKPIK;VEEESSEEQKPIK;QVEEESSEEQKPIK;DIGNFIDENCGSVAR;QVEEESSEEQKPIK;QVEEESSEEQKPIK;QVEEESSEEQKPIK;VEEESSEEQKPI;QVEEESSEEQKPIKQDQPIQK;VGEQIDGRPIK;VGEQIDGRPIK;VGEQIDGRPIKVD;VGEQIDGRPIK;DIGNFIDENCGSVAR;QVEEESSEEQKPIK;VEEESSEEQKPIK;QVEEESSEEQKPIK;VEEESSEEQKPIK;QVEEESSEEQKPIK;VGEQIDGRPIK;VEEESSEEQKPIK;VGEQIDGRPIK;VEEESSEEQKPIK;VEEESSEEQKPIK;VEEESSEEQKPIK;VGEQIDGRPIK;VGEQIDGRPIK;VGEQIDGRPIK;VGEQIDGRPIKVD;ADENDIGNFIDENCGSVAR;VEEESSEEQKPIK;VGEQIDGRPIK;VGEQIDGRPIKVDVAASR;SGVENAIKK;VGEQIDGRPIK;GEQIDGRPIK;VEEESSEEQKPIK;SGVENAIKK;VGEQIDGRPIK;QVEEESSEEQKPIK;VGEQIDGRPIK;VGEQIDGRPIK;SSDSDDSESEEEKPAPK;FIDENCGSVAR;VGEQIDGRPI;VGEQIDGRPIK;VGEQIDGRPIK;MQVEEESSEEQKPIK;VGEQIDGRPIK;GVENAIKK;VGEQIDGRPI;VGEQIDGR;VGEQIDGRPIK;SGVENAIK;QGGDKFSNEVIVK;VGEQIDGRPI;VGEQIDGRPI;VGEQIDGR;QVEEESSEEQKPIKQ;VGEQIDGRPIK;KESSDSDDSESEEEKPAPK;VGEQIDGR;MQVEEESSEEQKPIK;GGNNSFANER;VGEQIDGRPIK;QGGDKFSNEVIVK;VGEQIDGRPIK
>TTHERM_00497820
IMAAITISK;IISIIR;IISIIR;IISIIR;VIAFIK;IMAAITISK;IMAAITISK;IQINQK;IMAAITISK;VIAFIK;IISIIR;IQINQK;IMAAITISK;IMAAITISK;VIAFIK;IISIIR;IIEEQK;VIAFIK;VIAFIK;IISIIR;VIAFIK;ISIAIK;IMAAITISK;IIEEQK;VIAFIK;NIGDAFIIVWK;IISIIR;IQINQK;IIEEQK;IMAAITISK;IMAAITISK;IMAAITISK;IMAAITISK;VHNIADIPVIAFIK;IMAAITISK;IMAAITISK;IMAAITISK;IMAAITISK;VHNIADIPVIAFIK;IMAAITISK;IMAAITISK;IMAAITISK;IMAAITISK;IMAAITISK;IMAAITISK;IMAAITISK;VIAFIK;IISIIR;IISIIR;IISIIR;IISIIR;IMAAITISK;IMAAITISK;IMAAITISK;IMAAITISK;IMAAITISK;IMAAITISK;IMAAITISK;VHNIADIPVIAFIK;VHNIADIPVIAFIK;VIAFIK;VIAFIK;IISIIR;IISIIR;IMAAITISKK;VIAFIK;VIAFIK;VIAFIK;IISIIR;IISIIR;IISIIR;KMAKDIIQINQK;IISIIR;IMAAITISK;IMAAITISKK;VIAFIK;IISIIR;IISIIR;EAIAIEQIQKEGNIK;IMAAITISKK;IMAAITISK;IMAAITISK;IISIIR;IISIIR;IISIIR;IISIIR;IISIIR
>TTHERM_001085712
ISKIAK;QQQQEINNK;DPIIIQK;QQQQEINNK;QQQQEINNK;QQQQEINNK;QQQQEINNK;DPIIIQK;QQQQEINNK
>TTHERM_00343840
KISSIK;INSNIK;KISSIK;KISSIK;KISSIK;DIIFSK
>TTHERM_00755940
KAIKEK;KAIKEK;KAIKEK;KSQIIQQK;KEEIEK
>TTHERM_01074570
ITIYIR;IGSGIGK;ITIYIR;IGSGIGK;ITIYIR;IGSGIGK;ITIYIR;ITIYIR;IGDEGASGIGSGIGK;ETKIGDEGASGIGSGIGK;IGSGIGK;IGSGIGK;IGDEGASGIGSGIGK;IGSGIGK;IGSGIGK;ITIYIR;ITIYIR;ITIYIR;ITIYIR;ITIYIR;ITIYIR;ITIYIR;ITIYIR;ITIYIR;ITIYIR;ITIYIR;ITIYIR;ITIYIR
>TTHERM_00047440
GINSTTIFEFVK;GINSTTIFEFVK;NIHIYANEYSK;GINSTTIFEFVK;AVIEAAVWYQNHIK;MNTSISVQFEK;IVNVVIMQTTVHNIQK;GINSTTIFEFVK;IVSHFPSISIIR;GINSTTIFEFVK;SSSDYNTYIFFK;NIVEGEIYR;GINSTTIFEFVK;IVSHFPSISIIR;IVSHFPSISIIR;INSTTIFEFVK;IVNVVIMQTTVHNIQK;TSISVQFEK;IIGQPNINR;AVIEAAVWYQNHIK;YDFEIK;NHIKSSMRDIEIIFITSDYQSHK;IVSHFPSISIIR;IFDYIK;NIVEGEIYR;NIHIYANEYSK;GINSTTIFEFVK;MNTSISVQFEK;GINSTTIFEFVK;GINSTTIFEFVK;MNTSISVQFEK;IVNVVIMQTTVHNIQK;GINSTTIFEFVK;IVSHFPSISIIR;IVSHFPSISIIR;IVNVVIMQTTVHNIQK;NIVEGEIYR;IVSHFPSISIIR;SSSDYNTYIFFK;IVSHFPSISIIR;IITETICSIK;IVNVVIMQTTVHNIQK;NIHIYANEYSK;YADVIVHR;AVIEAAVWYQNHIK;AVIEAAVWYQNHIK;IVSHFPSISIIR;IVNVVIMQTTVHNIQK;IVSHFPSISIIR;IVSHFPSISIIR;FPHFYIR;IVSHFPSISIIR;IFDYIK;IVSHFPSISIIR;SSSDYNTYIFFK;AVIEAAVWYQNHIK;AVIEAAVWYQNHIK;GINSTTIFEFVK;GINSTTIFEFVK;GINSTTIFEFVK;NIHIYANEYSK;NIHIYANEYSK;SSSDYNTYIFFK;TSISVQFEK;GINSTTIFEFVK;GINSTTIFEFVK;NIHIYANEYSK;NIHIYANEYSK;IVSHFPSISIIR;IVSHFPSISIIR;TPGNTIHIEGEDR;INSTTIFEFVK;INSTTIFEFVK;INSTTIFEFVK;IIQEIK;FPHFYIR;IFDYIK;YDFEIK;IVSHFPSISIIR;IITETICSIK;IIQEIK;IVNVVIMQTTVHNIQK;NIHIYANEYSK;GINSTTIFEFVK;GINSTTIFEFVK;GINSTTIFEFVK;IVSHFPSISIIR;GINSTTIFEFVK;IVSHFPSISIIR;IVSHFPSISIIR;GINSTTIFEFVK;TGATVVVPR;GINSTTIFEFVK;GINSTTIFEFVK;IVSHFPSISIIR;IVSHFPSISIIR;NIHIYANEYSK;FPHFYIR;IVNVVIMQTTVHNIQK;ISQIIQK;FPHFYIR;FPHFYIR;DIEIIFITSDYQSHK;TSISVQFEK;IFDYIK;IFDYIK;FPHFYIR;IFDYIK;IVSHFPSISIIR;IITETICSIK;IVSHFPSISIIR;YDFEIK;IVSHFPSISIIR;IITETICSIKDDGDR;SSSDYNTYIFFK;GINSTTIFEFVK;IVSHFPSISIIR;GINSTTIFEFVK;IVSHFPSISIIR;IGFNIDYSSNR;GINSTTIFEFVK;IVSHFPSISIIR;NIVEGEIYR;SSSDYNTYIFFK;IVSHFPSISIIR;IITETICSIK;GINSTTIFEFVK;SSSDYNTYIFFK;GINSTTIFEFVK;IVSHFPSISIIR;IVSHFPSISIIR;IVSHFPSISIIR;IVSHFPSISIIR;IVSHFPSISIIR;SSSDYNTYIFFK;GINSTTIFEFVK;EFIPADGRFPHFYIR;NIHIYANEYSK;GINSTTIFEFVK;IGFNIDYSSNR;IFDYIK;GINSTTIFEFVK;IVSHFPSISIIR;MNTSISVQFEK;IFDYIK;INSTTIFEFVK;IVSHFPSISIIR;MNTSISVQFEK;IVSHFPSISIIR;TGATVVVPR;YFCGEVTPEAINIPNIPSGIEIR;GINSTTIFEFVK;IVSHFPSISIIR;IVSHFPSISIIR;IENGAISIASTQVK;NDINDGTVFIPK;IENGAISIASTQVK;SSSDYNTYIFFK;IVSHFPSISIIR;IVSHFPSISIIR;GINSTTIFEFVK;IVSHFPSISIIR;SSSDYNTYIFFK;IGFNIDYSSNR;IGFNIDYSSNR;IVSHFPSISIIR;GINSTTIFEFVK;GINSTTIFEFVK;IAAPIYTHFTSPIRR;TGATVVVPR;GINSTTIFEFVK;IVSHFPSISIIR;IVSHFPSISIIR;GINSTTIFEFVK;NIVEGEIYR;IVSHFPSISIIR;IVSHFPSISIIR;GINSTTIFEFVK;IENGAISIASTQVK;IVSHFPSISIIR;IGFNIDYSSNR;IAAPIYTHFTSPIRR;AVIEAAVWYQNHIK;GINSTTIFEFVK;MNTSISVQFEK;GINSTTIFEFVK;TGATVVVPR;GINSTTIFEFVK;MNTSISVQFEK;IITETICSIKDDGDR;NIVEGEIYR;SSSDYNTYIFFK;GINSTTIFEFVK;SSSDYNTYIFFK;IVSHFPSISIIR;IITETICSIKDDGDR;IFDYIK;AVIEAAVWYQNHIK;DIEIIFITSDYQSHK;IFDYIK;EISQIIQKIGFNIDYSSNR;IENGAISIASTQVK;IGFNIDYSSNR;IENGAISIASTQVK;NIVEGEIYR;NIVEGEIYR;DIEIIFITSDYQSHK;SSSDYNTYIFFK;AVIEAAVWYQNHIK;IGFNIDYSSNR;FPHFYIR;IVNVVIMQTTVHNIQK;GINSTTIFEFVK;IVSHFPSISIIR;MNTSISVQFEK;IITETICSIK;IVSHFPSISIIR;MNTSISVQFEK;TGATVVVPR;MNTSISVQFEK;IVSHFPSISIIR;GINSTTIFEFVK;IVSHFPSISIIR;FPHFYIR;IVSHFPSISIIR;YADVIVHR;FPHFYIR;NIVEGEIYR;IITETICSIK;MNTSISVQFEK;NIVEGEIYR;NIHIYANEYSK;YADVIVHR;IITETICSIK;AVIEAAVWYQNHIK;NIVEGEIYR;KQIEEK;IVSHFPSISIIR;FPHFYIR;NIVEGEIYR;FPHFYIR;YADVIVHR;IFDYIK;IVSHFPSISIIR;NIHIYANEYSK;NIHIYANEYSK;GINSTTIFEFVK;GINSTTIFEFVK;IVSHFPSISIIR;IVSHFPSISIIR;NIHIYANEYSK;NIHIYANEYSK;GINSTTIFEFVK;SSSDYNTYIFFK;IGFNIDYSSNR;SSSDYNTYIFFK;MNTSISVQFEK;GINSTTIFEFVK;IVSHFPSISIIR;GINSTTIFEFVK;IVSHFPSISIIR;SSSDYNTYIFFK;IVSHFPSISIIR;DIEIIFITSDYQSHK;IVNVVIMQTTVHNIQK;IVSHFPSISIIR;GINSTTIFEFVK;IVSHFPSISIIR;AVIEAAVWYQNHIK;GINSTTIFEFVK;NIVEGEIYR;AVIEAAVWYQNHIK;NIVEGEIYR;YFCGEVTPEAINIPNIPSGIEIR;IGFNIDYSSNR;YFCGEVTPEAINIPNIPSGIEIR;GINSTTIFEFVK;IGFNIDYSSNR;NIVEGEIYR;TSISVQFEK;IVSHFPSISIIR;SSSDYNTYIFFK;IVSHFPSISIIR;GINSTTIFEFVK;NIVEGEIYR;FPHFYIR;SVASINYGK;FPHFYIR;FPHFYIR;TSISVQFEK;FPHFYIR;FPHFYIR;IFDYIK;FPHFYIR;INSTTIFEFVK;IFDYIK;DIEIIFITSDYQSHK;IFDYIK;DIEIIFITSDYQSHK;IIQKIGFNIDYSSNR;NIVEGEIYR;AAIDIEAIPAYMSNK;YFCGEVTPEAINIPNIPSGIEIR;IIAAAIDIEAIPAYMSNK;IIAAAIDIEAIPAYMSNK;YFCGEVTPEAINIPNIPSGIEIR;AQSMIDDVNDNSEITK;IVSHFPSISIIR;AVIEAAVWYQNHIK;NIHIYANEYSK;AQSMIDDVNDNSEITK;GINSTTIFEFVK;NIHIYANEYSK;GINSTTIFEFVK;IIAAAIDIEAIPAYMSNK;KIQIGFDNWSK;IVSHFPSISIIR;AQSMIDDVNDNSEITK;AVIEAAVWYQNHIK;AVIEAAVWYQNHIK;AVIEAAVWYQNHIK;GINSTTIFEFVK;IVSHFPSISIIR;AVIEAAVWYQNHIK;IVSHFPSISIIR;IVSHFPSISIIR;NIVEGEIYR;GINSTTIFEFVK;GINSTTIFEFVK;GINSTTIFEFVK;GINSTTIFEFVK;NIVEGEIYR;FPHFYIR;TGATVVVPR;FPHFYIR;FPHFYIR;IIAAAIDIEAIPAYMSNK;FPHFYIR;FPHFYIR;EFIPADGRFPHFYIR;IGFNIDYSSNR;EFIPADGRFPHFYIR;FPHFYIR;IITETICSIK;IVNVVIMQTTVHNIQK;GINSTTIFEFVK;FPHFYIR;IFDYIK;INSTTIFEFVK;IGFNIDYSSNR;IFDYIK;IFDYIK;IVSHFPSISIIR;SSSDYNTYIFFK;IVSHFPSISIIR;IIAAAIDIEAIPAYMSNK;IIAAAIDIEAIPAYMSNK;IIAAAIDIEAIPAYMSNK;IIAAAIDIEAIPAYMSNK;YFCGEVTPEAINIPNIPSGIEIR;IIAAAIDIEAIPAYMSNK;IVNVVIMQTTVHNIQK;GINSTTIFEFVK;GINSTTIFEFVK;IIAAAIDIEAIPAYMSNK;GINSTTIFEFVK;GINSTTIFEFVK;AVIEAAVWYQNHIK;GINSTTIFEFVK;GINSTTIFEFVK;GINSTTIFEFVK;IVSHFPSISIIR;IVSHFPSISIIR;IVSHFPSISIIR;IVNVVIMQTTVHNIQKK;GINSTTIFEFVK;IVSHFPSISIIR;GINSTTIFEFVK;IVSHFPSISIIR;IVSHFPSISIIR;GINSTTIFEFVK;DIEIIFITSDYQSHK;AVIEAAVWYQNHIK;IGFNIDYSSNR;DIEIIFITSDYQSHK;NIVEGEIYR;YADVIVHR;NIVEGEIYR;TSISVQFEK;TGATVVVPR;IIAAAIDIEAIPAYMSNK;QNQSIIIDFVVNGNR;IGFNIDYSSNR;NIHIYANEYSK;FPHFYIR;YADVIVHR;IVSHFPSISIIR;IGFNIDYSSNR;NIVEGEIYR;AVIEAAVWYQNHIK;TGATVVVPR;FPHFYIR;FPHFYIR;NIADSIDKVNRPNDHFFNK;APIYTHFTSPIRR;FPHFYIR;QIEEVAMVSSISK;NIHIYANEYSK;NIHIYANEYSK;FPHFYIR;IGFNIDYSSNR;YTYTPIQQNEK;IFDYIK;APIYTHFTSPIRR;IFDYIK;IFDYIK;IFDYIK;IFDYIK;IFDYIK;AVIEAAVWYQNHIK;IVSHFPSISIIR;IGFNIDYSSNR;PHFYIR;DIEIIFITSDYQSHK;AVIEAAVWYQNHIK;IIAAAIDIEAIPAYMSNK;IIAAAIDIEAIPAYMSNK;IIAAAIDIEAIPAYMSNK;YFCGEVTPEAINIPNIPSGIEIR;AVIEAAVWYQNHIK;AVIEAAVWYQNHIK;GINSTTIFEFVK;NIHIYANEYSK;GINSTTIFEFVK;SSSDYNTYIFFK;MNTSISVQFEK;IGFNIDYSSNR;AVIEAAVWYQNHIK;MNTSISVQFEK;AVIEAAVWYQNHIK;GINSTTIFEFVK;MNTSISVQFEK;AVIEAAVWYQNHIK;IVSHFPSISIIR;IGFNIDYSSNR;IITETICSIK;IGFNIDYSSNR;GINSTTIFEFVK;TGATVVVPR;AVIEAAVWYQNHIK;IGFNIDYSSNR;GINSTTIFEFVK;TSISVQFEK;IGFNIDYSSNR;VTEIYIRDDISCGIVNCQICK;GINSTTIFEFVK;TSISVQFEK;GINSTTIFEFVK;IIQKIGFNIDYSSNR;FPHFYIR;AVIEAAVWYQNHIK;GINSTTIFEFVK;IFDYIK;MNTSISVQFEK;GINSTTIFEFVK;TGATVVVPR;IIAAAIDIEAIPAYMSNK;IVSHFPSISIIR;SDYNTYIFFK;IVSHFPSISIIR;SSSDYNTYIFFK;IVSHFPSISIIR;GINSTTIFEFVK;GAISIASTQVK;MNTSISVQFEK;AQSMIDDVNDNSEITK;AQSMIDDVNDNSEITK;CTTVYIVDRR;CTTVYIVDRR;KIQIGFDNWSK;MNTSISVQFEK;MNTSISVQFEK;AVIEAAVWYQNHIK;IVSHFPSISIIR;YTYTPIQQNEK;YTYTPIQQNEK;MNTSISVQFEK;IDRNDINDGTVFIPKYDFEIK;GINSTTIFEFVK;IVSHFPSISIIR;ININPTGR;SVASINYGK;YFCGEVTPEAINIPNIPSGIEIR;TNNSNKQIEEKYINVVEK;IVSHFPSISIIR;IITETICSIKDDGDRIAFSVVWVMDKDANIIETR;IGFNIDYSSNR;IVSHFPSISIIR;YFCGEVTPEAINIPNIPSGIEIR;IQIGFDNWSK;SSSDYNTYIFFK;NIADSIDKVNRPNDHFFNKIVR;CTTVYIVDRR;SSSDYNTYIFFKDK;IITETICSIKDDGDRIAFSVVWVMDKDANIIETR;KIQIGFDNWSK;SSSDYNTYIFFK;IIGQPNINR;CTTVYIVDR;GINSTTIFEFVK;ININPTGR;ININPTGR;IIGQPNINR;IIGQPNINR;YINVVEKIK;NIVEGEIYR;IGFNIDYSSNR;YINVVEKIK;AVIEAAVWYQNHIK;IQIGFDNWSK;IAAPIYTHFTSPIRR;IIGQPNINR;IKIDRNDINDGTVFIPK;YINVVEKIK;IIGQPNINR;GINSTTIFEFVK;IKIDRNDINDGTVFIPK;AVIEAAVWYQNHIK;YINVVEKIK;SSSDYNTYIFFK;EFIPADGRFPHFYIR;SVASINYGK;KIQIGFDNWSK;EFIPADGRFPHFYIR;KIQIGFDNWSK;IDRNDINDGTVFIPKYDFEIK;MNTSISVQFEK;IVSHFPSISIIR;GINSTTIFEFVK;YDFEIK;YINVVEK;AIHGDIIAIE;IQIGFDNWSK;YDFEIK;AVIEAAVWYQNHIK;YDFEIK;YADVIVHR;IIGQPNINR;SDYNTYIFFK;YDFEIK;DINDGTVFIPK;YDFEIK;IIQEIK;CTTVYIVDR;CTTVYIVDRR;IGFNIDYSSNR;MNTSISVQFEK;IDDVNDNSEITK;IDDVNDNSEITK;PGNTIHIEGEDR;IDDVNDNSEITK;PGNTIHIEGEDR;AEGDVIIIEHNVEYR;MNTSISVQFEK;IITETICSIK;ITETICSIK;IDDVNDNSEITK;PGNTIHIEGEDR;IDDVNDNSEITK;PGNTIHIEGEDR;AEGDVIIIEHNVEYR;MNTSISVQFEK
>TTHERM_01106050
FIEFIK;FIEFIK;FIEFIK;FIEFIK;FIEFIK;FIEFIK;FIEFIK;FIEFIK;FIEFIK;FIEFIK;FIEFIK;FIEFIK;FIEFIK;FIEFIK;FIEFIK;FIEFIK;FIEFIK;FIEFIK;FIEFIK;FIEFIK;FIEFIK;FIEFIK;SNQIVQSGIIK;FIEFIK;FIEFIK;FIEFIK;FIEFIK;FIEFIK;FIEFIK;FIEFIK;FIEFIK;FIEFIK;FIEFIK;FIEFIK;FIEFIK;FIEFIK;FIEFIK;FIEFIK;FIEFIK;FIEFIK;FIEFIK;FIEFIK;FIEFIK;FIEFIK;FIEFIK;FIEFIK;FIEFIK;FIEFIK;FIEFIK;FIEFIK;FIEFIK;FIEFIK;FIEFIK;FIEFIK;FIEFIK;FIEFIK;FIEFIK;FIEFIK;FIEFIK;FIEFIK;FIEFIK;FIEFIK;FIEFIK;FIEFIK;FIEFIK;FIEFIK;FIEFIK;FIEFIK;FIEFIK;FIEFIK;NKQIFEK;IDKYIK;FIEFIK;FIEFIK;FIEFIK;FIEFIK;FIEFIK;FIEFIK;FIEFIK;FIEFIK;FIEFIK;FIEFIK;FIEFIK;FIEFIK;FIEFIK;FIEFIK;FIEFIK;FIEFIK;FIEFIK;FIEFIK;IDKYIK;FIEFIK;FIEFIK;FIEFIK;FIEFIK;FIEFIK;FIEFIK;FIEFIK;FIEFIK;FIEFIK;FIEFIK;FIEFIK;FIEFIK;FIEFIK;FIEFIK;FIEFIK;FIEFIK;FIEFIK;FIEFIK;FIEFIK;FIEFIK;FIEFIK;FIEFIK;FIEFIK;FIEFIK;FIEFIK;FIEFIK;FIEFIK;FIEFIK;FIEFIK;AGVQQVENQK;FIEFIK;FIEFIK;FIEFIK;FIEFIK;FIEFIK;FIEFIK;FIEFIK;FIEFIK;FIEFIK;FIEFIK;FIEFIK;FIEFIK;FIEFIK;FIEFIK;FIEFIK;FIEFIK;FIEFIK;FIEFIK;FIEFIK;FIEFIK;FIEFIK;FIEFIK;FIEFIK;FIEFIK;FIEFIK;FIEFIK;FIEFIK;FIEFIK;AGVQQVENQK;FIEFIK;FIEFIK;FIEFIK;FIEFIK;FIEFIK;FIEFIK;FIEFIK;FIEFIK;FIEFIK;NQIISIR;FIEFIK;FIEFIK;FIEFIK;FIEFIK;FIEFIK;FIEFIK;FIEFIK;IDKYIK;FIEFIK;FIEFIK;FIEFIK;FIEFIK;FIEFIK;FIEFIK;FIEFIK;FIEFIK;FIEFIK;FIEFIK;FIEFIK;FIEFIK;FIEFIK;FIEFIK;FIEFIK;FIEFIK;FIEFIK;FIEFIK;FIEFIK;FIEFIK;FIEFIK;FIEFIK;FIEFIK;FIEFIK;FIEFIK;FIEFIK;FIEFIK;FIEFIK;FIEFIK;FIEFIK;FIEFIK;FIEFIK;FIEFIK;FIEFIK;FIEFIK;FIEFIK;FIEFIK;FIEFIK;FIEFIK;FIEFIK;FIEFIK;FIEFIK;FIEFIK;FIEFIK;FIEFIK;FIEFIK;FIEFIK;FIEFIK;FIEFIK;FIEFIK;FIEFIK;FIEFIK;FIEFIK;FIEFIK;FIEFIK;FIEFIK;FIEFIK;FIEFIK;FIEFIK;FIEFIK;FIEFIK;FIEFIK;FIEFIK;FIEFIK;FIEFIK;FIEFIK;AGVQQVENQK;FIEFIK;FIEFIK;FIEFIK;FIEFIK;FIEFIK;FIEFIK;FIEFIK;FIEFIK;FIEFIK;FIEFIK;FIEFIK;FIEFIK;FIEFIK;FIEFIK;FIEFIK;FIEFIK;FIEFIK;FIEFIK;FIEFIK;FIEFIK;FIEFIK;FIEFIK;FIEFIK;FIEFIK;FIEFIK;FIEFIK;FIEFIK;FIEFIK;FIEFIK;FIEFIK;FIEFIK;FIEFIK;FIEFIK;FIEFIK;FIEFIK;FIEFIK;FIEFIK;FIEFIK;NQIISIR;FIEFIK;NQIISIR;FIEFIK;FIEFIK;FIEFIK;FIEFIK;FIEFIK;FIEFIK;FIEFIK;FIEFIK;FIEFIK;FIEFIK;FIEFIK;FIEFIK;FIEFIK;FIEFIK;FIEFIK;FIEFIK;NQIISIR;FIEFIK;FIEFIK;FIEFIK;FIEFIK;FIEFIK;FIEFIK;FIEFIK;FIEFIK;FIEFIK;FIEFIK;FIEFIK;FIEFIK;FIEFIK;FIEFIK;FIEFIK;FIEFIK;FIEFIK;FIEFIK;FIEFIK;FIEFIK;FIEFIK;FIEFIK;IDKYIK;FIEFIK;FIEFIK;FIEFIK;FIEFIK;FIEFIK;FIEFIK;FIEFIK;FIEFIK;FIEFIK;FIEFIK;FIEFIK;FIEFIK;FIEFIK;FIEFIK;FIEFIK;FIEFIK;FIEFIK;FIEFIK
>TTHERM_00979930
IIGSPNVIATAQK;IIGSPNVIATAQK;IIGSPNVIATAQK;IIGSPNVIATAQK;IIGSPNVIATAQK;IIGSPNVIATAQK;IIGSPNVIATAQK;IIGSPNVIATAQK;IIGSPNVIATAQK;ISNFIK;ISNFIK;ISNFIK;SPNVIATAQK;ISNFIK;QTSIIGSPNVIATAQK;IIGSPNVIATAQK;IIGSPNVIATAQK;IIGSPNVIATAQK;QTSIIGSPNVIATAQK;IQTSIIGSPNVIATAQK;SPNVIATAQK;IIGSPNVIATAQK;IIGSPNVIATAQK;ISNFIK;ISNFIK;IIGSPNVIATAQK;IIGSPNVIATAQK;IIGSPNVIATAQK;IIGSPNVIATAQK;IIGSPNVIATAQK;IIGSPNVIATAQK;IIGSPNVIATAQK;ISNFIK;ISNFIK;IIGSPNVIATAQK;ISNFIK;FISNFIK;IIGSPNVIATAQK;IITTQTIR;ISNFIK;IIGSPNVIATAQK;ISNFIK;IIGSPNVIATAQK;ISNFIK;GSPNVIATAQK;IIGSPNVIATAQK;IIGSPNVIATAQK;IIGSPNVIATAQK;IIGSPNVIATAQK;IIGSPNVIATAQK;IIGSPNVIATAQK;IIGSPNVIATAQK;IIGSPNVIATAQK;ISNFIK;FISNFIK;ISNFIK;IIGSPNVIATAQK;ISNFIK;IIGSPNVIATAQK;IIGSPNVIATAQK;IIGSPNVIATAQK;IIGSPNVIATAQK;IIGSPNVIATAQK;IIGSPNVIATAQK;IIGSPNVIATAQK;ISNFIK;ISNFIK;IIGSPNVIATAQK;FISNFIK;ISNFIK;IIGSPNVIATAQK;IIGSPNVIATAQK;ISNFIK;ISNFIK;ISNFIK;IIGSPNVIATAQK;ISNFIK;ISNFIK;IIGSPNVIATAQK;IIGSPNVIATAQK;IIGSPNVIATAQK;IIGSPNVIATAQK;IIGSPNVIATAQK;IIGSPNVIATAQK;IIGSPNVIATAQK;IIGSPNVIATAQK;IIGSPNVIATAQK;IIGSPNVIATAQK;IIGSPNVIATAQK
>TTHERM_00700900
IHIPAEDFPEGFIFNVSSIQK;FAITIIQEQIPGSNYTVYIK;SIDAAHIVVGDIVSIR;IHIPAEDFPEGFIFNVSSIQK;SIDAAHIVVGDIVSIR;SIDAAHIVVGDIVSIR;SIDAAHIVVGDIVSIR;IHIPAEDFPEGFIFNVSSIQK;IHIPAEDFPEGFIFNVSSIQK;SIDAAHIVVGDIVSIR;SIDAAHIVVGDIVSIR;SIDAAHIVVGDIVSIR;VPYAIIECR;IHIPAEDFPEGFIFNVSSIQK;FFQYIDDVNKFR;SIDAAHIVVGDIVSIR;TTIGQIADISSGEK;TTIGQIADISSGEK;TTIGQIADISSGEK;WSDCDITISK;KTFVKCDTDSGIFVPIYK;TTIGQIADISSGEK;VPYAIIECR;IHIPAEDFPEGFIFNVSSIQK;TTIGQIADISSGEK;SIDAAHIVVGDIVSIR;TTIGQIADISSGEK;CDTDSGIFVPIYK;SIDAAHIVVGDIVSIR;IGEKIPADIR;SIDAAHIVVGDIVSIR;VPYAIIECR;IHIPAEDFPEGFIFNVSSIQK;FFQYIDDVNKFR;FFQYIDDVNKFR;FAITIIQEQIPGSNYTVYIK;FFQYIDDVNKFR;IHIPAEDFPEGFIFNVSSIQK;GGQPKSIDAAHIVVGDIVSIR;FAITIIQEQIPGSNYTVYIK;FFQYIDDVNKFR;SIDAAHIVVGDIVSIR;VPYAIIECR;TTIGQIADISSGEK;AVNITFGK;IHIPAEDFPEGFIFNVSSIQK;AVNITFGK;FAITIIQEQIPGSNYTVYIK;TTIGQIADISSGEK;IHIPAEDFPEGFIFNVSSIQK;FFQYIDDVNKFR;TSNIAFFGTICK;TRVPYAIIECR;FFQYIDDVNKFR;CDTDSGIFVPIYK;VPYAIIECR;FFQYIDDVNKFR;TRVPYAIIECR;TTIGQIADISSGEK;TRVPYAIIECR;FFQYIDDVNK;VPYAIIECR;VPYAIIECR;FKAVNITFGK;IHIPAEDFPEGFIFNVSSIQK;FFQYIDDVNKFR;EGFIFNVSSIQK;IRGGQPKSIDAAHIVVGDIVSIR;TTIGQIADISSGEK;ISIEEIR;CDTDSGIFVPIYK;FFQYIDDVNKFR;SIDAAHIVVGDIVSIR;TVDWFTVTEGNYDIRK;ISIEEIR;IHIPAEDFPEGFIFNVSSIQK;VIGFAK;SIDAAHIVVGDIVSIR;FFQYIDDVNKFR;VIGFAK;VPYAIIECR;TSNIAFFGTICK;IHIPAEDFPEGFIFNVSSIQK;IPADIR;VIGFAK;IANFQFCGIISIMDPPK;FFQYIDDVNKFR;KADIGISMNISGSDVTK;AVNITFGK;VIGFAK;VIGFAK;CDTDSGIFVPIYK;FQYIDDVNKFR;GIVICTGDR;IPADIR;FKAVNITFGK;VIGFAK;SIDAAHIVVGDIVSIR;VPYAIIECR;VPYAIIECR;TTIGQIADISSGEK;VPYAIIECR;VPYAIIECR;VPYAIIECR;TTIGQIADISSGEK;VPYAIIECR;FKAVNITFGK;FFQYIDDVNKFR;VPYAIIECR;VPYAIIECR;VPYAIIECR;VPYAIIECR;TRVPYAIIECR;VPYAIIECR;VPYAIIECR;VPYAIIECR;FFQYIDDVNKFR;VPYAIIECR;TSNIAFFGTICK;IGEKIPADIR;VPYAIIECR;TRVPYAIIECR;TSNIAFFGTICK;TRVPYAIIECR;TTIGQIADISSGEK;FFQYIDDVNKFR;VPYAIIECR;AVNITFGK;TRVPYAIIECR;AVNITFGK;TTIGQIADISSGEK;VIGFAK;VPYAIIECR;TRVPYAIIECR;FFQYIDDVNKFR;AVNITFGK;MPFNSQVK;VIGFAK;KIFDNIK;FFQYIDDVNKFR;ISIEEIR;VPYAIIECR;GIVICTGDR;WSDCDITISK;TTIGQIADISSGEK;VIGFAK;IFDNIKK;IPADIR;AVNITFGK;IGEKIPADIR;TRVPYAIIECR;TTIGQIADISSGEK;TRVPYAIIECR;SIDAAHIVVGDIVSIR;IPADIR;SIEEIR;AVNITFGK;IPADIR;VIGFAK;FKAVNITFGK;IPADIR;IEEIGIK;IPADIR;IHIPAEDFPEGFIFNVSSIQK;IHIPAEDFPEGFIFNVSSIQK;IHIPAEDFPEGFIFNVSSIQK;TTIGQIADISSGEK;SPITDQTACYSTDAQR;SIDAAHIVVGDIVSIR;SIDAAHIVVGDIVSIR;TTIGQIADISSGEK;TTIGQIADISSGEK;NIEAVETIGSTSCICSDK;IHIPAEDFPEGFIFNVSSIQK;TTIGQIADISSGEK;IHIPAEDFPEGFIFNVSSIQK;SIDAAHIVVGDIVSIR;IHIPAEDFPEGFIFNVSSIQK;FAITIIQEQIPGSNYTVYIK;SIDAAHIVVGDIVSIR;SIDAAHIVVGDIVSIR;IHIPAEDFPEGFIFNVSSIQK;TTIGQIADISSGEK;FAITIIQEQIPGSNYTVYIK;SPITDQTACYSTDAQR;IHIPAEDFPEGFIFNVSSIQK;IHIPAEDFPEGFIFNVSSIQK;IHIPAEDFPEGFIFNVSSIQK;FAITIIQEQIPGSNYTVYIK;IHIPAEDFPEGFIFNVSSIQK;SIDAAHIVVGDIVSIR;TTIGQIADISSGEK;VPYAIIECR;TTIGQIADISSGEK;VPYAIIECR;WSDCDITISK;VPYAIIECR;IHIPAEDFPEGFIFNVSSIQK;SIDAAHIVVGDIVSIR;WSDCDITISK;TTIGQIADISSGEK;TTIGQIADISSGEK;VPYAIIECR;VPYAIIECR;IHIPAEDFPEGFIFNVSSIQK;IHIPAEDFPEGFIFNVSSIQK;IHIPAEDFPEGFIFNVSSIQK;TPFWVK;VPYAIIECR;TTIGQIADISSGEK;IFDNIKK;VPYAIIECR;AVNITFGK;SIDAAHIVVGDIVSIR;SPITDQTACYSTDAQR;SIDAAHIVVGDIVSIR;SIDAAHIVVGDIVSIR;PEGFIFNVSSIQK;TPFWVK;FFQYIDDVNK;KIFDNIKK;TTIGQIADISSGEKK;KIFDNIKK;IFDNIKK;IFDNIKK;GIVICTGDR;GIVICTGDR;SPITDQTACYSTDAQR;CDTDSGIFVPIYK;TPFWVK;KIFDNIK;GIVICTGDR;IFDNIKK;IFDNIKK;CDTDSGIFVPIYK;AVNITFGK;IFDNIK;GIVICTGDR;VIGFAK;IPADIR;VIGFAK;GIVICTGDR;TTIGQIADISSGEK;VIGFAK;TTIGQIADISSGEK;TPFWVK;SIDAAHIVVGDIVSIR;TTIGQIADISSGEK;IHIPAEDFPEGFIFNVSSIQK;IHIPAEDFPEGFIFNVSSIQK;GITEEQAAHIIK;IHIPAEDFPEGFIFNVSSIQK;GITEEQAAHIIK;SIDAAHIVVGDIVSIR;GITEEQAAHIIK;GITEEQAAHIIK;TTIGQIADISSGEK;IHIPAEDFPEGFIFNVSSIQK;VPYAIIECR;VPYAIIECR;VPYAIIECR;VPYAIIECR;VPYAIIECR;TTIGQIADISSGEK;IHIPAEDFPEGFIFNVSSIQK;IHIPAEDFPEGFIFNVSSIQK;VPYAIIECR;IHIPAEDFPEGFIFNVSSIQK;VPYAIIECR;VPYAIIECR;SIDAAHIVVGDIVSIR;KIFDNIKK;SIDAAHIVVGDIVSIR;SNIAFFGTICK;IHIPAEDFPEGFIFNVSSIQK;VPYAIIECR;AVNITFGK;VIGFAK;IPADIR;AVNITFGK;TTIGQIADISSGEK;ETSNIAFFGTICK;IPADIR;AVNITFGK;IHIPAEDFPEGFIFNVSSIQK;VIGFAK;IHIPAEDFPEGFIFNVSSIQK;VPYAIIECR;IPADIR;IPADIR;IFDNIKK;VAHRNADVIEEIGIK;IPADIR;VIGFAK;NIEAVETIGSTSCICSDK;NIEAVETIGSTSCICSDK;NDFNESYINPITNQIDK;SPITDQTACYSTDAQR;YTVDWFTVTEGNYDIR;IHIPAEDFPEGFIFNVSSIQK;SIDAAHIVVGDIVSIR;IHIPAEDFPEGFIFNVSSIQK;EVITNEDIIEQNPSK;GITEEQAAHIIK;SIDAAHIVVGDIVSIR;SIDAAHIVVGDIVSIR;IHIPAEDFPEGFIFNVSSIQK;EVITNEDIIEQNPSK;NDFNESYINPITNQIDK;EVITNEDIIEQNPSK;VDNSPITGECEPIIR;TTIGQIADISSGEK;SIDAAHIVVGDIVSIR;SIDAAHIVVGDIVSIR;IHIPAEDFPEGFIFNVSSIQK;SIDAAHIVVGDIVSIR;EGFIVAATGDGVNDSPAIK;SIDAAHIVVGDIVSIR;CDTDSGIFVPIYK;VDNSPITGECEPIIR;EVITNEDIIEQNPSK;TTIGQIADISSGEK;NDFNESYINPITNQIDK;TGTITQNVMSVK;VIMVTGDQPPTAAAIAK;NADVIEEIGIK;NADVIEEIGIK;NADVIEEIGIK;VDNSPITGECEPIIR;DAADMVIIDDDFASIVIGVEEGRK;TVECSHPESYIETSNIAFFGTICK;EVITNEDIIEQNPSK;FAITIIQEQIPGSNYTVYIK;VPYAIIECR;WSDCDITISK;NADVIEEIGIK;ADIGISMNISGSDVTK;VIMVTGDQPPTAAAIAK;TGTITQNVMSVK;VIMVTGDQPPTAAAIAK;FFQYIDDVNKFR;VPYAIIECR;FFQYIDDVNKFR;WSDCDITISK;VIMVTGDQPPTAAAIAK;KADIGISMNISGSDVTK;FFQYIDDVNK;CDTDSGIFVPIYK;VPYAIIECR;TTIGQIADISSGEK;ATGDGVNDSPAIK;SIDAAHIVVGDIVSIR;IHIPAEDFPEGFIFNVSSIQK;FFQYIDDVNKFR;NADVIEEIGIK;SIDAAHIVVGDIVSIR;IHIPAEDFPEGFIFNVSSIQK;IHIPAEDFPEGFIFNVSSIQK;SIDAAHIVVGDIVSIR;VPYAIIECR;DAADMVIIDDDFASIVIGVEEGRK;VIMVTGDQPPTAAAIAK;IHIPAEDFPEGFIFNVSSIQK;IHIPAEDFPEGFIFNVSSIQK;VPYAIIECR;FFQYIDDVNK;TTIGQIADISSGEK;FAITIIQEQIPGSNYTVYIK;GITEEQAAHIIK;WSDCDITISK;FFQYIDDVNKFR;NADVIEEIGIK;IHIPAEDFPEGFIFNVSSIQK;YTVDWFTVTEGNYDIR;VPYAIIECR;NADVIEEIGIK;FFQYIDDVNKFR;TTIGQIADISSGEK;NADVIEEIGIK;IHIPAEDFPEGFIFNVSSIQK;NADVIEEIGIK;VPYAIIECR;VPYAIIECR;DAADMVIIDDDFASIVIGVEEGRK;SIDAAHIVVGDIVSIR;NADVIEEIGIK;DAADMVIIDDDFASIVIGVEEGRK;GITEEQAAHIIK;TTIGQIADISSGEK;FFQYIDDVNKFR;NADVIEEIGIK;CDQINKDQQDKIDK;AVNITFGK;WSDCDITISK;VPYAIIECR;TTIGQIADISSGEK;VPYAIIECR;DAADMVIIDDDFASIVIGVEEGRK;WSDCDITISK;SAGVKVIMVTGDQPPTAAAIAK;VPYAIIECR;GITEEQAAHIIK;ISIEEIR;ISIEEIR;FFQYIDDVNK;AVNITFGK;VPYAIIECR;IFDNIKK;QGEIPEYDINDNDFQTIQK;VAHRNADVIEEIGIK;CDTDSGIFVPIYK;TSNIAFFGTICK;VPYAIIECR;VPYAIIECR;IHIPAEDFPEGFIFNVSSIQK;FFQYIDDVNKFR;IHIPAEDFPEGFIFNVSSIQK;RKTFVKCDTDSGIFVPIYK;FFQYIDDVNK;SIDAAHIVVGDIVSIR;IPADIR;SIDAAHIVVGDIVSIR;SISEQKQENFYIR;EVNIIPK;VPYAIIECR;FFQYIDDVNKFR;IFDNIK;IHIPAEDFPEGFIFNVSSIQK;VIGFAK;IHIPAEDFPEGFIFNVSSIQK;IPADIR;IHIPAEDFPEGFIFNVSSIQK;SIDAAHIVVGDIVSIR;IPADIR;VIGFAK;IPADIR;IPADIR;IPADIR;TTIGQIADISSGEK;ISIEEIR;FFQYIDDVNK;NDFNESYINPITNQIDK;EVNIIPK;TRVPYAIIECR;VIGFAK;VIGFAK;KEDKSK;EGFIVAATGDGVNDSPAIK;EGFIVAATGDGVNDSPAIK;NIEAVETIGSTSCICSDK;EGFIVAATGDGVNDSPAIK;NIEAVETIGSTSCICSDK;EVITNEDIIEQNPSK;NIEAVETIGSTSCICSDK;EGFIVAATGDGVNDSPAIK;EVITNEDIIEQNPSK;NDFNESYINPITNQIDK;VDNSPITGECEPIIR;SIDAAHIVVGDIVSIR;KADIGISMNISGSDVTK;SIDAAHIVVGDIVSIR;VDNSPITGECEPIIR;EGFIVAATGDGVNDSPAIKK;GITEEQAAHIIK;NADVIEEIGIK;TTIGQIADISSGEK;VIMVTGDQPPTAAAIAK;IHIPAEDFPEGFIFNVSSIQK;VPYAIIECR;YTVDWFTVTEGNYDIR;VIMVTGDQPPTAAAIAK;ADIGISMNISGSDVTK;VPYAIIECR;SIDAAHIVVGDIVSIR;SIDAAHIVVGDIVSIR;WSDCDITISK;VPYAIIECR;EGFIVAATGDGVNDSPAIK;FIVAATGDGVNDSPAIK;TTIGQIADISSGEK;TGTITQNVMSVK;FFQYIDDVNKFR;VPYAIIECR;FFQYIDDVNKFR;WSDCDITISK;IGEKIPADIR;VIMVTGDQPPTAAAIAK;NIEAVETIGSTSCICSDK;FFQYIDDVNK;IGEKIPADIR;VPYAIIECR;IHIPAEDFPEGFIFNVSSIQK;SIDAAHIVVGDIVSIR;NADVIEEIGIK;VPYAIIECR;TTIGQIADISSGEK;FFQYIDDVNKFR;VIMVTGDQPPTAAAIAK;FFQYIDDVNK;VPYAIIECR;SIDAAHIVVGDIVSIR;SIDAAHIVVGDIVSIR;VPYAIIECR;IPADIR;TTIGQIADISSGEK;VPYAIIECR;ISIEEIR;VPYAIIECR;ISIEEIR;IFDNIKK;CDTDSGIFVPIYK;IPADIR;ISIEEIR;IPADIR;IPADIR;IHIPAEDFPEGFIFNVSSIQK;IPADIR;AVNITFGK;TRVPYAIIECR;VIGFAK;SIDAAHIVVGDIVSIR;VIGFAK;VIGFAK;EGFIVAATGDGVNDSPAIK;NIEAVETIGSTSCICSDK;VIGFAK;DRTTIGQIADISSGEK;SPITDQTACYSTDAQR;SIDAAHIVVGDIVSIR;SIDAAHIVVGDIVSIR;SPITDQTACYSTDAQR;SIDAAHIVVGDIVSIR;TTIGQIADISSGEKK;VIMVTGDQPPTAAAIAK;NIEAVETIGSTSCICSDK;TTIGQIADISSGEK;CDTDSGIFVPIYK;GITEEQAAHIIK;SIDAAHIVVGDIVSIR;TTIGQIADISSGEK;IHIPAEDFPEGFIFNVSSIQK;CDTDSGIFVPIYK;SIDAAHIVVGDIVSIR;YTVDWFTVTEGNYDIRK;WSDCDITISK;VPYAIIECR;TTIGQIADISSGEK;VPYAIIECR;WSDCDITISK;VPYAIIECR;GITEEQAAHIIK;IHIPAEDFPEGFIFNVSSIQK;VPYAIIECR;WSDCDITISK;TSNIAFFGTICK;WSDCDITISK;TRVPYAIIECR;IHIPAEDFPEGFIFNVSSIQK;TTIGQIADISSGEK;VPYAIIECR;VPYAIIECR;IHIPAEDFPEGFIFNVSSIQK;YTVDWFTVTEGNYDIR;SPITDQTACYSTDAQR;FFQYIDDVNKFR;VPYAIIECR;VPYAIIECR;VPYAIIECR;VPYAIIECR;VPYAIIECR;TSNIAFFGTICK;YTVDWFTVTEGNYDIRK;TSNIAFFGTICK;VPYAIIECR;VPYAIIECR;SIDAAHIVVGDIVSIR;GIVICTGDR;TTIGQIADISSGEK;TRVPYAIIECR;VPYAIIECR;VPYAIIECR;KIFDNIKK;IHIPAEDFPEGFIFNVSSIQK;GITEEQAAHIIK;SPITDQTACYSTDAQR;IHIPAEDFPEGFIFNVSSIQK;TTIGQIADISSGEKK;TGTITQNVMSVK;SIDAAHIVVGDIVSIR;AVNITFGK;AVNITFGK;FFQYIDDVNKFR;KIFDNIKK;VPYAIIECR;IFDNIKK;KIFDNIKK;GIVICTGDR;NIEAVETIGSTSCICSDK;TSNIAFFGTICK;TRVPYAIIECR;AVNITFGK;TTIGQIADISSGEK;TTIGQIADISSGEK;FFQYIDDVNKFR;TTIGQIADISSGEK;KIFDNIK;FFQYIDDVNK;CDTDSGIFVPIYK;VPYAIIECR;GIVICTGDR;GIVICTGDR;IHIPAEDFPEGFIFNVSSIQK;IHIPAEDFPEGFIFNVSSIQK;TPFWVK;AVNITFGK;TTIGQIADISSGEK;IHIPAEDFPEGFIFNVSSIQK;KIFDNIKK;KIFDNIKK;FFQYIDDVNK;IFDNIKK;IHIPAEDFPEGFIFNVSSIQK;TRVPYAIIECR;GIVICTGDR;FFQYIDDVNKFR;KIFDNIKK;FKAVNITFGKGGERVIGFAKIHIPAEDFPEGFIFNVSSIQK;VPYAIIECR;KIFDNIK;IHIPAEDFPEGFIFNVSSIQK;IPADIR;IGEKIPADIR;AVNITFGK;IPADIR;TSNIAFFGTICK;VIGFAK;VIGFAK;QENFYIR;IPADIR;IHIPAEDFPEGFIFNVSSIQK;SIEEIR;SIDAAHIVVGDIVSIR;VIGFAK;IFDNIKK;IFDNIKK;SIEEIR;VIGFAK;FDNIKK;VIGFAK;IPADIR;IFDNIK;FDNIKK;NIEAVETIGSTSCICSDK;NIEAVETIGSTSCICSDK;NIEAVETIGSTSCICSDK;NIEAVETIGSTSCICSDK;NIEAVETIGSTSCICSDK;NIEAVETIGSTSCICSDK;NIEAVETIGSTSCICSDK;NIEAVETIGSTSCICSDK;NIEAVETIGSTSCICSDK;NIEAVETIGSTSCICSDK;NIEAVETIGSTSCICSDK;NIEAVETIGSTSCICSDK;VPYAIIECR;TSNIAFFGTICK;VPYAIIECR;VPYAIIECR;VPYAIIECR;VPYAIIECR;TSNIAFFGTICK;NIEAVETIGSTSCICSDK;SIDAAHIVVGDIVSIR;VPYAIIECR;TTIGQIADISSGEK;VPYAIIECR;VPYAIIECR;IHIPAEDFPEGFIFNVSSIQK;VPYAIIECR;WSDCDITISK;AVNITFGK;VIMVTGDQPPTAAAIAK;TRVPYAIIECR;VPYAIIECR;IHIPAEDFPEGFIFNVSSIQK;WSDCDITISK;TRVPYAIIECR;NIEAVETIGSTSCICSDK;VIMVTGDQPPTAAAIAK;VPYAIIECR;VIMVTGDQPPTAAAIAK;IHIPAEDFPEGFIFNVSSIQK;IHIPAEDFPEGFIFNVSSIQK;WSDCDITISK;IHIPAEDFPEGFIFNVSSIQK;VIGFAK;KIFDNIK;ITEEQAAHIIK;VIMVTGDQPPTAAAIAK;KIFDNIKK;TTIGQIADISSGEK;TRVPYAIIECR;IHIPAEDFPEGFIFNVSSIQK;KIFDNIKK;IFDNIKK;VIGFAK;IPADIR;ETSNIAFFGTICK;TTIGQIADISSGEK;NFIPAK;IPADIR;TSNIAFFGTICK;NIEAVETIGSTSCICSDK;NIEAVETIGSTSCICSDK;NIEAVETIGSTSCICSDK;VIMVTGDQPPTAAAIAK;VIMVTGDQPPTAAAIAK;VIMVTGDQPPTAAAIAK;EGFIVAATGDGVNDSPAIK;VIMVTGDQPPTAAAIAK;EGFIVAATGDGVNDSPAIK;NIEAVETIGSTSCICSDK;VIMVTGDQPPTAAAIAK;VIMVTGDQPPTAAAIAK;NIEAVETIGSTSCICSDK;TGTITQNVMSVK;NIEAVETIGSTSCICSDK;EGFIVAATGDGVNDSPAIK;GITEEQAAHIIK;GITEEQAAHIIK;NIEAVETIGSTSCICSDK;EGFIVAATGDGVNDSPAIK;RSAGVKVIMVTGDQPPTAAAIAK;TTIGQIADISSGEK;VIMVTGDQPPTAAAIAK;VPYAIIECR;VPYAIIECR;VPYAIIECR;FKAVNITFGK;VPYAIIECR;SNIAFFGTICK;WSDCDITISK;EGFIVAATGDGVNDSPAIKK;VPYAIIECR;SNIAFFGTICK;VPYAIIECR;VPYAIIECR;VPYAIIECR;NIEAVETIGSTSCICSDK;TIGQIADISSGEKK;FKAVNITFGK;VPYAIIECR;VPYAIIECR;EGFIVAATGDGVNDSPAIK;IIESNEMK;SEAIMNSFK;EGFIVAATGDGVNDSPAIK;MPFNSQVK;IGEKIPADIR;VIMVTGDQPPTAAAIAK;VIMVTGDQPPTAAAIAK;CDTDSGIFVPIYK;VIGFAK;MVTGDQPPTAAAIAK;VIGFAK;VPYAIIECR;VIGFAK;VIGFAK;SEAIMNSFK;IANFQFCGIISIMDPPK;VPYAIIECR;IPADIR;IPADIR;IPADIR;NIEAVETIGSTSCICSDKT;FKAVNITFGK;TTIGQIADISSGEKK;IPADIR;VPYAIIECR;MPFNSQVK;TGDQPPTAAAIAK;NIEAVETIGSTSCICSDK;VIMVTGDQPPTAAAIAK;VIMVTGDQPPTAAAIAK;NIEAVETIGSTSCICSDK;VIMVTGDQPPTAAAIAK;NIEAVETIGSTSCICSDK;TGTITQNVMSVK;VPYAIIECR;FKAVNITFGK;VPYAIIECR;VPYAIIECR;VPYAIIECR;FKAVNITFGK;TGTITQNVMSVK;VPYAIIECR;VPYAIIECR;EGFIVAATGDGVNDSPAIK;VIGFAK;VIGFAK;SEAIMNSFK;VIGFAK;EGFIVAATGDGVNDSPAIK;VIGFAK;TEEQAAHIIK;SEAIMNSFK;SNIAFFGTICK;TTIGQIADISSGEKK;SIDAAHIVVGDIVSIR;SIDAAHIVVGDIVSIR;IHIPAEDFPEGFIFNVSSIQK;NIEAVETIGSTSCICSDK;TSNIAFFGTICK;GITEEQAAHIIK;IHIPAEDFPEGFIFNVSSIQK;TSNIAFFGTICK;VPYAIIECR;IHIPAEDFPEGFIFNVSSIQK;TSNIAFFGTICK;TSNIAFFGTICK;TSNIAFFGTICK;VPYAIIECR;TSNIAFFGTICK;TTIGQIADISSGEK;SNIAFFGTICK;TRVPYAIIECR;IHIPAEDFPEGFIFNVSSIQK;TTIGQIADISSGEK;TSNIAFFGTICK;IHIPAEDFPEGFIFNVSSIQK;ISIEEIR;IFDNIKK;ETSNIAFFGTICK;GITEEQAAHIIK;VPYAIIECR;IFDNIKK;NFIPAK;TTPAQK;KIFDNIK;SEECEAIIVHGDR;PEGFIFNVSSIQK;PAEDFPEGFIFNVSSIQK;PAEDFPEGFIFNVSSIQK;ADVIEEIGIK;PGSNYTVYIK;ASEECEAIIVHGDR;PEYDINDNDFQTIQK;NADVIEEIGIK;PEYDINDNDFQTIQK;NADVIEEIGIK;NADVIEEIGIK;NDFNESYINPITNQIDK;NDNDFQTIQK;IDDDFASIVIGVEEGRK;PEYDINDNDFQTIQK;ADVIEEIGIK;SEECEAIIVHGDR;SIDAAHIVVGDIVSIR;IHIPAEDFPEGFIFNVSSIQK;ADVIEEIGIK;EAEIDVMTR;YEEAEIDVMTR;ITNEDIIEQNPSK;TETGIIRFFQYIDDVNKFR;SISEQKQENFYIR;SIDAAHIVVGDIVSIR;SISEQKQENFYIR;SISEQKQENFYIR;SISEQKQENFYIR;SIDAAHIVVGDIVSIR;TTIGQIADISSGEK;EVITNEDIIEQNPSK;SISEQKQENFYIR;SIDAAHIVVGDIVSIR;VIMVTGDQPPTAAAIAK;VDHKISIEEIR;ATGDGVNDSPAIK;AVNITFGKGGER;TTIGQIADISSGEK;EIVEKVDHKISIEEIR;FFQYIDDVNKFR;SIDAAHIVVGDIVSIR;EVITNEDIIEQNPSK;QGEIPEYDINDNDFQTIQK;IHIPAEDFPEGFIFNVSSIQK;CDQINKDQQDKIDK;VPYAIIECR;AVNITFGKGGER;CDTDSGIFVPIYK;VPYAIIECR;NKSPITDQTACYSTDAQR;WSDCDITISK;VDHKISIEEIR;GITEEQAAHIIK;TTIGQIADISSGEK;GITEEQAAHIIK;VDHKISIEEIR;IGEKIPADIR;AVNITFGK;TSNIAFFGTICK;IGEKIPADIR;FFQYIDDVNKFR;IGEKIPADIR;SIDAAHIVVGDIVSIR;SIDAAHIVVGDIVSIR;FFQYIDDVNKFR;FFQYIDDVNKFR;TTIGQIADISSGEK;VPYAIIECR;VPYAIIECR;QIADISSGEKK;EIVEKVDHKISIEEIR;VPYAIIECR;GITEEQAAHIIK;WSDCDITISK;FKAVNITFGKGGER;FFQYIDDVNKFR;WSDCDITISK;IGEKIPADIR;VPYAIIECR;WSDCDITISK;IGEKIPADIR;GITEEQAAHIIK;TSNIAFFGTICK;VPYAIIECR;IGEKIPADIR;ISIEEIR;TSNIAFFGTICK;GITEEQAAHIIK;WSDCDITISK;PKSIDAAHIVVGDIVSIR;GITEEQAAHIIK;IGEKIPADIR;AVNITFGK;AVNITFGK;AVNITFGK;GITEEQAAHIIK;TTIGQIADISSGEK;GITEEQAAHIIK;AVNITFGKGGER;CDTDSGIFVPIYK;NKSPITDQTACYSTDAQR;AVNITFGK;ISIEEIR;ISIEEIR;FFQYIDDVNKFRER;TNEDIIEQNPSK;DDDFASIVIGVEEGR;FFQYIDDVNKFRER;FKAVNITFGKGGER;AVNITFGK;MPFNSQVK;GITEEQAAHIIK;VDHKISIEEIR;ISIEEIR;DDDFASIVIGVEEGR;GITEEQAAHIIK;IGEKIPADIR;TEEQAAHIIK;SIDAAHIVVGDIVSIR;ISIEEIR;FFQYIDDVNKFRER;ISIEEIR;AVNITFGK;GITEEQAAHIIK;GIVICTGDR;WSDCDITISK;AATGDGVNDSPAIK;WSDCDITISK;EVNIIPK;SEECEAIIVHGDR;EVNIIPK;EAIIVHGDR;AYEEAEIDVMTR;ISIEEIR;TGDGVNDSPAIK;SDCDITISK;GIVICTGDR;CDQINKDQQDKIDKIK;ISIEEIR;FFQYIDDVNKFRER;CDTDSGIFVPIYK;FFQYIDDVNKFR;EVNIIPK;DINDNDFQTIQK;EVNIIPK;MPFNSQVK;VPYAIIECR;NADVIEEIGIK;IGEKIPADIR;WSDCDITISK;ISIEEIR;AVNITFGK;DINDNDFQTIQK;GIIRFFQYIDDVNKFR;GGERVIGFAK;FFQYIDDVNKFRER;EVNIIPK;EVNIIPK;GDQPPTAAAIAK;ITEEQAAHIIK;AVETIGSTSCICSDK;ISIEEIR;VPYAIIECR;EVNIIPK;SIDAAHIVVGDIVSIR;WSDCDITISK;SPITDQTACYSTDAQR;NKSPITDQTACYSTDAQR;ATGDGVNDSPAIK;GIVICTGDR;WSDCDITISK;VPYAIIECR;VPYAIIECR;VPYAIIECR;TGTITQNVMSVK;ISIEEIR;VDHKISIEEIR;SIDAAHIVVGDIVSIR;QKYETDYQKGITEEQAAHIIK;FDNIKK;DDDFASIVIGVEEGR;SEECEAIIVHGDR;PEGFIFNVSSIQK;ASEECEAIIVHGDR;DDDFASIVIGVEEGR;PEYDINDNDFQTIQK;TGDGVNDSPAIK;TGDGVNDSPAIK;AVETIGSTSCICSDK;VETIGSTSCICSDK;AVETIGSTSCICSDK;NDFNESYINPITNQIDK;VETIGSTSCICSDK;TGDGVNDSPAIK;CDTDSGIFVPIYK;ASEECEAIIVHGDR;TGDGVNDSPAIK;GFIVAATGDGVNDSPAIK;VTGDQPPTAAAIAK;ECEAIIVHGDR;PAEDFPEGFIFNVSSIQK;GITEEQAAHIIK;NESYINPITNQIDK;ITNEDIIEQNPSK;PITDQTACYSTDAQR;CDTDSGIFVPIYK;NDFNESYINPITNQIDK;VITNEDIIEQNPSK;TDQTACYSTDAQR;SEECEAIIVHGDR;TNEDIIEQNPSK;ATGDGVNDSPAIKK;IDDDFASIVIGVEEGRK;TGDGVNDSPAIK;SEECEAIIVHGDR;VTGDQPPTAAAIAK;VTGDQPPTAAAIAK;PITNQIDK;TNEDIIEQNPSK;DTDSGIFVPIYK;TGDGVNDSPAIKK;VTGDQPPTAAAIAK;SEECEAIIVHGDR;PVMGDATETGIIR;ASEECEAIIVHGDR;ATGDGVNDSPAIKK;NDFNESYINPITNQIDK;VDNSPITGECEPIIR;TNEDIIEQNPSK;ATGDGVNDSPAIK;AVETIGSTSCICSDK;YEEAEIDVMTR;DSGIFVPIYK;VITNEDIIEQNPSK;GITEEQAAHIIK;EEAEIDVMTR;ADVIEEIGIK;TGIQENQDGNK;GDGVNDSPAIK;VETIGSTSCICSDK;VTGDQPPTAAAIAK;TTIGQIADISSGEK;PAEDFPEGFIFNVSSIQK;VDACQMEGFIVAATGDGVNDSPAIK;CDTDSGIFVPIYK;NADVIEEIGIK;GDATETGIIR;TGDGVNDSPAIKK;NDFNESYINPITNQIDK;EEAEIDVMTR;TGDGVNDSPAIK;GTITQNVMSVK;GDATETGIIR;AEIDVMTR;TGTITQNVMSVK;AVETIGSTSCICSDK;PITNQIDK;VAATGDGVNDSPAIK;GISMNISGSDVTK;CDTDSGIFVPIYK;TGDQPPTAAAIAK;AATGDGVNDSPAIK;PEGFIFNVSSIQK;VDNSPITGECEPIIR;NEDIIEQNPSK;DATETGIIR;DVIEEIGIK;ATGDGVNDSPAIK;TGECEPIIR;DSGIFVPIYK;TGDGVNDSPAIK;VMGDATETGIIR;PVMGDATETGIIR;QKYETDYQK;IDDDFASIVIG;EAEIDVMTR;CDTDSGIFVPIYK;AEIDVMTR;VTGDQPPTAAAIAK;TNEDIIEQNPSK;DGVNDSPAIK;TSNIAFFGTICK;TGDGVNDSPAIK;TGDGVNDSPAIK;TGDGVNDSPAIK;TGDGVNDSPAIK;VNDSPAIK;TGIQENQDGNK;TGDGVNDSPAIK;TGIQENQDGNK;NADVIEEIGIK;DATETGIIR;NEDIIEQNPSK;NADVIEEIGIK;SEECEAIIVHGDR;PEGFIFNVSSIQK;ASEECEAIIVHGDR;DDDFASIVIGVEEGR;PEYDINDNDFQTIQK;TGDGVNDSPAIK;TGDGVNDSPAIK;NDFNESYINPITNQIDK;CDTDSGIFVPIYK;ASEECEAIIVHGDR;TGDGVNDSPAIK;GFIVAATGDGVNDSPAIK;VTGDQPPTAAAIAK;CDTDSGIFVPIYK;ECEAIIVHGDR;PAEDFPEGFIFNVSSIQK;GITEEQAAHIIK;NESYINPITNQIDK;ITNEDIIEQNPSK;NDFNESYINPITNQIDK;VITNEDIIEQNPSK;TDQTACYSTDAQR;PITDQTACYSTDAQR;SEECEAIIVHGDR;TNEDIIEQNPSK;SEECEAIIVHGDR;ATGDGVNDSPAIKK;AVETIGSTSCICSDK;TGDGVNDSPAIK;AVETIGSTSCICSDK;VETIGSTSCICSDK;DTDSGIFVPIYK;VETIGSTSCICSDK;SEECEAIIVHGDR;TNEDIIEQNPSK;PITNQIDK;PVMGDATETGIIR;ASEECEAIIVHGDR;NDFNESYINPITNQIDK;ATGDGVNDSPAIKK;ATGDGVNDSPAIK;TNEDIIEQNPSK;VDNSPITGECEPIIR;PAEDFPEGFIFNVSSIQK;GITEEQAAHIIK;TGIQENQDGNK;GDGVNDSPAIK;ADVIEEIGIK;EEAEIDVMTR;NDFNESYINPITNQIDK;NADVIEEIGIK;TTIGQIADISSGEK;TGTITQNVMSVK;CDTDSGIFVPIYK;GTITQNVMSVK;CDTDSGIFVPIYK;PITNQIDK;PEGFIFNVSSIQK;VDNSPITGECEPIIR;AEIDVMTR;IDDDFASIVIG;DVIEEIGIK;EAEIDVMTR;CDTDSGIFVPIYK;QKYETDYQK;DGVNDSPAIK;PVMGDATETGIIR;AEIDVMTR;NADVIEEIGIK
>TTHERM_000079058
IIQISK
>TTHERM_00227360
NFYINIK;IYQQIK;NFYINIK;IYQQIK;NFYINIK;IKDFKK;NFYINIK;IGFIDKK;IGFIDKK;IGFIDKK;NFYINIK;KNGDIKGYSK
>TTHERM_00198010
INDIIR;INDIIR;INDIIR;INDIIR;INDIIR;INDIIR;INDIIR;INDIIR;INDIIR;INDIIR;INDIIR;INDIIR;INDIIR;INDIIR;INDIIR;INDIIR;INDIIR;INDIIR;INDIIR;INDIIR;INDIIR;INDIIR;INDIIR;INDIIR;INDIIR;INDIIR
>g24754.t1
IISDIIK;IISDIIK;IIIDQIIK;IINYIK;IISDIIK;QIIGQR;IFGSIK;IISDIIK;MIPIIK;IINYIK;MIPIIK;IFGSIK;IIISDIR;MIPIIK;AAIGIDIIK;MIPIIK;MIPIIK;IIDQIIK;IISDIIK;IDQIIK;IDQIIK;SSIAYK;KNIESQIIISDIR;IIIDQIIK;SSIAYK;NTIIIK;TIVENIK;KFNSIK;IDIIKR;MIPIIK;ISSIIK;ISDIIK;SSIAYK;NTIIIK;EIPIDK;KNIESQIIISDIR;IIIDQIIK;IDQIIK;IINYIK;YDIIIK;IISDIIK;IDIIKR;NIISIK;IDQIIK;IISDIIK;ISSIIK;ISSIIK;IISDIIK;IISDIIK;IISDIIK;IDQIIK;IISDIIK;IISDIIK;IIIDQIIK;ISDIIK;ISSIIK;IISDIIK;YDIIIK;MIPIIK;ISSIIK;IFGSIK;IQISFK;IDIIKR;ISDIIK;INPIFK;IISDIIK;IIIDQIIK;IIIDQIIK;IISDIIK;IISDIIK;IIIDQIIK;ISSIIK;ISDIIK;IIDQIIK;ISSIIK;IDIIKR;ISSIIK;YDIIIK;KNIESQIIISDIR;KNIESQIIISDIR;IIDQIIK;KNIESQIIISDIR;EVINIK;IIDQIIK;IISDIIK;ISSIIK;IIIDQIIK;IIIDQIIK;ISSIIK;IIIDQIIK;ISSIIK;IIDQIIK;IIIDQIIK;IIIDQIIK;IIIDQIIK;IISDIIK;IISDIIK;IISDIIK;IISDIIK;IDQIIK;ISSIIK;IISDIIK;IINYIK;IINYIK;ISDIIK;IINYIK;SSIAYK;IIIDQIIK;IIDQIIK;IISDIIK;IISDIIK;IIIDQIIK;IFGSIK;IISDIIK;ISSIIK;KFNSIK;ISSIIK;DEIIIK;IDQIIK;IIISDIR;YDIIIK;IIIDQIIK;ISDIIK;IISDIIK;AQIIIDQIIK;MIPIIK;MIPIIK;IISSIIK;IDQIIK;MIPIIK;MIPIIK;IISDIIK;IISDIR;IDNIPK;IISDIIK;IISDIIK;IISDIIK;IISDIIK;MIPIIK;MIPIIK;MIPIIK;MIPIIK;IDQIIK;MIPIIK;MIPIIK;MIPIIK;MIPIIK;MIPIIK;MIPIIK;IIDQIIK;AQIIIDQIIK;IISDIIK;IIDQIIK;IIDQIIK;IIDQIIK;IDQIIK;IIISDIR;ISSIIK;IISDIIK;TIVENIK;VDEDDIISDIIK;IISTIINK;IISTIINK;IISTIINK;QIIGQR;IIDQIIK;NTIIIK;QTTFIFK;RHTISENEEEIQNIK;IIDQIIK;INPIFK;IIENEQQR;MIPIIK;IIDQIIK;IDQIIK;VDEDDIISDIIK;VDEDDIISDIIK
>TTHERM_000607119
KQTDNNISQK
>TTHERM_000245849
NIIFIK;NIIFIK;NIIFIK;NIIFIK;NIIFIK;NIIFIK;IINISK;IINISK;KIIEEK;NIIFIK;NIIFIK;IINISK;TIRVVFQSDYIQK;KEYIENK;NIIFIK;NIIFIK;IINISK;NIIFIK;NIIFIK;IINISK;INIIQQAYK;NIIFIK;NIIFIK;NIIFIK;IINISK;NIIFIK;NIIFIK;NIIFIK;NIIFIK;VIMEFTYVIDK;NIIFIK;NIIFIK;VIMEFTYVIDK;NIIFIK;KIIEEK;NIIFIK
>TTHERM_000185189
ISNITINIR;ITINIR;CTNISNITINIR;ITINIR;ISNITINIR;NITINIR
>TTHERM_00945180
IIFIIK;IIFIIK;IIFIIK;IIFIIK;IIFIIK;TKIKIY;IIFIIK;IIFIIK;IIFIIK;TKIKIY;IIFIIK;IIFIIK;IIFIIK;IIFIIK;IIFIIK;IIFIIK;IIFIIK;IIFIIK;IIFIIK;IIFIIK;IIFIIK;IIFIIK;IIFIIK;IIFIIK;IIFIIK;IIFIIK;IIFIIK;IIFIIK;IIFIIK;IIFIIK;IIFIIK;IIFIIK;IIFIIK;IIFIIK;IIFIIK;IIFIIK;IIFIIK;IIFIIK;IIFIIK;IIFIIK;IIFIIK;IIFIIK;IIFIIK;IIFIIK;IIFIIK;KFDKNK;IIFIIK;IIFIIK;IIFIIK;IIFIIK;IIFIIK;IIFIIK;IIFIIK;IIFIIK;IIFIIK;IIFIIK;IIFIIK;NNPSIIR;IIFIIK;IIFIIK;IIFIIK;IIFIIK;IIFIIK;IIFIIK;IIFIIK;IIFIIK;IIFIIK;IIFIIK;IIFIIK;IIFIIK;IIFIIK;IIFIIK;ISDIINK;IDIFQK;IDHFTKNSIPIFQSEINK
>TTHERM_00926960
GANEEHENIATTIK;IKENKNNIEVEFQEK;IKENKNNIEVEFQEK;GANEEHENIATTIK;IKENKNNIEVEFQEK;IKENKNNIEVEFQEK;IKEIEEDIIK;IKEIEEDIIK;DINAIQINIIK;RKEEINEISISINHR;IKEIEEDIIK;IKENKNNIEVEFQEK;IKDINAIQINIIK;IKEIEEDIIK;IKEIEEDIIK;KEIEEDIIK;NNIEVEFQEK;IKDINAIQINIIK;TIISEIYIK;TIISEIYIK;RIKEIEEDIIK;TIISEIYIK;TIISEIYIK;TIISEIYIK;IKDINAIQINIIK;NNIEVEFQEK;QINIIK;NNIEVEFQEK;NNIEVEFQEK;TIISEIYIK;DINAIQINIIK;IKDINAIQINIIK;TIISEIYIK;TIISEIYIK;IKEIEEDIIK;DINAIQINIIK;IKEIEEDIIK;IKDINAIQINIIK;IITDINR;IKEIEEDIIK;EIEEDIIK;QINIIK;TIISEIYIK;TIEEIK;IITDINR;TIISEIYIK;QINIIK;FTTYVK;IKDINAIQINIIK;QINIIK;IITDINR;GANEEHENIATTIK;ENKNNIEVEFQEK;ISQSADKDEIIQDIQAK;IKENKNNIEVEFQEK;ADIENSNSIDNSINHISESVQK;ISQSADKDEIIQDIQAK;IKENKNNIEVEFQEK;IKDINAIQINIIK;IKEIEEDIIK;IKDINAIQINIIK;IKEIEEDIIK;IKDINAIQINIIK;GANEEHENIATTIK;IKEIEEDIIK;ISQSADKDEIIQDIQAK;IKENKNNIEVEFQEK;GANEEHENIATTIK;IKDINAIQINIIK;IKEIEEDIIK;RKEEINEISISINHR;RKEEINEISISINHR;RKEEINEISISINHR;IKEIEEDIIK;IKENKNNIEVEFQEK;RKEEINEISISINHR;IKDINAIQINIIK;RKEEINEISISINHR;IKEIEEDIIK;IKDINAIQINIIK;TIISEIYIK;IKEIEEDIIK;TIISEIYIK;TIISEIYIK;TIISEIYIK;TIISEIYIK;TIISEIYIK;IKEIEEDIIK;IKDINAIQINIIK;RKEEINEISISINHR;TIISEIYIK;SDFVPAAIDKR;RKEEINEISISINHR;RKEEINEISISINHR;TIEEIKQEEK;IITDINR;TIISEIYIK;IKDINAIQINIIK;TIISEIYIK;RKEEINEISISINHR;TIISEIYIK;TIISEIYIK;IQEEDITSK;INRQEHINNTK;RKEEINEISISINHR;IKEIEEDIIK;ADIENSNSIDNSINHISESVQK;IKENKNNIEVEFQEK;ISQSADKDEIIQDIQAK;TIISEIYIK;TIISEIYIK;QIEQDKQK;WKDIFEK;NNIEVEFQEK;NFEGVNRDVFQPK;NNIEVEFQEK;ADIENSNSIDNSINHISESVQK;TIISEIYIK;TIISEIYIK;ISQSADKDEIIQDIQAK;IKEIEEDIIK;IKEIEEDIIK;KIEIVR;IKEIEEDIIK;KIEIVR;IKENKNNIEVEFQEK;IKENKNNIEVEFQEK;KIEIVR;TIISEIYIK;GANEEHENIATTIK;KIEIVR;TMNKISEQKTIISEIYIK;RKEEINEISISINHR;GANEEHENIATTIK;IQINIIK;QINIIK;IQTIKK;RKEEINEISISINHR;NNIEVEFQEK;QINIIK;ISQSADKDEIIQDIQAK;RKEEINEISISINHR;DINAIQINIIK;TIEEIK;DINAIQINIIK;NNIEVEFQEK;DINAIQINIIK;GANEEHENIATTIK;NNIEVEFQEK;GANEEHENIATTIK;IKEIEEDIIK;TIISEIYIK;TIISEIYIK;TIISEIYIK;TIISEIYIK;NNIEVEFQEK;TIISEIYIK;NNIEVEFQEK;IKDINAIQINIIK;ENKNNIEVEFQEK;NNIEVEFQEK;IKEIEEDIIK;NNIEVEFQEK;QINIIK;TIISEIYIK;KNNIEVEFQEK;RKEEINEISISINHR;IKEIEEDIIK;IITDINR;IKEIEEDIIK;QINIIK;TIISEIYIK;IKDINAIQINIIK;TIISEIYIK;TIISEIYIK;IITDINR;IKEIEEDIIK;NNIEVEFQEK;TIISEIYIK;ISQSADKDEIIQDIQAK;ISQSADKDEIIQDIQAK;ISQSADKDEIIQDIQAK;ISQSADKDEIIQDIQAK;RKEEINEISISINHR;TIEEIKQEEK;RKEEINEISISINHR;IKEIEEDIIK;NNIEVEFQEK;IKEIEEDIIK;DINAIQINIIK;DINAIQINIIK;DINAIQINIIK;QIDAIEQEVR;IKEIEEDIIK;NNIEVEFQEK;IKEIEEDIIK;TIVTTGIEK;ISSDDTKEIEK;IKEIEEDIIK;DIDVSDDTIR;SDFVPAAIDKR;TIISEIYIK;NNIEVEFQEK;IKDINAIQINIIK;ADIENSNSIDNSINHISESVQK;TIISEIYIK;TIISEIYIK;IKDINAIQINIIK;IKENKNNIEVEFQEK;TIISEIYIK;TIISEIYIK;TIISEIYIK;SDFVPAAIDK;TIISEIYIK;ISSDDTKEIEK;TIVTTGIEK;TIISEIYIK;IKDINAIQINIIK;NNIEVEFQEK;IKDINAIQINIIK;IKFEIASIEVNIEIDQIAGR;IEQIQQNIK;IKDINAIQINIIK;IKDINAIQINIIK;TIEEIKQEEK;GANEEHENIATTIK;ISQSADKDEIIQDIQAK;DIDVSDDTIR;NNIEVEFQEK;DINAIQINIIK;TIISEIYIK;IKDINAIQINIIK;TIVTTGIEK;IKEIEEDIIK;QINIIK;NNIEVEFQEK;TIISEIYIK;IKDINAIQINIIK;NNIEVEFQEK;IQEEDITSK;IKDINAIQINIIK;NNIEVEFQEK;IKDINAIQINIIK;SDFVPAAIDKR;IKDINAIQINIIK;WKDIFEK;SDFVPAAIDKR;IKDINAIQINIIK;IKDINAIQINIIK;TIISEIYIK;TIISEIYIK;IKEIEEDIIK;TIISEIYIK;IKDINAIQINIIK;IITDINR;TIISEIYIK;TIISEIYIK;RKEEINEISISINHR;GANEEHENIATTIK;IKDINAIQINIIK;SDFVPAAIDKR;QIDAIEQEVR;RRIKEIEEDIIK;DIDVSDDTIR;FTTYVK;IQINIIK;IDAIEQEVR;QIDAIEQEVR;IKEIEEDIIK;NNIEVEFQEK;DINAIQINIIK;ENKNNIEVEFQEK;INRQEHINNTK;IKDINAIQINIIK;ADIENSNSIDNSINHISESVQK;ISQSADKDEIIQDIQAK;RKEEINEISISINHR;ADIENSNSIDNSINHISESVQK;RKEEINEISISINHR;ISQSADKDEIIQDIQAK;ADIENSNSIDNSINHISESVQK;IKEIEEDIIK;IKDINAIQINIIK;RKEEINEISISINHR;IKDINAIQINIIK;ISQSADKDEIIQDIQAK;RKEEINEISISINHR;NNIEVEFQEK;GANEEHENIATTIK;DIDVSDDTIR;DIDVSDDTIR;NNIEVEFQEK;IKDINAIQINIIK;IKEIEEDIIK;SDFVPAAIDKR;DINAIQINIIK;IKDINAIQINIIK;DIDVSDDTIR;SDFVPAAIDK;IEQIQQNIK;RKEEINEISISINHR;SDFVPAAIDKR;IKDINAIQINIIK;RKEEINEISISINHR;RKEEINEISISINHR;IQEEDITSK;NNIEVEFQEK;NNIEVEFQEK;NNIEVEFQEK;RKEEINEISISINHR;IKDINAIQINIIK;DIDVSDDTIR;TIISEIYIK;ADIENSNSIDNSINHISESVQK;RKEEINEISISINHR;TIISEIYIK;TIISEIYIK;ISQSADKDEIIQDIQAK;IKDINAIQINIIK;DINAIQINIIK;IEQIQQNIK;ISQSADKDEIIQDIQAK;IKDINAIQINIIK;TIISEIYIK;QKIKDINAIQINIIK;RKEEINEISISINHR;IKDINAIQINIIK;QIQEDETKAK;IEQIQQNIK;TIISEIYIK;IKDINAIQINIIK;RKEEINEISISINHR;IKDINAIQINIIK;RKEEINEISISINHR;IKDINAIQINIIK;RKEEINEISISINHR;SDFVPAAIDKR;EIEEDIIK;NNIEVEFQEK;ENKNNIEVEFQEK;IKDINAIQINIIK;RKEEINEISISINHR;NNIEVEFQEK;RKEEINEISISINHR;DINAIQINIIK;NNIEVEFQEK;NNIEVEFQEK;ISQSADKDEIIQDIQAK;SDFVPAAIDKR;KIEIVR;NNIEVEFQEK;TIISEIYIK;NNIEVEFQEK;IKDINAIQINIIK;RKEEINEISISINHR;NNIEVEFQEK;NFEGVNR;IKDINAIQINIIK;DINAIQINIIK;IKDINAIQINIIK;DINAIQINIIK;KIEIVR;IQEEDITSK;IKEIEEDIIK;TVSASGK;IKEIEEDIIK;IKDINAIQINIIK;DIDVSDDTIR;FVPAAIDKR;IKDINAIQINIIK;FTTYVK;IKDINAIQINIIK;TIEEIK;TIVTTGIEK;QINIIK;FTTYVK;ISQSADKDEIIQDIQAK;ISQSADKDEIIQDIQAK;ADIENSNSIDNSINHISESVQK;ISQSADKDEIIQDIQAK;ISQSADKDEIIQDIQAK;RKEEINEISISINHR;ADIENSNSIDNSINHISESVQK;IKEIEEDIIK;DINAIQINIIK;SDFVPAAIDKR;IKDINAIQINIIK;ISQSADKDEIIQDIQAK;IKEIEEDIIK;NNIEVEFQEK;RKEEINEISISINHR;RKEEINEISISINHR;IKEIEEDIIK;IKDINAIQINIIK;DINAIQINIIK;IKDINAIQINIIK;ADIENSNSIDNSINHISESVQK;DIDVSDDTIR;RKEEINEISISINHR;ISQSADKDEIIQDIQAK;GANEEHENIATTIK;NNIEVEFQEK;DIDVSDDTIR;DINAIQINIIK;IKDINAIQINIIK;IKENKNNIEVEFQEK;NNIEVEFQEK;TIISEIYIK;IKFEIASIEVNIEIDQIAGR;TIISEIYIK;ISQSADKDEIIQDIQAK;NNIEVEFQEK;NNIEVEFQEK;TIISEIYIK;TIISEIYIK;DIDVSDDTIR;TIISEIYIK;TIISEIYIK;ISQSADKDEIIQDIQAK;IKDINAIQINIIK;IQEEDITSK;TIISEIYIK;SDFVPAAIDKR;RKEEINEISISINHR;IEQIQQNIK;IKENKNNIEVEFQEK;NNIEVEFQEK;RKEEINEISISINHR;TIISEIYIK;TIISEIYIK;TIVTTGIEK;IKDINAIQINIIK;IKDINAIQINIIK;NNIEVEFQEK;IKDINAIQINIIK;TIISEIYIK;ISQSADKDEIIQDIQAK;ISQSADKDEIIQDIQAK;KEEINEISISINHR;TIISEIYIK;QIEQDKQK;DINAIQINIIK;RKEEINEISISINHR;IKDINAIQINIIK;IKDINAIQINIIK;IKDINAIQINIIK;NNIEVEFQEK;IKFEIASIEVNIEIDQIAGR;IKDINAIQINIIK;NFEGVNR;IKDINAIQINIIK;IKDINAIQINIIK;ISQSADKDEIIQDIQAK;ADIENSNSIDNSINHISESVQK;QIEQDKQK;PAAIDKR;IKDINAIQINIIK;NNIEVEFQEK;IKDINAIQINIIK;IKDINAIQINIIK;IKFEIASIEVNIEIDQIAGR;IKEIEEDIIK;TIISEIYIK;IEQIQQNIK;IKDINAIQINIIK;FVPAAIDKR;SDFVPAAIDKR;NNIEVEFQEK;IKDINAIQINIIK;IITDINR;TIVTTGIEK;IKDINAIQINIIK;IKDINAIQINIIK;TIEEIK;NNIEVEFQEK;NNIEVEFQEK;IQEEDITSK;IKDINAIQINIIK;EIQKADIENSNSIDNSINHISESVQKIKFEIASIEVNIEIDQIAGR;TIISEIYIK;IKDINAIQINIIK;DINAIQINIIK;DINAIQINIIK;DINAIQINIIK;IKDINAIQINIIK;FTTYVK;ADIENSNSIDNSINHISESVQK;IKDINAIQINIIK;ISQSADKDEIIQDIQAK;SDFVPAAIDK;SISINHR;ECREIIISKDIDVSDDTIR;DINAIQINIIK;ISQSADKDEIIQDIQAK;ISQSADKDEIIQDIQAK;ISQSADKDEIIQDIQAK;ISQSADKDEIIQDIQAK;IKDINAIQINIIK;GANEEHENIATTIK;GANEEHENIATTIK;IKEIEEDIIK;IKDINAIQINIIK;IKEIEEDIIK;ISSDDTKEIEK;IKEIEEDIIK;TIEEIKQEEK;IKEIEEDIIK;TIEEIKQEEK;IKEIEEDIIK;SDFVPAAIDKR;SDFVPAAIDKR;TIVTTGIEK;RKEEINEISISINHR;IKEIEEDIIK;IKDINAIQINIIK;GANEEHENIATTIK;NNIEVEFQEK;NNIEVEFQEK;SDFVPAAIDKR;RKEEINEISISINHR;TIVTTGIEK;NNIEVEFQEK;TIEEIKQEEK;IKDINAIQINIIK;TIVTTGIEK;TIISEIYIK;TIISEIYIK;NNIEVEFQEK;DINAIQINIIK;TIISEIYIK;ENKNNIEVEFQEK;GANEEHENIATTIK;GANEEHENIATTIK;TIISEIYIK;TIISEIYIK;TIVTTGIEK;TIISEIYIK;TIISEIYIK;TIISEIYIK;TIISEIYIK;TIISEIYIK;SDFVPAAIDKR;QVDAEITK;TIVTTGIEK;TIISEIYIK;TIISEIYIK;ISSDDTKEIEK;TIISEIYIK;NNIEVEFQEK;WKDIFEK;GANEEHENIATTIK;QINIIK;QVDAEITK;IKEIEEDIIK;RKEEINEISISINHR;IKENKNNIEVEFQEK;ISQSADKDEIIQDIQAK;NNIEVEFQEK;NNIEVEFQEK;YMMEVIQK;TIEEIKQEEK;TIISEIYIK;IKEIEEDIIK;TIVTTGIEK;RKEEINEISISINHR;TIISEIYIK;IQEEDITSK;NNIEVEFQEK;RKEEINEISISINHR;QINIIK;IQEEDITSK;NFEGVNR;NNIEVEFQEK;NNIEVEFQEK;NNIEVEFQEK;NNIEVEFQEK;IKDINAIQINIIK;QINIIK;IITDINR;NNIEVEFQEK;IITDINR;SDFVPAAIDKR;KIEIVR;RKEEINEISISINHR;TIISEIYIK;TIISEIYIK;TIISEIYIK;TIISEIYIK;SDFVPAAIDKR;GKTIEEIKQEEK;ISQSADKDEIIQDIQAK;ISQSADKDEIIQDIQAK;ISQSADKDEIIQDIQAK;ISQSADKDEIIQDIQAK;GANEEHENIATTIK;ADIENSNSIDNSINHISESVQK;ADIENSNSIDNSINHISESVQK;ADIENSNSIDNSINHISESVQK;GANEEHENIATTIK;ADIENSNSIDNSINHISESVQK;IKENKNNIEVEFQEK;ISQSADKDEIIQDIQAK;ISQSADKDEIIQDIQAK;ISQSADKDEIIQDIQAK;GANEEHENIATTIK;ISQSADKDEIIQDIQAK;GANEEHENIATTIK;IKDINAIQINIIK;ISQSADKDEIIQDIQAK;IKENKNNIEVEFQEK;IKDINAIQINIIK;RKEEINEISISINHR;IKDINAIQINIIK;IKENKNNIEVEFQEK;ADIENSNSIDNSINHISESVQK;RIKEIEEDIIK;ADIENSNSIDNSINHISESVQK;ADIENSNSIDNSINHISESVQK;ADIENSNSIDNSINHISESVQK;ISQSADKDEIIQDIQAK;DINAIQINIIK;DINAIQINIIK;IKEIEEDIIK;IKEIEEDIIK;TIEEIKQEEK;DINAIQINIIK;RKEEINEISISINHR;IKEIEEDIIK;TIEEIKQEEK;IKEIEEDIIK;ADIENSNSIDNSINHISESVQK;TIEEIKQEEK;IKENKNNIEVEFQEK;TIEEIKQEEK;TIEEIKQEEK;ISSDDTKEIEK;ADIENSNSIDNSINHISESVQK;IKEIEEDIIK;DINAIQINIIK;DINAIQINIIK;RIKEIEEDIIK;SDFVPAAIDKR;SDFVPAAIDKR;IKDINAIQINIIK;ISSDDTKEIEK;IKEIEEDIIK;QIDAIEQEVR;DINAIQINIIK;DINAIQINIIK;ISQSADKDEIIQDIQAK;ISQSADKDEIIQDIQAK;IKEIEEDIIK;IKDINAIQINIIK;KEIEEDIIK;IEQIQQNIK;IKEIEEDIIK;NNIEVEFQEK;TIISEIYIK;ISQSADKDEIIQDIQAK;IKDINAIQINIIK;NFEGVNRDVFQPK;ISQSADKDEIIQDIQAK;IKEIEEDIIK;SDFVPAAIDKR;ISQSADKDEIIQDIQAK;IKDINAIQINIIK;IKDINAIQINIIK;SDFVPAAIDKR;TIVTTGIEK;IQEEDITSK;IKEIEEDIIK;DINAIQINIIK;NNIEVEFQEK;TIISEIYIK;IKENKNNIEVEFQEK;NNIEVEFQEK;ISSDDTKEIEK;TIISEIYIK;TIEEIKQEEK;DINAIQINIIK;ADIENSNSIDNSINHISESVQK;TIISEIYIK;DINAIQINIIK;TIEEIKQEEK;IEQIQQNIK;IKDINAIQINIIK;IKEIEEDIIK;GANEEHENIATTIK;IKDINAIQINIIK;TIEEIKQEEK;ISQSADKDEIIQDIQAK;KEIEEDIIK;ADIENSNSIDNSINHISESVQK;NNIEVEFQEK;DIDVSDDTIR;NNIEVEFQEK;NNIEVEFQEK;IKEIEEDIIK;TIVTTGIEK;TIISEIYIK;TIISEIYIK;TIEEIKQEEK;IEQIQQNIK;EIEEDIIK;TIISEIYIK;SDFVPAAIDKR;IQEEDITSK;TIISEIYIK;IQEEDITSK;IEQIQQNIK;DIDVSDDTIR;IQEEDITSK;DINAIQINIIK;TIISEIYIK;IQEEDITSK;IKEIEEDIIK;TIISEIYIK;DIDVSDDTIR;IEQIQQNIK;IKEIEEDIIK;RKEEINEISISINHR;TIISEIYIK;TIISEIYIK;TIVTTGIEK;TIISEIYIK;IKDINAIQINIIK;TIISEIYIK;DINAIQINIIK;TIISEIYIK;QKIKDINAIQINIIK;TIISEIYIK;IKDINAIQINIIK;TIVTTGIEK;TIISEIYIK;NNIEVEFQEK;TIISEIYIK;IKDINAIQINIIK;SDFVPAAIDK;NNIEVEFQEK;NNIEVEFQEK;GANEEHENIATTIK;IEQIQQNIK;TIVTTGIEK;IKENKNNIEVEFQEK;IKDINAIQINIIK;TIISEIYIK;GANEEHENIATTIK;RIKEIEEDIIK;IKDINAIQINIIK;IKDINAIQINIIK;ADIENSNSIDNSINHISESVQK;NNIEVEFQEK;TIVTTGIEK;SDFVPAAIDKR;DIDVSDDTIR;SDFVPAAIDKR;TIVTTGIEK;TIISEIYIK;ISSDDTKEIEK;DIDVSDDTIR;QIDAIEQEVR;RKEEINEISISINHR;NNIEVEFQEK;QIDAIEQEVR;TIISEIYIK;SDFVPAAIDKR;IKDINAIQINIIK;RKEEINEISISINHR;NNIEVEFQEK;QKIKDINAIQINIIK;WKDIFEK;IKEIEEDIIK;KEEINEISISINHR;IITDINR;PAAIDKR;ISQSADKDEIIQDIQAK;KEEINEISISINHR;NFEGVNRDVFQPK;WKDIFEK;ISSDDTKEIEK;QINIIK;GANEEHENIATTIK;QIDAIEQEVR;IQEEDITSK;GANEEHENIATTIK;IKDINAIQINIIK;QINIIK;IKDINAIQINIIK;EIEEDIIK;ISQSADKDEIIQDIQAK;IITDINR;ISQSADKDEIIQDIQAK;IKFEIASIEVNIEIDQIAGR;GANEEHENIATTIK;SDFVPAAIDKR;NFEGVNR;NFEGVNR;WKDIFEK;QVDAEITK;IKDINAIQINIIK;NNIEVEFQEK;SDFVPAAIDKR;QINIIK;IKEIEEDIIK;KIEIVR;WKDIFEK;TMNKISEQKTIISEIYIK;WKDIFEK;RRIKEIEEDIIK;IITDINR;TIISEIYIK;TIVTTGIEK;TIISEIYIK;TIISEIYIK;NFEGVNR;DIDVSDDTIR;WKDIFEK;IKEIEEDIIK;WKDIFEK;KIEIVR;WKDIFEK;ADIENSNSIDNSINHISESVQK;SDFVPAAIDKR;IKDINAIQINIIK;TIISEIYIK;FTTYVK;TMNKISEQKTIISEIYIK;IKDINAIQINIIK;NNIEVEFQEKIDK;ISQSADKDEIIQDIQAK;ISQSADKDEIIQDIQAK;ISQSADKDEIIQDIQAK;ISQSADKDEIIQDIQAK;ADIENSNSIDNSINHISESVQK;RKEEINEISISINHR;ADIENSNSIDNSINHISESVQK;ISQSADKDEIIQDIQAK;IKENKNNIEVEFQEK;EIIISKDIDVSDDTIR;RIKEIEEDIIK;RKEEINEISISINHR;RIKEIEEDIIK;DINAIQINIIK;QIDAIEQEVR;IKDINAIQINIIK;IKDINAIQINIIK;RKEEINEISISINHR;SDFVPAAIDKR;IKDINAIQINIIK;IKEIEEDIIK;EIIISKDIDVSDDTIR;IKDINAIQINIIK;QIDAIEQEVR;SDFVPAAIDKR;SDFVPAAIDKR;TIEEIKQEEK;EIIISKDIDVSDDTIR;SDFVPAAIDKR;IQEEDITSK;IKEIEEDIIK;IKENKNNIEVEFQEK;TIISEIYIK;IKDINAIQINIIK;TIISEIYIK;ISQSADKDEIIQDIQAK;RKEEINEISISINHR;IEQIQQNIK;ADIENSNSIDNSINHISESVQK;TIISEIYIK;IQEEDITSK;IEQIQQNIK;IKDINAIQINIIK;TIISEIYIK;DIDVSDDTIR;TIISEIYIK;TIEEIKQEEK;RKEEINEISISINHR;TIEEIKQEEK;RKEEINEISISINHR;TIISEIYIK;TIEEIKQEEK;IQEEDITSK;TIVTTGIEK;TIISEIYIK;NFEGVNRDVFQPK;IEQIQQNIK;IQEEDITSK;TIVTTGIEK;TIVTTGIEK;TIVTTGIEK;TIISEIYIK;RKEEINEISISINHR;IKDINAIQINIIK;TIVTTGIEK;YMMEVIQK;SDFVPAAIDKR;GANEEHENIATTIK;DINAIQINIIK;NNIEVEFQEK;SDFVPAAIDKR;QMIQTIQKR;NIEEKIITDINR;WKDIFEK;YMMEVIQK;IITDINR;IKDINAIQINIIK;YMMEVIQK;TQEMIK;SDFVPAAIDKR;TIISEIYIK;GANEEHENIATTIK;DINAIQINIIK;NNIEVEFQEK;TIISEIYIK;NNIEVEFQEK;NFEGVNRDVFQPK;TIISEIYIK;TIQKRIK;TIISEIYIK;FTTYVK;ADIENSNSIDNSINHISESVQK;IKDINAIQINIIK;PAAIDKR;TIVTTGIEK;RKEEINEISISINHR;WKDIFEK;FTTYVK;WKDIFEK;FTTYVK;ADIENSNSIDNSINHISESVQK;ISQSADKDEIIQDIQAK;ADIENSNSIDNSINHISESVQK;GANEEHENIATTIK;DINAIQINIIK;RIKEIEEDIIK;RKEEINEISISINHR;TIISEIYIK;IKEIEEDIIK;RKEEINEISISINHR;TIISEIYIK;TIISEIYIK;IKEIEEDIIK;SDFVPAAIDKR;NIEEKIITDINR;DINAIQINIIK;IKENKNNIEVEFQEK;RIKEIEEDIIK;TIISEIYIK;TIISEIYIK;IKDINAIQINIIK;TIISEIYIK;SDFVPAAIDKR;TIISEIYIK;TIVTTGIEK;IQEEDITSK;SDFVPAAIDKR;TIISEIYIK;TIISEIYIK;YMMEVIQK;IKDINAIQINIIK;TIISEIYIK;DINAIQINIIK;FTTYVKDRKNIEEKIITDINR;TIISEIYIK;NNIEVEFQEK;KDIDVSDDTIR;YMMEVIQK;YMMEVIQK;YMMEVIQK;TIISEIYIK;DINAIQINIIK;TIEEIKQEEK;IKDINAIQINIIK;SDFVPAAIDK;NNIEVEFQEK;IKDINAIQINIIK;TIISEIYIK;IITDINR;NIEEKIITDINR;RIKEIEEDIIK;TIISEIYIK;IKDINAIQINIIK;KEIEEDIIK;RKEEINEISISINHR;IKDINAIQINIIK;FTTYVK;FTTYVK;DINAIQINIIK;ADIENSNSIDNSINHISESVQK;ADIENSNSIDNSINHISESVQK;IKDINAIQINIIK;IKDINAIQINIIK;IKDINAIQINIIK;IKDINAIQINIIK;IKDINAIQINIIK;ISQSADKDEIIQDIQAK;RKEEINEISISINHR;IKDINAIQINIIK;TIEEIKQEEK;RKEEINEISISINHR;DINAIQINIIK;RKEEINEISISINHR;RKEEINEISISINHR;INRQEHINNTK;SDFVPAAIDKR;ISQSADKDEIIQDIQAK;SDFVPAAIDKR;IKDINAIQINIIK;NNIEVEFQEK;IKDINAIQINIIK;SDFVPAAIDKR;NNIEVEFQEK;TIEEIKQEEK;IKEIEEDIIK;NNIEVEFQEK;TIISEIYIK;IKEIEEDIIK;IKEIEEDIIK;IKDINAIQINIIK;IKDINAIQINIIK;NNIEVEFQEK;IKEIEEDIIK;GANEEHENIATTIK;SDFVPAAIDKR;DIDVSDDTIR;IKEIEEDIIK;IKDINAIQINIIK;NNIEVEFQEK;TIISEIYIK;NNIEVEFQEK;IKDINAIQINIIK;IKDINAIQINIIK;IKDINAIQINIIK;TIISEIYIK;TIISEIYIK;IEQIQQNIK;DINAIQINIIK;IEQIQQNIK;RKEEINEISISINHR;ISQSADKDEIIQDIQAK;DINAIQINIIK;TIISEIYIK;TIISEIYIK;TIISEIYIK;SDFVPAAIDKR;IKDINAIQINIIK;IKDINAIQINIIK;NNIEVEFQEK;NNIEVEFQEK;IKDINAIQINIIK;INRQEHINNTK;IQEEDITSK;TIISEIYIK;IKDINAIQINIIK;IKDINAIQINIIK;IQEEDITSK;GANEEHENIATTIK;ENKNNIEVEFQEK;GANEEHENIATTIK;IQINIIK;QIDAIEQEVR;ISQSADKDEIIQDIQAK;NFEGVNR;TIVTTGIEK;GANEEHENIATTIK;IQEEDITSK;TIISEIYIK;SDFVPAAIDKR;QINIIK;SDFVPAAIDKR;KQKIKDINAIQINIIK;IKDINAIQINIIK;TIISEIYIK;IEQIQQNIK;TIEEIK;ISQSADKDEIIQDIQAK;NNIEVEFQEK;TIISEIYIK;RKEEINEISISINHR;NIEVEFQEK;ADKDEIIQDIQAK;ADKDEIIQDIQAK;VNIEIDQIAGR;QIDAIEQEVR;SADKDEIIQDIQAK;IQEEDITSK;SDFVPAAIDK;IKIQEEDITSK;ISQSADKDEIIQDIQAKIEQIQQNIK;ISQSADKDEIIQDIQAKIEQIQQNIK;ISQSADKDEIIQDIQAKIEQIQQNIK;ISQSADKDEIIQDIQAK;GANEEHENIATTIK;ADIENSNSIDNSINHISESVQK;ISQSADKDEIIQDIQAKIEQIQQNIK;ADIENSNSIDNSINHISESVQK;QNIENAIMNSSGGSDKQVDAEITK;GANEEHENIATTIK;QIDAIEQEVRQIQEDETKAK;ISQSADKDEIIQDIQAKIEQIQQNIK;ISQSADKDEIIQDIQAK;QIDAIEQEVRQIQEDETKAK;TIVTTGIEKNFEGVNR;IKFEIASIEVNIEIDQIAGR;QIDAIEQEVRQIQEDETKAK;IKFEIASIEVNIEIDQIAGR;QNIENAIMNSSGGSDKQVDAEITK;KDIDVSDDTIR;GANEEHENIATTIK;IKENKNNIEVEFQEK;TIVTTGIEKNFEGVNR;IKDINAIQINIIK;QNIENAIMNSSGGSDKQVDAEITK;ISQSADKDEIIQDIQAKIEQIQQNIK;ADIENSNSIDNSINHISESVQK;ISSDDTKEIEKQIEQDKQK;QIDAIEQEVR;IKEIEEDIIK;ADIENSNSIDNSINHISESVQK;KDIDVSDDTIR;YENRDESFNKYEKQIDAIEQEVR;IKFEIASIEVNIEIDQIAGR;TIVTTGIEKNFEGVNR;QKISQSADKDEIIQDIQAK;QKISQSADKDEIIQDIQAK;TVSASGKTIEEIKQEEK;DINAIQINIIK;EIIISKDIDVSDDTIR;QIDAIEQEVR;ISQSADKDEIIQDIQAK;ISQSADKDEIIQDIQAKIEQIQQNIK;IIKIQEEDITSK;RKEEINEISISINHR;IKEIEEDIIK;QIDAIEQEVR;ISEQKTIISEIYIK;IIKIQEEDITSK;IKEIEEDIIK;ADIENSNSIDNSINHISESVQK;EIIISKDIDVSDDTIR;IKDINAIQINIIK;SDFVPAAIDKR;IKDINAIQINIIK;IKEIEEDIIK;ISQSADKDEIIQDIQAK;EIQKADIENSNSIDNSINHISESVQK;ISQSADKDEIIQDIQAK;ISQSADKDEIIQDIQAK;QVDAEITKR;IEQIQQNIK;RKEEINEISISINHR;DINAIQINIIK;QIDAIEQEVR;TIVTTGIEKNFEGVNR;RKEEINEISISINHR;IQEEDITSK;DIDVSDDTIR;QIDAIEQEVR;QIDAIEQEVR;QIDAIEQEVRQIQEDETKAK;KYENRDESFNKYEKQIDAIEQEVR;QIDAIEQEVR;QIDAIEQEVR;QIDAIEQEVR;RKEEINEISISINHR;IKFEIASIEVNIEIDQIAGR;YENRDESFNKYEKQIDAIEQEVR;SDFVPAAIDKR;YMMEVIQKGANEEHENIATTIKNIK;IKEIEEDIIK;ISQSADKDEIIQDIQAK;RKEEINEISISINHR;DINAIQINIIK;IKEIEEDIIK;QNIENAIMNSSGGSDKQVDAEITK;KDIDVSDDTIR;RIKEIEEDIIK;IKEIEEDIIKIK;NNIEVEFQEK;IKEIEEDIIK;TIVTTGIEK;TIVTTGIEKNFEGVNR;DAIEQEVRQIQEDETKAK;TIVTTGIEK;IKEIEEDIIK;IKDINAIQINIIK;QIDAIEQEVR;EGVNRDVFQPK;EIEEDIIK;DIDVSDDTIR;IKEIEEDIIKIK;SVQKIKFEIASIEVNIEIDQIAGR;KNIEEKIITDINR;ISEQKTIISEIYIK;GANEEHENIATTIKNIK;TIVTTGIEK;TIVTTGIEK;TIISEIYIK;IKFEIASIEVNIEIDQIAGR;ISSDDTKEIEKQIEQDKQKIKDINAIQINIIK;TIISEIYIK;PDYRTIVTTGIEKNFEGVNR;SDFVPAAIDKR;IKDINAIQINIIK;IIKIQEEDITSK;TIISEIYIK;TIISEIYIK;EIIISKDIDVSDDTIR;TIVTTGIEK;VNIEIDQIAGR;NNIEVEFQEK;ISQSADKDEIIQDIQAK;TIVTTGIEK;QIDAIEQEVR;TIVTTGIEKNFEGVNR;SKDIDVSDDTIR;TIVTTGIEKNFEGVNRDVFQPK;IKDINAIQINIIK;IITDINR;IEQIQQNIK;TIVTTGIEK;ADIENSNSIDNSINHISESVQK;QIDAIEQEVR;EIEEDIIK;TIISEIYIK;TIISEIYIK;ADIENSNSIDNSINHISESVQK;IKDINAIQINIIK;IKEIEEDIIK;DFVPAAIDKR;ISQSADKDEIIQDIQAK;TVSASGKTIEEIKQEEK;NNIEVEFQEK;IDAIEQEVR;TIISEIYIK;IKDINAIQINIIK;IITDINR;DFVPAAIDKR;DAIEQEVR;EIIISKDIDVSDDTIR;IITDINR;EIEEDIIK;QNIENAIMNSSGGSDKQVDAEITK;ISESVQKIKFEIASIEVNIEIDQIAGR;QIDAIEQEVR;TIVTTGIEK;IDAIEQEVR;EIQKADIENSNSIDNSINHISESVQKIKFEIASIEVNIEIDQIAGR;VPAAIDKR;IEVNIEIDQIAGR;NFEGVNRDVFQPK;DFVPAAIDK;IEQIQQNIK;RKEEINEISISINHR;IKENKNNIEVEFQEK;SDFVPAAIDKR;TIVTTGIEKNFEGVNR;IKEIEEDIIK;QNIENAIMNSSGGSDKQVDAEITK;IITDINR;TIVTTGIEKNFEGVNRDVFQPK;IIKIQEEDITSK;IQEEDITSK;QIDAIEQEVR;QIDAIEQEVR;QIDAIEQEVR;ESFNKYEKQIDAIEQEVR;QIDAIEQEVRQIQEDETKAK;SDFVPAAIDKR;RKEEINEISISINHR;EIIISK;IVTTGIEKNFEGVNR;IKFEIASIEVNIEIDQIAGR;DEIIQDIQAK;RKEEINEISISINHR;TIVTTGIEK;KYENRDESFNKYEKQIDAIEQEVR;IEQIQQNIK;YEKQIDAIEQEVR;IIKIQEEDITSK;PDYRTIVTTGIEKNFEGVNR;TIISEIYIK;TSKSDFVPAAIDKR;IKEIEEDIIK;IKEIEEDIIKIK;TIVTTGIEKNFEGVNRDVFQPK;KYENRDESFNKYEKQIDAIEQEVR;SDFVPAAIDK;IKEIEEDIIKIK;QIDAIEQEVR;TIVTTGIEKN;ENKNNIEVEFQEK;IKEIEEDIIKIK;TIISEIYIK;IQEEDITSK;QIQEDETK;NFEGVNRDVFQPK;IQEEDITSK;IEQIQQNIK;TIISEIYIK;IKDINAIQINIIK;IIKIQEEDITSK;IKDINAIQINIIK;GANEEHENIATTIK;NEEHENIATTIK;GANEEHENIATTIK;NEEHENIATTIK;EVNIEIDQIAGR;DKDEIIQDIQAK;GANEEHENIATTIK;ADIENSNSIDNSINHISESVQK;ANEEHENIATTIK;GANEEHENIATTIK;GANEEHENIATTIK;NEEHENIATTIK;DFVPAAIDK;KDINAIQINIIK;GANEEHENIATTIK;GANEEHENIATTIK;EIEEDIIK;GANEEHENIATTIK;DEIIQDIQAK;QIDAIEQEVR;QIDAIEQEVR;QIDAIEQEVR;ANEEHENIATTIK;SDFVPAAIDKR;SDFVPAAIDKR;DFVPAAIDKR;ETSIFPDYR;DEIHQIQTR;GANEEHENIATTIK;GANEEHENIATTIK;EVNIEIDQIAGR;DKDEIIQDIQAK;GANEEHENIATTIK;ADIENSNSIDNSINHISESVQK;GANEEHENIATTIK;GANEEHENIATTIK;NEEHENIATTIK;DFVPAAIDK;KDINAIQINIIK;GANEEHENIATTIK;GANEEHENIATTIK;EIEEDIIK;GANEEHENIATTIK;QIDAIEQEVR;DEIIQDIQAK;QIDAIEQEVR;QIDAIEQEVR;SDFVPAAIDKR;SDFVPAAIDKR;DFVPAAIDKR;DEIHQIQTR
>TTHERM_01109760
GCNVVIFVDDIQNHVNK;SQDINIDFINSDFHK;IYPDSDYVDFQTIVR;MSQDINIDFINSDFHK;ETCQIIEKIYPDSDYVDFQTIVR;IYPDSDYVDFQTIVR;GVKVEIITSQNR;SQDINIDFINSDFHK;IYPDSDYVDFQTIVR;GVKVEIITSQNR;GVKVEIITSQNR;SQDINIDFINSDFHK;FDDIIIK;GVKVEIITSQNR;GVKVEIITSQNR;TCQIIEKIYPDSDYVDFQTIVR;IYPDSDYVDFQTIVR;PDSDYVDFQTIVR;PDSDYVDFQTIVR;PDSDYVDFQTIVR;SFPDINIDYWQSFRNPDFK;SFPDINIDYWQSFRNPDFK;IGDGPKYNIYDYR;MSQDINIDFINSDFHK;MSQDINIDFINSDFHK;PDSDYVDFQTIVR;PDSDYVDFQTIVR;AESVEIEK;MSQDINIDFINSDFHK;MSQDINIDFINSDFHK;PDSDYVDFQTIVR;PDSDYVDFQTIVR
>TTHERM_00797880
IYVIIR;IYVIIR;IYVIIR;IYVIIR;IYVIIR;IYVIIR;IYVIIR;IYVIIR;IYVIIR;IYVIIR;IYVIIR;FSIIFK;IYVIIR;IYVIIR;IYVIIR;IYVIIR;FFVISK;IIYVIIR;KEFEKK;IYVIIR;IYVIIR;IYVIIR;IYVIIR;IYVIIR;IYVIIR;IYVIIR;IYVIIR;IYVIIR;IYVIIR;IYVIIR;IYVIIR;IYVIIR;IYVIIR;IYVIIR;IYVIIR;FFVISK;KGQEIK;KGQEIK;IYVIIR;FFVISK;IYVIIR;IYVIIR;IYVIIR;IYVIIR;IYVIIR;FFVISK;FFVISK;FFVISK;IYVIIR;VNPIKK;IYVIIR;IYVIIR;IYVIIR;IYVIIR;FFVISK;IYVIIR;IYVIIR;IYVIIR;FFVISK;FFVISK;IYVIIR;IYVIIR;IYVIIR;IYVIIR;IYVIIR
>TTHERM_00131090
KENIIK;IIVFIWPER;FKDICDDAIK;IIVFIWPER;IIVFIWPER;DIFVDVGQEIK;KFRFPVIR;KENIIK;KENIIK;IQQVAEINK;KENIIK;KENIIK;IKENIIK;KENIIK;KENIIK;KENIIK;KENIIK;DIEIIPK;KENIIK;IIVFIWPER;IIVFIWPER;KENIIK;KFRFPVIR;KFRFPVIR;IKENIIK;DIFVDVGQEIK;DIFVDVGQEIK;KFRFPVIR;KFRFPVIR;KFRFPVIR;IIVFIWPER;IKENIIK;IIVFIWPER;IIVFIWPER;IIVFIWPER;IENFIK;KENIIK;KFRFPVIR;VIDISR
>TTHERM_01094830
SFKEIK;SFKEIK;TEYIIK;TEYIIK;TEYIIK;SFKEIK;TEYIIK;IQVVEK;ISIDANIAAASK;SFKEIK;ITQIIK;ITQIIK;SFKEIK;SFKEIK;TEYIIK;ITQIIK;SFKEIK;QSGSMIFK;MTIQIIEK;TEYIIK;SFKEIK;IINGIFK;ITQIIK;TEYIIK;TEYIIK;TEYIIK;ITQIIK;ITQIIK;SFKEIK;IQIIEK;IDFEFK;TEYIIK;ITQIIK;MTIQIIEK;IQIIEK;ITQIIK;QINIETDIQK;MTIQIIEK;TQADIK;SFKEIK;IQIIEK;SFKEIK;IQIIEK;IQIIEK;SFKEIK;IQIIEK;MTIQIIEK;EIYEIR;MTIQIIEK;IEISQIFDQMTIQIIEK;EIYEIR;IQIIEK;TEYIIK;TEYIIK;ITQIIK;SFKEIK;MTIQIIEK;IPIDQIK;TEYIIK;TEYIIK;IDNQIVQEK;TEYIIK;TEYIIK;IINGIFK;TIHFIFK;ITQIIK;IQIIEK;ITQIIK;SFKEIK;ITQIIK;TEYIIK;ITQIIK;TEYIIK;IQIIEK;ITQIIK;ISIDANIAAASK;MTIQIIEK;TIQIIEK;MTIQIIEK;TEYIIK;IDNQIVQEK;SFKEIK;EIIVEEQIK;NTDDIIGIK;ITQIIK;EIYEIR;ITQIIK;IQIIEK;EIYEIR;ITQIIK;EIYEIR;ITQIIK;IISINR;FIIISNK
>TTHERM_00290960
IVSDSPIIYFR;IVSDSPIIYFR;VHYKIVSDSPIIYFR;IVSDSPIIYFR;NIGIVTIHR;IVSDSPIIYFR;IVSDSPIIYFR;YKIVSDSPIIYFR;DVHYKIVSDSPIIYFR;IVSDSPIIYFR;IVSDSPIIYFR;IVSDSPIIYFR;IVSDSPIIYFR;IVSDSPIIYFR;IVSDSPIIYFR;IVSDSPIIYFR;IVSDSPIIYFR;IVSDSPIIYFR;IVSDSPIIYFR;IVSDSPIIYFR;IVSDSPIIYFR;IVSDSPIIYFR;RNEHDVHYKIVSDSPIIYFR;IVSDSPIIYFR;NIGIVTIHR;IVSDSPIIYFR;IVSDSPIIYFR;IVSDSPIIYFR;IVSDSPIIYFR;NIGIVTIHR;DVHYKIVSDSPIIYFR;IVSDSPIIYFR;NIGIVTIHR;IVSDSPIIYFR;IVSDSPIIYFR;YKIVSDSPIIYFR;IVSDSPIIYFR;IVSDSPIIYFR
>TTHERM_00826940
IKNVTKIDDIVFVHNSGFIGGAK;FVHNSGFIGGAK;NVAQSIIDENKDNINIEITINQETIDSIYQR;NVAQSIIDENKDNINIEITINQETIDSIYQR;IDDIVFVHNSGFIGGAK;TREQEIIDQQNIIVDVGGIYDPSK;NVAQSIIDENKDNINIEITINQETIDSIYQR;NVAQSIIDENKDNINIEITINQETIDSIYQR;NVAQSIIDENKDNINIEITINQETIDSIYQR;IDDIVFVHNSGFIGGAK;IDDIVFVHNSGFIGGAK;IDDIVFVHNSGFIGGAK;IYDGFIQGVDGSDNGVEQYPVEVK;DDIVFVHNSGFIGGAK;IYDGFIQGVDGSDNGVEQYPVEVK;IYDGFIQGVDGSDNGVEQYPVEVK;SFVDTFSSQHNIR;FNVHPSGEIVIIETVVPWK;IYDGFIQGVDGSDNGVEQYPVEVK;TREQEIIDQQNIIVDVGGIYDPSK;TREQEIIDQQNIIVDVGGIYDPSK;SFVDTFSSQHNIR;IDDIVFVHNSGFIGGAK;TREQEIIDQQNIIVDVGGIYDPSK;IDDIVFVHNSGFIGGAK;IQIISVIPAYDIVK;IQIISVIPAYDIVK;IDDIVFVHNSGFIGGAK;TREQEIIDQQNIIVDVGGIYDPSK;YTSEFKDGIITR;FNVHPSGEIVIIETVVPWK;NVTKIDDIVFVHNSGFIGGAK;YTSEFKDGIITR;IDDIVFVHNSGFIGGAK;SFVDTFSSQHNIR;YTSEFKDGIITR;FNVHPSGEIVIIETVVPWK;SFVDTFSSQHNIR;SAYSNPTQIQQR;IQIISVIPAYDIVK;TREQEIIDQQNIIVDVGGIYDPSK;TREQEIIDQQNIIVDVGGIYDPSK;VSTVPENWGTYDIR;NVAQSIIDENKDNINIEITINQETIDSIYQR;TREQEIIDQQNIIVDVGGIYDPSK;IYDGFIQGVDGSDNGVEQYPVEVK;FVIFPESSAK;IDDIVFVHNSGFIGGAK;TREQEIIDQQNIIVDVGGIYDPSK;IQIISVIPAYDIVK;FVIFPESSAK;FNVHPSGEIVIIETVVPWK;IQIISVIPAYDIVK;SFVDTFSSQHNIR;TREQEIIDQQNIIVDVGGIYDPSK;IYDGFIQGVDGSDNGVEQYPVEVK;IQIISVIPAYDIVK;IQIISVIPAYDIVK;IDDIVFVHNSGFIGGAK;IDDIVFVHNSGFIGGAK;IQIISVIPAYDIVK;YTSEFKDGIITR;IQIISVIPAYDIVK;FVIFPESSAK;IQIISVIPAYDIVK;IQIISVIPAYDIVK;VSTVPENWGTYDIR;ISSAGIVYK;SHIEDIEK;VSTVPENWGTYDIR;FNVHPSGEIVIIETVVPWK;SHIEDIEK;IDDIVFVHNSGFIGGAK;IQIISVIPAYDIVK;IGTHSGVFHCDEVIACVMISK;SFVDTFSSQHNIR;HFGQEIIK;FVIFPESSAK;SHIEDIEK;IDDIVFVHNSGFIGGAK;SFVDTFSSQHNIR;SFVDTFSSQHNIR;IDDIVFVHNSGFIGGAK;IDDIVFVHNSGFIGGAK;HFGQEIIK;FVIFPESSAK;SHIEDIEK;FNVHPSGEIVIIETVVPWK;SFVDTFSSQHNIR;IDDIVFVHNSGFIGGAK;ISSAGIVYK;IGIKEEWR;IQIISVIPAYDIVKQ;MAEVAIKK;IQIISVIPAYDIVK;WQVKIQIISVIPAYDIVK;IDDIVFVHNSGFIGGAK;FVIFPESSAK;IQIISVIPAYDIVK;SAYSNPTQIQQR;VSTVPENWGTYDIR;SHIEDIEK;SHIEDIEK;FNVHPSGEIVIIETVVPWK;SFVDTFSSQHNIR;ISSAGIVYK;SHIEDIEK;IDDIVFVHNSGFIGGAK;SHIEDIEK;IQIISVIPAYDIVK;TREQEIIDQQNIIVDVGGIYDPSK;IQIISVIPAYDIVK;VSTVPENWGTYDIR;QIISVIPAYDIVK;SFVDTFSSQHNIR;FVIFPESSAKK;INPIWTEKNTDENVR;INPIWTEKNTDENVRFRSAMEIADMEIRWQVKIQIISVIPAYDIVK;FNVHPSGEIVIIETVVPWK;PAYDIVK;TREQEIIDQQNIIVDVGGIYDPSK;DTFSSQHNIR;YTSEFKDGIITR;ISSAGIVYK;FNVHPSGEIVIIETVVPWK;IQIISVIPAYDIVK;IGIKEEWR;VSTVPENWGTYDIR;IGIKEEWR;NVTKIDDIVFVHNSGFIGGAK;IDDIVFVHNSGFIGGAK;INPIWTEK;FVIFPESSAKK;YTSEFKDGIITR;IGIKEEWR;INPIWTEK;IDDIVFVHNSGFIGGAK;MAEVAIKK;AWRVSTVPENWGTYDIR;IDDIVFVHNSGFIGGAK;IGIKEEWR;INPIWTEKNTDENVR;TSEFKDGIITR;FVIFPESSAK;INPIWTEK;INPIWTEK;QRSFVDTFSSQHNIR;ISSAGIVYK;IGIKEEWR;YTSEFKDGIITR;IDDIVFVHNSGFIGGAK;IDDIVFVHNSGFIGGAK;FNVHPSGEIVIIETVVPWK;INPIWTEK;KYTSEFKDGIITR;HFGQEIIK;ISSAGIVYK;IQIISVIPAYDIVK;MAIESIEAHNAK;MAEVAIKK;YDHHQR;IDDIVFVHNSGFIGGAK;YDHHQR;WQVKIQIISVIPAYDIVK;IDDIVFVHNSGFIGGAK;WKSHIEDIEKSINIGKQIKFVIFPESSAK;GIKEEWR;MAEVAIKK;HFGQEIIK;AEVAIKK;MAIESIEAHNAK;IDDIVFVHNSGFIGGAK;IDDIVFVHNSGFIGGAK;DGIITR;IYDPSK;FVIFPESSAKK;HFGQEIIK;FSSQHNIR;QRSFVDTFSSQHNIR;FVIFPESSAKK;SFVDTFSSQHNIR;YDHHQR;FVIFPESSAK;FVIFPESSAK;PAYDIVK;SYESVIR;NVTKIDDIVFVHNSGFIGGAK;SINIGK;DDIVFVHNSGFIGGAK;IDDIVFVHNSGFIGGAK;INPIWTEKNTDENVR;IDDIVFVHNSGFIGGAK;SFVDTFSSQHNIR;SFVDTFSSQHNIR;SFVDTFSSQHNIR;SFVDTFSSQHNIR;NVTKIDDIVFVHNSGFIGGAK;YTSEFKDGIITR;IQIISVIPAYDIVK;IQIISVIPAYDIVK;FNVHPSGEIVIIETVVPWK;IDDIVFVHNSGFIGGAK;INPIWTEKNTDENVR;FNVHPSGEIVIIETVVPWK;SFVDTFSSQHNIR;YTSEFKDGIITR;VSTVPENWGTYDIR;FNVHPSGEIVIIETVVPWK;YTSEFKDGIITR;SAYSNPTQIQQR;FVIFPESSAK;IQIISVIPAYDIVK;SAYSNPTQIQQR;FVIFPESSAK;IDDIVFVHNSGFIGGAK;SFVDTFSSQHNIR;INPIWTEKNTDENVR;VDTFSSQHNIR;NVTKIDDIVFVHNSGFIGGAK;FVIFPESSAK;IDDIVFVHNSGFIGGAK;FVIFPESSAK;HFGQEIIK;IQIISVIPAYDIVK;FNVHPSGEIVIIETVVPWK;FNVHPSGEIVIIETVVPWK;YTSEFKDGIITR;IDDIVFVHNSGFIGGAK;SHIEDIEK;VSTVPENWGTYDIR;IQIISVIPAYDIVK;SFVDTFSSQHNIR;YTSEFKDGIITR;SFVDTFSSQHNIR;YTSEFKDGIITR;SHIEDIEK;IQIISVIPAYDIVK;SFVDTFSSQHNIR;SFVDTFSSQHNIR;FNVHPSGEIVIIETVVPWK;TREQEIIDQQNIIVDVGGIYDPSK;FNVHPSGEIVIIETVVPWK;SFVDTFSSQHNIR;IGIKEEWR;ISSAGIVYK;IGTHSGVFHCDEVIACVMISK;ISSAGIVYK;IGIKEEWR;MAEVAIKK;SFVDTFSSQHNIR;MAIESIEAHNAK;QRSFVDTFSSQHNIR;YDHHQRSFVDTFSSQHNIR;IQIISVIPAYDIVK;HFGQEIIK;TSEFKDGIITR;QIKFVIFPESSAK;HFGQEIIK;HHQRSFVDTFSSQHNIR;SHIEDIEK;SINIGKQIKFVIFPESSAK;YDHHQR;FNVHPSGEIVIIETVVPWK;SYESVIR;QIKFVIFPESSAK;TSEFKDGIITR;IGIKEEWR;HFGQEIIK;VSTVPENWGTYDIR;AEVAIKK;IDDIVFVHNSGFIGGAK;DGIITR;IGIKEEWR;FVIFPESSAKK;FVIFPESSAK;SYESVIR;YTSEFKDGIITR;YTSEFKDGIITR;SHIEDIEK;FNVHPSGEIVIIETVVPWK;HFGQEIIK;YDHHQR;SFVDTFSSQHNIR;IQIISVIPAYDIVK;IKEEWR;SINIGK;INPIWTEK;AEVAIKK;IQIISVIPAYDIVK;NVAQSIIDENKDNINIEITINQETIDSIYQR;TREQEIIDQQNIIVDVGGIYDPSK;IYDGFIQGVDGSDNGVEQYPVEVK;IYDGFIQGVDGSDNGVEQYPVEVK;IDDIVFVHNSGFIGGAK;NVAQSIIDENKDNINIEITINQETIDSIYQR;TREQEIIDQQNIIVDVGGIYDPSK;IYDGFIQGVDGSDNGVEQYPVEVK;NVAQSIIDENKDNINIEITINQETIDSIYQR;IYDGFIQGVDGSDNGVEQYPVEVK;IYDGFIQGVDGSDNGVEQYPVEVK;IDDIVFVHNSGFIGGAK;IYDGFIQGVDGSDNGVEQYPVEVK;IDDIVFVHNSGFIGGAK;TREQEIIDQQNIIVDVGGIYDPSK;IYDGFIQGVDGSDNGVEQYPVEVK;TREQEIIDQQNIIVDVGGIYDPSK;TREQEIIDQQNIIVDVGGIYDPSK;IYDGFIQGVDGSDNGVEQYPVEVK;IYDGFIQGVDGSDNGVEQYPVEVK;TREQEIIDQQNIIVDVGGIYDPSK;NVAQSIIDENKDNINIEITINQETIDSIYQR;TREQEIIDQQNIIVDVGGIYDPSK;IYDGFIQGVDGSDNGVEQYPVEVK;TREQEIIDQQNIIVDVGGIYDPSK;IDDIVFVHNSGFIGGAK;EQEIIDQQNIIVDVGGIYDPSK;NVAQSIIDENKDNINIEITINQETIDSIYQR;IYDGFIQGVDGSDNGVEQYPVEVK;FNVHPSGEIVIIETVVPWK;IYDGFIQGVDGSDNGVEQYPVEVK;TREQEIIDQQNIIVDVGGIYDPSK;TREQEIIDQQNIIVDVGGIYDPSK;TREQEIIDQQNIIVDVGGIYDPSK;IDDIVFVHNSGFIGGAK;TREQEIIDQQNIIVDVGGIYDPSK;FNVHPSGEIVIIETVVPWK;TREQEIIDQQNIIVDVGGIYDPSK;TREQEIIDQQNIIVDVGGIYDPSK;FNVHPSGEIVIIETVVPWK;IQIISVIPAYDIVK;TREQEIIDQQNIIVDVGGIYDPSK;SFVDTFSSQHNIR;SFVDTFSSQHNIR;IQIISVIPAYDIVK;SFVDTFSSQHNIR;IQIISVIPAYDIVK;SFVDTFSSQHNIR;SFVDTFSSQHNIR;IDDIVFVHNSGFIGGAK;TREQEIIDQQNIIVDVGGIYDPSK;TREQEIIDQQNIIVDVGGIYDPSK;FNVHPSGEIVIIETVVPWK;IDDIVFVHNSGFIGGAK;IQIISVIPAYDIVK;IDDIVFVHNSGFIGGAK;IQIISVIPAYDIVK;IYDGFIQGVDGSDNGVEQYPVEVK;VSTVPENWGTYDIR;IDDIVFVHNSGFIGGAK;YTSEFKDGIITR;IDDIVFVHNSGFIGGAK;KIDDIVFVHNSGFIGGAK;VSTVPENWGTYDIR;FNVHPSGEIVIIETVVPWK;VSTVPENWGTYDIR;WQVKIQIISVIPAYDIVK;IDDIVFVHNSGFIGGAK;SAYSNPTQIQQR;IDDIVFVHNSGFIGGAK;IQIISVIPAYDIVK;IYDGFIQGVDGSDNGVEQYPVEVK;SAYSNPTQIQQR;IQIISVIPAYDIVK;IQIISVIPAYDIVK;EQEIIDQQNIIVDVGGIYDPSK;SAYSNPTQIQQR;DIVFVHNSGFIGGAK;SFVDTFSSQHNIR;IDDIVFVHNSGFIGGAK;SAYSNPTQIQQR;IDDIVFVHNSGFIGGAK;FNVHPSGEIVIIETVVPWK;FVIFPESSAK;IQIISVIPAYDIVK;FNVHPSGEIVIIETVVPWK;TREQEIIDQQNIIVDVGGIYDPSK;IQIISVIPAYDIVK;IQIISVIPAYDIVK;IQIISVIPAYDIVK;SFVDTFSSQHNIR;IQIISVIPAYDIVK;IQIISVIPAYDIVK;IQIISVIPAYDIVK;YTSEFKDGIITR;NVAQSIIDENKDNINIEITINQETIDSIYQR;IQIISVIPAYDIVK;IDDIVFVHNSGFIGGAK;ISSAGIVYK;DTFSSQHNIR;IGIKEEWR;VSTVPENWGTYDIR;VSTVPENWGTYDIR;FNVHPSGEIVIIETVVPWK;SFVDTFSSQHNIR;IQIISVIPAYDIVK;IQIISVIPAYDIVK;FVIFPESSAK;SFVDTFSSQHNIR;REQEIIDQQNIIVDVGGIYDPSK;TREQEIIDQQNIIVDVGGIYDPSK;VSTVPENWGTYDIR;FNVHPSGEIVIIETVVPWK;IDDIVFVHNSGFIGGAK;DDIVFVHNSGFIGGAK;HFGQEIIK;IQIISVIPAYDIVK;SHIEDIEK;FVIFPESSAK;TREQEIIDQQNIIVDVGGIYDPSK;HFGQEIIK;SHIEDIEK;QETIDSIYQRIYDGFIQGVDGSDNGVEQYPVEVK;IYDGFIQGVDGSDNGVEQYPVEVK;FVIFPESSAK;FVIFPESSAK;SFVDTFSSQHNIR;IQIISVIPAYDIVK;IDDIVFVHNSGFIGGAK;IGIKEEWR;VDTFSSQHNIR;ISSAGIVYK;IDDIVFVHNSGFIGGAK;ISSAGIVYK;ISSAGIVYK;IGIKEEWR;VFVHNSGFIGGAK;IDDIVFVHNSGFIGGAK;IYDGFIQGVDGSDNGVEQYPVEVK;INPIWTEK;NQETIDSIYQRIYDGFIQGVDGSDNGVEQYPVEVK;FVIFPESSAKK;DDIVFVHNSGFIGGAK;IGIKEEWR;IYDGFIQGVDGSDNGVEQYPVEVK;IYDGFIQGVDGSDNGVEQYPVEVK;IYDGFIQGVDGSDNGVEQYPVEVK;INPIWTEK;INPIWTEK;VSTVPENWGTYDIR;IGIKEEWR;DIVFVHNSGFIGGAK;SYESVIR;VIFPESSAK;PVEVKSAYSNPTQIQQR;HFGQEIIK;SFVDTFSSQHNIR;AEVAIKK;INPIWTEK;SFVDTFSSQHNIR;IQIISVIPAYDIVK;SYESVIR;INPIWTEK;EIVIIETVVPWK;IDDIVFVHNSGFIGGAK;IGIKEEWR;KAWRVSTVPENWGTYDIR;ISSAGIVYK;KFVIFPESSAK;DTFSSQHNIRISSAGIVYK;HFGQEIIK;IGIKEEWR;INPIWTEK;SAYSNPTQIQQR;SFVDTFSSQHNIR;IDDIVFVHNSGFIGGAK;INPIWTEK;IRIGIKEEWR;IDDIVFVHNSGFIGGAK;NVAQSIIDENKDNINIEITINQETIDSIYQR;NVAQSIIDENKDNINIEITINQETIDSIYQR;IDDIVFVHNSGFIGGAK;SFVDTFSSQHNIR;IDDIVFVHNSGFIGGAK;IDDIVFVHNSGFIGGAK;SFVDTFSSQHNIR;SFVDTFSSQHNIR;IDDIVFVHNSGFIGGAK;NVAQSIIDENKDNINIEITINQETIDSIYQR;IQIISVIPAYDIVK;FNVHPSGEIVIIETVVPWK;SFVDTFSSQHNIR;NVAQSIIDENKDNINIEITINQETIDSIYQR;FNVHPSGEIVIIETVVPWK;VSTVPENWGTYDIR;FNVHPSGEIVIIETVVPWK;VSTVPENWGTYDIR;VSTVPENWGTYDIR;IQIISVIPAYDIVK;IQIISVIPAYDIVK;VSTVPENWGTYDIR;FNVHPSGEIVIIETVVPWK;FVIFPESSAK;IQIISVIPAYDIVK;FVIFPESSAK;IQIISVIPAYDIVK;IDDIVFVHNSGFIGGAK;FVIFPESSAK;FVIFPESSAK;IDDIVFVHNSGFIGGAK;IQIISVIPAYDIVK;IDDIVFVHNSGFIGGAK;IQIISVIPAYDIVK;IDDIVFVHNSGFIGGAK;SFVDTFSSQHNIR;SHIEDIEK;IDDIVFVHNSGFIGGAK;SFVDTFSSQHNIR;FVIFPESSAK;VSTVPENWGTYDIR;IQIISVIPAYDIVK;FNVHPSGEIVIIETVVPWK;IDDIVFVHNSGFIGGAK;FNVHPSGEIVIIETVVPWK;VSTVPENWGTYDIR;IDDIVFVHNSGFIGGAK;IGIKEEWR;VSTVPENWGTYDIR;IGIKEEWR;IDDIVFVHNSGFIGGAK;FNVHPSGEIVIIETVVPWK;IDDIVFVHNSGFIGGAK;IDDIVFVHNSGFIGGAK;ISSAGIVYK;FVIFPESSAK;VIIETVVPWK;IGIKEEWR;TREQEIIDQQNIIVDVGGIYDPSK;FVIFPESSAK;IGIKEEWR;IGIKEEWR;INPIWTEK;FNVHPSGEIVIIETVVPWK;IYDPSK;IYDPSK;ISSAGIVYK;IDDIVFVHNSGFIGGAK;NVAQSIIDENKDNINIEITINQETIDSIYQR;TREQEIIDQQNIIVDVGGIYDPSK;TREQEIIDQQNIIVDVGGIYDPSK;IYDGFIQGVDGSDNGVEQYPVEVK;IDDIVFVHNSGFIGGAK;SFVDTFSSQHNIR;NVAQSIIDENKDNINIEITINQETIDSIYQR;SFVDTFSSQHNIR;IQIISVIPAYDIVK;SFVDTFSSQHNIR;SFVDTFSSQHNIR;IDDIVFVHNSGFIGGAK;IDDIVFVHNSGFIGGAK;VSTVPENWGTYDIR;IQIISVIPAYDIVK;TREQEIIDQQNIIVDVGGIYDPSK;SFVDTFSSQHNIR;FNVHPSGEIVIIETVVPWK;YTSEFKDGIITR;YTSEFKDGIITR;FNVHPSGEIVIIETVVPWK;SHIEDIEK;IDDIVFVHNSGFIGGAK;SHIEDIEK;IDDIVFVHNSGFIGGAK;IDDIVFVHNSGFIGGAK;IDDIVFVHNSGFIGGAK;IQIISVIPAYDIVK;IQIISVIPAYDIVK;FNVHPSGEIVIIETVVPWK;IQIISVIPAYDIVK;FNVHPSGEIVIIETVVPWK;IQIISVIPAYDIVK;FVIFPESSAK;IQIISVIPAYDIVK;FNVHPSGEIVIIETVVPWK;IQIISVIPAYDIVK;IQIISVIPAYDIVK;ISSAGIVYK;IQIISVIPAYDIVK;IGIKEEWR;IQIISVIPAYDIVK;IQIISVIPAYDIVK;IDDIVFVHNSGFIGGAK;ISSAGIVYK;IGIKEEWR;SFVDTFSSQHNIR;SYESVIR;INPIWTEKNTDENVR;SHIEDIEK;IQIISVIPAYDIVK;IDDIVFVHNSGFIGGAK;SFVDTFSSQHNIR;IQIISVIPAYDIVK;IQIISVIPAYDIVK;IQIISVIPAYDIVK;FNVHPSGEIVIIETVVPWK;FNVHPSGEIVIIETVVPWK;SFVDTFSSQHNIR;FNVHPSGEIVIIETVVPWK;IDDIVFVHNSGFIGGAK;IQIISVIPAYDIVK;SFVDTFSSQHNIR;SHIEDIEK;FVIFPESSAK;FVIFPESSAK;FNVHPSGEIVIIETVVPWK;VSTVPENWGTYDIR;FVIFPESSAK;HFGQEIIK;VSTVPENWGTYDIR;SAMEIADMEIR;IGIKEEWR;FVIFPESSAK;MAIESIEAHNAK;VSTVPENWGTYDIR;IGIKEEWR;SAMEIADMEIR;SAMEIADMEIR;IGIKEEWR;IDDIVFVHNSGFIGGAK;FNVHPSGEIVIIETVVPWK;SFVDTFSSQHNIR;IQIISVIPAYDIVK;FNVHPSGEIVIIETVVPWK;IQIISVIPAYDIVK;FNVHPSGEIVIIETVVPWK;FNVHPSGEIVIIETVVPWK;FNVHPSGEIVIIETVVPWK;IQIISVIPAYDIVK;SAMEIADMEIR;SFVDTFSSQHNIR;IQIISVIPAYDIVK;IDDIVFVHNSGFIGGAK;IDDIVFVHNSGFIGGAK;FVIFPESSAK;FVIFPESSAK;VSTVPENWGTYDIR;SAMEIADMEIR;VSTVPENWGTYDIR;VSTVPENWGTYDIR;QIKFVIFPESSAK;IDDIVFVHNSGFIGGAK;FVIFPESSAK;FNVHPSGEIVIIETVVPWK;IGIKEEWR;IDDIVFVHNSGFIGGAK;IDDIVFVHNSGFIGGAK;IDDIVFVHNSGFIGGAK;IDDIVFVHNSGFIGGAK;IQIISVIPAYDIVK;IQIISVIPAYDIVK;IQIISVIPAYDIVK;IQIISVIPAYDIVK;FNVHPSGEIVIIETVVPWK;IDDIVFVHNSGFIGGAK;FNVHPSGEIVIIETVVPWK;IQIISVIPAYDIVK;IDDIVFVHNSGFIGGAK;FNVHPSGEIVIIETVVPWK;IDDIVFVHNSGFIGGAK;IQIISVIPAYDIVK;FNVHPSGEIVIIETVVPWK;IDDIVFVHNSGFIGGAK;IQIISVIPAYDIVK;SHIEDIEK;IQIISVIPAYDIVK;IDDIVFVHNSGFIGGAK;SHIEDIEK;IDDIVFVHNSGFIGGAK;IGIKEEWR;SHIEDIEK;IGIKEEWR;IDDIVFVHNSGFIGGAK;IQIISVIPAYDIVK;IDDIVFVHNSGFIGGAK;VDGSDNGVEQYPVEVK;VDGSDNGVEQYPVEVK;VDVGGIYDPSK;HNIRISSAGIVYKHFGQEIIK;IVFVHNSGFIGGAK;INPIWTEKNTDENVR;INPIWTEKNTDENVR;YTSEFKDGIITR;IYDGFIQGVDGSDNGVEQYPVEVK;VDGSDNGVEQYPVEVK;MAIESIEAHNAKINNKQ;IIVDVGGIYDPSK;IGTHSGVFHCDEVIACVMISK;MAIESIEAHNAKINNKQ;IGTHSGVFHCDEVIACVMISK;SAYSNPTQIQQR;INPIWTEKNTDENVRFR;VDTFSSQHNIR;IYDGFIQGVDGSDNGVEQYPVEVK;SAYSNPTQIQQR;VSTVPENWGTYDIR;INPIWTEKNTDENVRFR;SAYSNPTQIQQR;SAYSNPTQIQQR;FVIFPESSAK;INPIWTEKNTDENVR;YTSEFKDGIITR;IQIISVIPAYDIVK;ISSAGIVYKHFGQEIIK;SAYSNPTQIQQR;MAIESIEAHNAK;INPIWTEKNTDENVR;TSEFKDGIITR;YTSEFKDGIITR;FVIFPESSAK;PIWTEKNTDENVR;FVIFPESSAK;FVIFPESSAK;IYDGFIQGVDGSDNGVEQYPVEVK;IGIKEEWR;IDDIVFVHNSGFIGGAK;ISSAGIVYK;NVTKIDDIVFVHNSGFIGGAK;NVTKIDDIVFVHNSGFIGGAK;INPIWTEK;VDGSDNGVEQYPVEVK;IGRINPIWTEKNTDENVR;TREQEIIDQQNIIVDVGGIYDPSKHR;VSTVPENWGTYDIR;ISSAGIVYK;ISSAGIVYK;SFVDTFSSQHNIR;YTSEFKDGIITR;IGIKEEWR;IGIKEEWR;FVIFPESSAK;IYDGFIQGVDGSDNGVEQYPVEVK;INPIWTEKNTDENVRFR;INPIWTEK;FVIFPESSAK;INPIWTEK;IGRINPIWTEKNTDENVR;SFVDTFSSQHNIR;YTSEFKDGIITR;INPIWTEK;INPIWTEKNTDENVRFR;AWRVSTVPENWGTYDIR;INPIWTEK;FVIFPESSAK;INPIWTEK;AEVAIKK;NGVEQYPVEVKSAYSNPTQIQQR;SHIEDIEKSINIGK;FVIFPESSAK;SAKKAWRVSTVPENWGTYDIR;IIVDVGGIYDPSK;YTSEFKDGIITR;IYDGFIQGVDGSDNGVEQYPVEVK;ISSAGIVYK;VSTVPENWGTYDIR;EIADMEIR;VIFPESSAK;VSTVPENWGTYDIR;FVIFPESSAK;NVTKIDDIVFVHNSGFIGGAK;GVDGSDNGVEQYPVEVK;GVDGSDNGVEQYPVEVK;VDGSDNGVEQYPVEVK;IIVDVGGIYDPSK;GVDGSDNGVEQYPVEVK;VDGSDNGVEQYPVEVK;GVDGSDNGVEQYPVEVK;GSDNGVEQYPVEVK;VDGSDNGVEQYPVEVK;VDGSDNGVEQYPVEVK;VDVGGIYDPSK;GSDNGVEQYPVEVK;QGVDGSDNGVEQYPVEVK;VDGSDNGVEQYPVEVK;SDNGVEQYPVEVK;SDNGVEQYPVEVK;GSDNGVEQYPVEVK;IIVDVGGIYDPSK;GSDNGVEQYPVEVK;NQETIDSIYQR;VDGSDNGVEQYPVEVK;VDGSDNGVEQYPVEVK;GVEQYPVEVK;GVDGSDNGVEQYPVEVK;SAMEIADMEIR;GSDNGVEQYPVEVK;DNGVEQYPVEVK;VDVGGIYDPSK;DNGVEQYPVEVK;GVEQYPVEVK;SDNGVEQYPVEVK;SDNGVEQYPVEVK;SDNGVEQYPVEVK;SAMEIADMEIR;VDGSDNGVEQYPVEVK;SDNGVEQYPVEVK;GVDGSDNGVEQYPVEVK;GVDGSDNGVEQYPVEVK;VDGSDNGVEQYPVEVK;IIVDVGGIYDPSK;GVDGSDNGVEQYPVEVK;VDGSDNGVEQYPVEVK;GSDNGVEQYPVEVK;VDGSDNGVEQYPVEVK;VDGSDNGVEQYPVEVK;VDVGGIYDPSK;GSDNGVEQYPVEVK;QGVDGSDNGVEQYPVEVK;SDNGVEQYPVEVK;IIVDVGGIYDPSK;GVDGSDNGVEQYPVEVK;NQETIDSIYQR;DNGVEQYPVEVK;SAMEIADMEIR;SDNGVEQYPVEVK;VDVGGIYDPSK;SAMEIADMEIR
>TTHERM_00623020
ITEIIK;ITEIIK;ITEIIK;ITEIIK;ITEIIK;ITEIIK;ITEIIK;ITEIIK;ITEIIK;ITEIIK;ITEIIK;ITEIIK;ITEIIK;ITEIIK;ITEIIK;ITEIIK;ITEIIK;ITEIIK;ITEIIK;ITEIIK;ITEIIK;ITEIIK;ITEIIK;ITEIIK;EITEIIK
>TTHERM_00006200
SIIDMGAVVPIDIR;INICPSFK;SIIDMGAVVPIDIR;SIIDMGAVVPIDIR;AVVPIDIR;SIIDMGAVVPIDIR;SIIDMGAVVPIDIR;SIIDMGAVVPIDIR;SIIDMGAVVPIDIR;SIIDMGAVVPIDIR;SIIDMGAVVPIDIR;SIIDMGAVVPIDIR;SIIDMGAVVPIDIR;SIIDMGAVVPIDIR;SIIDMGAVVPIDIR;SIIDMGAVVPIDIR;SIIDMGAVVPIDIR;SIIDMGAVVPIDIR;KESFWQMIK;ESFWQMIK;ESFWQMIK;ESFWQMIK;ESFWQMIK;SIIDMGAVVPIDIR;SIIDMGAVVPIDIR;SIIDMGAVVPIDIR;SIIDMGAVVPIDIR;INDDGFDR;GAVVPIDIR
>TTHERM_00997550
DYIIIK;DYIIIK;DYIIIK;DYIIIK;DYIIIK;IKQIIK;DYIIIK;ISFQIFK;DYIIIK;DYIIIK;IFYIIK;DYIIIK;DYIIIK;DYIIIK;IFYIIK;DYIIIK;IFYIIK;DYIIIK;IKQIIK;IKQIIK;QPNINISK;ISFQIFK;DYIIIK;DINIIK;IKQIIK;DYIIIK;KKQDEK;DYIIIK;DYIIIK;DYIIIK;DYIIIK;DYIIIK;DYIIIK;TQEIEK;SQNNFIQSQQIINVRSSFIK;DYIIIK;IYQIQNSIIK;ISFQIFK;IFYIIK;IGIFQRFVSNIK
>TTHERM_00421070
NIEEIKK;NIEEIKK;NIEEIKK;NIEEIKK;NIEEIKK;NIEEIKK;NIEEIKK;NIEEIKK;NIEEIKK;NIEEIKK;NIEEIKK;NIEEIKK;IIDFGISR;NIEEIK;NINIINK;NIEEIK;NIEEIK;NIEEIKK;IISGIR;NINIINK;NIEEIK;NIEEIKK;NIEEIKK;NIEEIKK;NIEEIKK;NIEEIKK;INIINK;NINIINK;NIEEIK;IISGIR;NIEEIKK;NIEEIK;IISGIR;NIEEIK;NIEEIK;NIEEIK;IIDFGISR;IIDFGISR;NIEEIKK;NIEEIKK;IIDFGISR;NIEEIKK;IIDFGISR;QSISGQSNTGKIEIKNPNQINIQNDIYSK;IIQNIK;NIEEIKK;IIDFGISR;NIEEIKK;NIEEIKK;NIEEIKK;NIEEIKK;IIDFGISR;NIEEIKK;NIEEIK;NIEEIKK;NIEEIKK;NIEEIK;NIEEIKK;NIEEIK;NIEEIK;IIQNIK;IIQNIK;NIEEIKK;NIEEIK;NIEEIKK;VIQEVQIIK;IIDFGISR;IIDFGISR;NIEEIKK;NIEEIKK;IIDFGISR;NIEEIKK;NIEEIK;NIEEIKK;NIEEIKK;NIEEIKK;NIEEIK;IEEIKK;IIDFGISR;NIINGVIPIDEMR;IIDFGISR;IIDFGISR;IIDFGISR;IIQNIK;IIQNIK;IIQNIK;YMITQIISGIR;IIDFGISR;INIEGIANSAWMR;IIDFGISR;IIQNIK;IIDFGISR;IISGIR;TTTNQNINYNEQNIIQNIK;IIQNIK;IIQNIK;IIDFGISR;NIEEIK;IIDFGISR;NIEEIK;NIEEIK;NIEEIKK;IEEIKK;IISGIR;GYQIPEGIENK;VIQEVQIIK;IIDFGISR;IIDFGISR;GYQIPEGIENK;IIQNIK;IIDFGISR;VIQEVQIIK;IIDFGISR;APEIIANK;APEIIANK
>TTHERM_000616229
TIIFIK;YTIIFIK;TIIFIK;YRYTIIFIK
>g19695.t1
IIIVMK;IIIVMK
>TTHERM_00827020
IQIEADDIFHFVDVIAGIK;RIQIEADDIFHFVDVIAGIK;RIQIEADDIFHFVDVIAGIK;AKDIIIFIECYIK;DSIIGNAVEIPIDFIK;DSIIGNAVEIPIDFIKK;IYFPGIDYSNAR;DSIIGNAVEIPIDFIK;IADQNIYFFNITSK;IYFPGIDYSNAR;YQDIVQFDYK;DSIIGNAVEIPIDFIKK;ISPYIEIHR;AKDIIIFIECYIK;AKDIIIFIECYIK;GGQSIIEEIR;DIGIIITTTTR;RIQIEADDIFHFVDVIAGIK;IQIEADDIFHFVDVIAGIKD;GGQSIIEEIR;CQIHWEYATISR;ENINFNISQK;ISPYIEIHR;IYFPGIDYSNAR;DIGIIITTTTR;GGQSIIEEIR;DIGIIITTTTR;IIEEIR;IYFPGIDYSNAR;IDFIKK;IIEEIR;IDFIKK;IIEEIR;IYFPGIDYSNAR;YDSFAPIR;GGQSIIEEIR;ENINFNISQK;ISPYIEIHR;DSIIGNAVEIPIDFIKK;YDSFAPIR;DIGIIITTTTR;KENINFNISQK;RIQIEADDIFHFVDVIAGIK;RIQIEADDIFHFVDVIAGIK;DSIIGNAVEIPIDFIKK;DSIIGNAVEIPIDFIKK;IQIEADDIFHFVDVIAGIK;DSIIGNAVEIPIDFIKK;EPTIAININSNYTK;DSIIGNAVEIPIDFIKK;EPTIAININSNYTK;DSIIGNAVEIPIDFIKK;DSIIGNAVEIPIDFIK;DIGIIITTTTR;IQIEADDIFHFVDVIAGIK;HFIQYWNFAK;SFCQWFIDGEGYFSQIYEK;IYFPGIDYSNAR;AKDIIIFIECYIK;DSIIGNAVEIPIDFIKK;IGNAVEIPIDFIK;HFIQYWNFAK;DIGIIITTTTR;NIIAQAIIER;NIIAQAIIER;IQIEADDIFHFVDVIAGIK;GGQSIIEEIR;NIIAQAIIER;DSIIGNAVEIPIDFIK;GGQSIIEEIR;DSIIGNAVEIPIDFIK;GGQSIIEEIR;IQIEADDIFHFVDVIAGIK;ENINFNISQK;IQIEADDIFHFVDVIAGIK;IQIEADDIFHFVDVIAGIK;DIGIIITTTTR;IQIEADDIFHFVDVIAGIK;GGQSIIEEIR;ISPYIEIHR;QNQAKIYFPGIDYSNAR;NPDFYYQYK;IQIEADDIFHFVDVIAGIK;IYIIVYR;ENINFNISQK;GGQSIIEEIR;IIEEIR;VKNIIAQAIIER;YIQFYGIR;IYIIVYR;QYKDSIIGNAVEIPIDFIK;IYFPGIDYSNAR;YIQFYGIR;YIQFYGIR;IYFPGIDYSNAR;NIIISR;YDSFAPIR;QKIKYMKFSEIADSIEIEIENTKEYFKIADQNIYFFNITSK;AKDIIIFIECYIK;YIQFYGIR;IIEEIR;GGQSIIEEIR;DIIIFIECYIK;AKDIIIFIECYIK;DSIIGNAVEIPIDFIKK;IQIEADDIFHFVDVIAGIK;IIEEIR;IQIEADDIFHFVDVIAGIK;ISPYIEIHR;IDFIKK;IIEEIR;QYKDSIIGNAVEIPIDFIK;EIDKSEISR;YIQFYGIR;IIEEIR;YIDKIK;IQIEADDIFHFVDVIAGIK;DIIIFIECYIK;AKDIIIFIECYIK;IQIEADDIFHFVDVIAGIK;YDSFAPIR;GGQSIIEEIR;IYFPGIDYSNAR;IYFPGIDYSNAR;IYFPGIDYSNAR;ISPYIEIHR;SIIEEIR;PIDFIK;IQIEADDIFHFVDVIAGIK;PIDFIK;PIDFIK;IYFPGIDYSNAR;IYFPGIDYSNAR;PIDFIK;YDSFAPIR;IYFPGIDYSNAR;PIDFIK
>TTHERM_000731389
FSISFK
>TTHERM_000348108
IIFQVK
>TTHERM_00620930
ISNHPIDEEIVIIKR;DEEIVIIK;IDIVFK;ISNHPIDEEIVIIK;EEIVIIK;IDIVFK;IDIVFK;IDIVFK;KEQTKK;VIYFIK;ISNHPIDEEIVIIK;ISNHPIDEEIVIIK;IEIYIK;IEIYIK;GIEIYK;IDIVFK;VIYFIK;ISNHPIDEEIVIIKR;VIYFIK;IDIVFK;VIYFIK;IEIYIK;IDIVFK;IDIVFK;VIYFIK;IDIVFK;IDIVFK;VIYFIK;IEIYIK;EIEKIK
>TTHERM_000817290
NIINIK;NIINIK;MITFFK;NIINIK;NIINIK;NIINIK;NIINIK;NIINIK;NIINIK;NIINIK;NIINIK;NIINIK;NIINIK;NIINIK;IYISSIQQIK;NIINIK;DIIIFK;DIIIFK;NIINIK;NIINIK;NIINIK;NIINIK;NIINIK;NIINIK;NIINIK;NIINIK;NIINIK;NIINIK;NIINIK;NIINIK;NIINIK;NIINIK;NIINIK;NIINIK;DIIIFK;NIINIK;NIINIK;IYSYVSVDIIEVFSR;NIINIK
>TTHERM_01328910
TYIIIK;IFFYIK;IFFYIK;KQSIYYQIAK;TYIIIK;TYIIIK;TYIIIK;TYIIIK;TYIIIK;TYIIIK;TYIIIK;TYIIIK;QSIYYQIAK;RIVIIK;TYIIIK;IFFYIK;IFFYIK;IFFYIK;IFFYIK;TYIIIK;QSIYYQIAK;IVQYIK;TYIIIK;TYIIIK;TYIIIK;TYIIIK;TYIIIK;IFFYIK;TYIIIK;TYIIIK;KQNYIIK;TYIIIK;TYIIIK
>TTHERM_00997640
DIQNYYIFIK;SIPYQDSQIDIR;AIIIIK;AIIIIK;AIIIIK;AIIIIK;IIEKYR;AIIIIK;IIEICK;IFKEIVDYCQDGFVIHYK;DIQNYYIFIK;AIIIIK;IFKEIVDYCQDGFVIHYK;AIIIIK
>TTHERM_00016580
ISNITIDIR;NIINIK;NIINIK;ISNITINIR;ISNITIDIR;GIGQCINISNITIDIR;QIEVIR;ISNITIDIR;NIINIK;ITIDIR;IAINIQQNK;NIINIK;IGASGIGSGIGKCNNISNITINIR;INITIK;CINISNITIDIR;IGSGIGK;NIINIK;NITIDIR;ITINIR;ISNITIDIR;ITINIK;IGSGIGK;IGSGIGK;CINISNITIDIR;CINISNITIDIR;CTNISNITIDIR;ISNITIDIR;NIINIK;NIINIK;NIINIK;NIINIK;NIISIK;CINISNITIDIR;NISNIK;GIVSGIGK;CINISNITIDIR;CINISNITIDIR;CINISNITIDIR;CINISNITIDIR;CINISNITIDIR;CINISNITIDIR;NIINIK;NIINIK;INITIK;NIINIK;ISAGAIGIGSGIGK;NIINIK;CINISNITIDIR;CINISNITIDIR;ISNITIDIR;CTNISNITINIR;CINISNITIDIR;CINISNITIDIR;CINISNITINIK;GIGSGIGKCNNISNITINIR;ISNITIDIR;CINISNITIDIR;CINISNITIDIR;IGSGIGKCNNISNITINIR;CINISNITIDIR;CTNISNITIDIR;ISNITIDIR;ISYGIGQCINISNITIDIR;IGSGIGK;GIVSGIGK;IGSGIGK;ISNITIDIR;CTNIINIK;ITINIR;CTNISNITIDIR;CTNISNITIDIR;CINISNITIDIR;CINISNITIDIR;CTNISNITIDIR;CINISNITIDIR;CINISNITIDIR;CINISNITIDIR;ISNITIDIR;ISYGIGQCINISNITIDIR;CTNISNITIDIR;CINISNITIDIR;IGDEGAQSISFGIGK;GAIGASGIGSGIGKCNNISNITINIR;GASGIVSGIGK;CINISNITINIK;CINISNITIDIR;CTNIINIK;IGSGIGK;GASGIVSGIGK;IGSGIGKCTNISNITINIR;GIGSGIGKCNNISNITINIR;GASGIGSDIIK;GIGKCNNISNITINIR;IGSGIGK;NIINIK;GIGSGIGKCTNISNITINIR;GIGSGIGKCTNISNITINIR;CINISNITIDIR;CINISNITIDIR;CINISNITIDIR;CINISNITIDIR;CINISNITIDIR;CINISNITIDIR;ISNITIDIR;CINISNITIDIR;CINISNITIDIR;INITIK;CINISNITIDIR;INITIK;NISNIK;NIINIK;ITIDIR;CINISNITIDIR;CINISNITIDIR;CINISNITIDIR;CINISNITIDIR;CINISNITIDIR;CINISNITIDIR;CINISNITIDIR;ISNITIDIR;NIINIK;NIINIK;NIINIK;NIINIK;NIINIK;NIINIK;IAINIQQNK;IISIKI;NIINIK;NIINIK;NIINIK;ISNITIDIR;CTNISNITIDIR;CINISNITIDIR;NIINIK;ISNITIDIR;NIINIK;CTNISNITIDIGK;CINISNITIDIR;CINISNITIDIR;ISNITIDIR;CINISNITIDIR;TNIINIK;NIINIK;IISIKI;IISIKI;ISNITINIR;NIINIK;NITIDIR;CINISNITIDIR;CINISNITIDIR;ISNITIDIR;CINISNITIDIR;CINISNITIDIR;NIINIK;QIEVIR;ITIDIR;ITIDIR;NITIDIR;NITINIR;NIINIK;CINISNITIDIR;CINISNITIDIR;CINISNITIDIR;CINISNITIDIR;CINISNITIDIR;CINISNITIDIR;CINISNITIDIR;ISNITIDIR;NIINIK;NIINIK;IGAIGASGIGSGIGK;IGAIGASGIGSGIGK;IGAIGASGIGSGIGK;NIINIK;TNIINIK;IGAIGASGIGSGIGK;GASDIGSGIGK;CINISNITIDIR;NITIDIR;GDEGAQSISFGIGK;GDEGAQSISFGIGK
>TTHERM_00242020
IGSIIR;SENVSK;SENVSK;IGSIIR;IGSIIR;IGSIIR;IGSIIR;IGSIIR;IGSIIR;IGSIIR;IGSIIR;IGSIIR;IGSIIR;KAVEIK;KAVEIK;KAVEIK;KAVEIK;KAVEIK;IGSIIR;IGSIIR;IGSIIR;IGSIIR;IGSIIR;IGSIIR;IGSIIR;IGSIIR
>TTHERM_00426240
INAIIFITISTAYVNKK;INAIIFITISTAYVNK;INAIIFITISTAYVNKK;INAIIFITISTAYVNKK;INAIIFITISTAYVNKK;INAIIFITISTAYVNK;KDYIYDNINDSIR;INAIIFITISTAYVNKK;INAIIFITISTAYVNK;INAIIFITISTAYVNK;INAIIFITISTAYVNK;KDYIYDNINDSIR;INAIIFITISTAYVNKK;INAIIFITISTAYVNK;DYIYDNINDSIR;YYSTIHTDITK;YYSTIHTDITK;YYSTIHTDITK;INAIIFITISTAYVNKK;FNCTECETQEK;IKKDYIYDNINDSIR;DYIYDNINDSIR;INAIIFITISTAYVNKK;DYIYDNINDSIR;INAIIFITISTAYVNKK;INAIIFITISTAYVNKK;INAIIFITISTAYVNKK;YYSTIHTDITK;DYIYDNINDSIR;INAIIFITISTAYVNK;FNCTECETQEK;DYIYDNINDSIRINAIIFITISTAYVNKK;INAIIFITISTAYVNKK;INAIIFITISTAYVNKK;DYIYDNINDSIR;YYSTIHTDITK;IKKDYIYDNINDSIR;INAIIFITISTAYVNKK;INAIIFITISTAYVNKK;DYIYDNINDSIR;INAIIFITISTAYVNKK;INAIIFITISTAYVNK;INAIIFITISTAYVNK;DYIYDNINDSIR;YYSTIHTDITK;DYIYDNINDSIR;DYIYDNINDSIR;YYSTIHTDITK;FNCTECETQEK;YYSTIHTDITK;KDYIYDNINDSIR;KDYIYDNINDSIR;NDSIRINAIIFITISTAYVNK;INAIIFITISTAYVNKK;TIHTDITK;DYIYDNINDSIR;NDSIRINAIIFITISTAYVNKK;DYIYDNINDSIR;NINDSIRINAIIFITISTAYVNK;DYIYDNINDSIR;IKKDYIYDNINDSIR;YYSTIHTDITK;INAIIFITISTAYVNK;YYSTIHTDITK;YYSTIHTDITK;INAIIFITISTAYVNKK;IKKDYIYDNINDSIR;IKKDYIYDNINDSIR;MEGFIETVR;SIMSTIR;DYIYDNINDSIR;TISTAYVNKK;IKKDYIYDNINDSIR;DYIYDNINDSIR;NDSIRINAIIFITISTAYVNK;KDYIYDNINDSIR;NDSIRINAIIFITISTAYVNKK;DSIRINAIIFITISTAYVNKK;SYYKEFVQTVQIDTTEVK;IKKDYIYDNINDSIR;NVYNQFDTEVKQPACK;INAIIFITISTAYVNKK;INAIIFITISTAYVNKK;INAIIFITISTAYVNKK;IKKDYIYDNINDSIR;INAIIFITISTAYVNKK;INAIIFITISTAYVNK;INAIIFITISTAYVNKK;INAIIFITISTAYVNKK;INAIIFITISTAYVNKK;INAIIFITISTAYVNKK;DYIYDNINDSIR;DYIYDNINDSIR;DYIYDNINDSIR;INAIIFITISTAYVNKK;YYSTIHTDITK;SYYKEFVQTVQIDTTEVK;DYIYDNINDSIR;DYIYDNINDSIR;INAIIFITISTAYVNKK;EFVQTVQIDTTEVK;INAIIFITISTAYVNKK;DYIYDNINDSIR;SYYKEFVQTVQIDTTEVK;DYIYDNINDSIR;DYIYDNINDSIR;YYSTIHTDITK;NQFDTEVKQPACK;KDYIYDNINDSIR;YYSTIHTDITK;FNCTECETQEK;FNCTECETQEK;NVYNQFDTEVK;EFVQTVQIDTTEVK;EFVQTVQIDTTEVK;YYSTIHTDITK;DYIYDNINDSIR;YYSTIHTDITK;INAIIFITISTAYVNKK;INAIIFITISTAYVNKK;INAIIFITISTAYVNK;INAIIFITISTAYVNKK;MEGFIETVR;FNCTECETQEK;INAIIFITISTAYVNKK;YYSTIHTDITK;YYSTIHTDITK;MEGFIETVR;YYSTIHTDITK;IKKDYIYDNINDSIR;YYSTIHTDITK;EFVQTVQIDTTEVK;IKKDYIYDNINDSIR;NVYNQFDTEVKQPACK;INAIIFITISTAYVNKK;YYSTIHTDITK;YYSTIHTDITK;KDYIYDNINDSIR;SYYKEFVQTVQIDTTEVK;DYIYDNINDSIR;FNCTECETQEK;INAIIFITISTAYVNKK;INAIIFITISTAYVNKK;STIHTDITK;MEGFIETVR;FNCTECETQEK;DYIYDNINDSIR;EFVQTVQIDTTEVK;NVYNQFDTEVK;YSTIHTDITK;MEGFIETVR;NVYNQFDTEVKQPACK;NVYNQFDTEVK;FNCTECETQEK;QFDTEVKQPACK;YYSTIHTDITK;INAIIFITISTAYVNKK;INAIIFITISTAYVNKK;NVYNQFDTEVKQPACK;DYIYDNINDSIR;DYIYDNINDSIR;KDYIYDNINDSIR;INAIIFITISTAYVNKK;IKKDYIYDNINDSIR;INAIIFITISTAYVNKK;DYIYDNINDSIR;DYIYDNINDSIR;FNCTECETQEK;KQPACKYYSTIHTDITK;QFDTEVKQPACK;INAIIFITISTAYVNKK;INAIIFITISTAYVNKK;STIHTDITK;QFDTEVKQPACK;FNCTECETQEK;QPACKYYSTIHTDITKIKKDYIYDNINDSIRINAIIFITISTAYVNKK;TIHTDITK;MEGFIETVR;YYSTIHTDITK;DYIYDNINDSIR;TISTAYVNKK;KDYIYDNINDSIR;INAIIFITISTAYVNKK;YSTIHTDITK;INAIIFITISTAYVNKK;STIHTDITK;MEGFIETVR;DYIYDNINDSIR;SIMSTIR;NVYNQFDTEVK;DYIYDNINDSIR;MEGFIETVR;QFDTEVKQPACK;DYIYDNINDSIR;IKKDYIYDNINDSIR;NVYNQFDTEVK;NVYNQFDTEVK;NVYNQFDTEVK;YYSTIHTDITK;INAIIFITISTAYVNKK;INAIIFITISTAYVNKK;INAIIFITISTAYVNKK;NQFDTEVK;INAIIFITISTAYVNK;NDSIRINAIIFITISTAYVNK;EFVQTVQIDTTEVK;INAIIFITISTAYVNKK;INAIIFITISTAYVNKK;INAIIFITISTAYVNK;INAIIFITISTAYVNK;INAIIFITISTAYVNKK;INAIIFITISTAYVNK;INAIIFITISTAYVNK;INAIIFITISTAYVNKK;INAIIFITISTAYVNK;INAIIFITISTAYVNK;INAIIFITISTAYVNK;INAIIFITISTAYVNK;KDYIYDNINDSIR;INAIIFITISTAYVNK;INAIIFITISTAYVNKK;INAIIFITISTAYVNKK;INAIIFITISTAYVNK;INAIIFITISTAYVNK;INAIIFITISTAYVNK;INAIIFITISTAYVNK;INAIIFITISTAYVNK;INAIIFITISTAYVNKK;INAIIFITISTAYVNK;INAIIFITISTAYVNK;INAIIFITISTAYVNK;INAIIFITISTAYVNK;INAIIFITISTAYVNKK;INDSIRINAIIFITISTAYVNK;INAIIFITISTAYVNK;INAIIFITISTAYVNK;INAIIFITISTAYVNKK;DYIYDNINDSIR;INAIIFITISTAYVNK;INAIIFITISTAYVNK;DYIYDNINDSIR;DYIYDNINDSIR;INAIIFITISTAYVNK;DYIYDNINDSIR;INAIIFITISTAYVNK;INAIIFITISTAYVNK;FNCTECETQEK;INAIIFITISTAYVNKK;INAIIFITISTAYVNKK;INAIIFITISTAYVNKK;INAIIFITISTAYVNK;DYIYDNINDSIRINAIIFITISTAYVNKK;INDSIRINAIIFITISTAYVNK;DYIYDNINDSIR;DYIYDNINDSIR;DYIYDNINDSIR;DYIYDNINDSIR;INAIIFITISTAYVNKK;DYIYDNINDSIR;KDYIYDNINDSIR;INAIIFITISTAYVNKK;INAIIFITISTAYVNK;KDYIYDNINDSIRINAIIFITISTAYVNKK;NAIIFITISTAYVNKK;INAIIFITISTAYVNKK;NDSIRINAIIFITISTAYVNK;FNCTECETQEK;NDSIRINAIIFITISTAYVNK;INDSIRINAIIFITISTAYVNK;TKIKKDYIYDNINDSIR;DYIYDNINDSIR;AIIFITISTAYVNKK;FNCTECETQEK;AIIFITISTAYVNK;DYIYDNINDSIRINAIIFITISTAYVNKK;NDSIRINAIIFITISTAYVNK;FNCTECETQEK;DYIYDNINDSIR;YYSTIHTDITK;DYIYDNINDSIR;INAIIFITISTAYVNK;DYIYDNINDSIR;AIIFITISTAYVNKK;DYIYDNINDSIR;DYIYDNINDSIR;DYIYDNINDSIR;NINDSIRINAIIFITISTAYVNK;KDYIYDNINDSIR;YYSTIHTDITK;EFVQTVQIDTTEVK;EFVQTVQIDTTEVK;INAIIFITISTAYVNK;INAIIFITISTAYVNK;YYSTIHTDITK;INAIIFITISTAYVNK;INDSIRINAIIFITISTAYVNK;DYIYDNINDSIR;DSIRINAIIFITISTAYVNKK;DYIYDNINDSIR;INAIIFITISTAYVNKK;NINDSIRINAIIFITISTAYVNK;INDSIRINAIIFITISTAYVNK;AIIFITISTAYVNK;YYSTIHTDITK;EFVQTVQIDTTEVK;YYSTIHTDITK;FNCTECETQEKK;YIYDNINDSIR;YYSTIHTDITK;KDYIYDNINDSIR;YYSTIHTDITK;YYSTIHTDITK;INAIIFITISTAYVNK;NDSIRINAIIFITISTAYVNK;INAIIFITISTAYVNK;DYIYDNINDSIR;INAIIFITISTAYVNKK;YSTIHTDITK;DYIYDNINDSIR;INAIIFITISTAYVNKK;EFVQTVQIDTTEVK;DYIYDNINDSIR;DYIYDNINDSIR;KDYIYDNINDSIR;INAIIFITISTAYVNK;YYSTIHTDITK;TIHTDITK;YSTIHTDITK;YYSTIHTDITK;INAIIFITISTAYVNKK;KDYIYDNINDSIR;TKIKKDYIYDNINDSIR;DYIYDNINDSIR;INDSIRINAIIFITISTAYVNK;KDYIYDNINDSIR;KDYIYDNINDSIR;FNCTECETQEK;DYIYDNINDSIR;STIHTDITK;TISTAYVNKK;DYIYDNINDSIR;ITISTAYVNKK;DYIYDNINDSIR;KDYIYDNINDSIR;FNCTECETQEK;DITKIKKDYIYDNINDSIR;MEGFIETVR;DNINDSIRINAIIFITISTAYVNK;DITKIKKDYIYDNINDSIR;NAIIFITISTAYVNKK;DYIYDNINDSIR;DYIYDNINDSIR;KKDYIYDNINDSIRINAIIFITISTAYVNK;NDSIRINAIIFITISTAYVNK;TISTAYVNKK;INAIIFITISTAYVNKK;INAIIFITISTAYVNKK;INAIIFITISTAYVNK;INAIIFITISTAYVNKK;INAIIFITISTAYVNK;INAIIFITISTAYVNKK;INAIIFITISTAYVNKK;INAIIFITISTAYVNK;INAIIFITISTAYVNK;INAIIFITISTAYVNK;INAIIFITISTAYVNKK;INAIIFITISTAYVNKK;INAIIFITISTAYVNK;INAIIFITISTAYVNKK;INAIIFITISTAYVNK;INAIIFITISTAYVNK;INAIIFITISTAYVNK;INAIIFITISTAYVNK;INAIIFITISTAYVNK;INAIIFITISTAYVNK;EFVQTVQIDTTEVK;EFVQTVQIDTTEVK;INAIIFITISTAYVNK;INAIIFITISTAYVNK;INAIIFITISTAYVNK;INAIIFITISTAYVNKK;INAIIFITISTAYVNK;INAIIFITISTAYVNK;INAIIFITISTAYVNKK;INAIIFITISTAYVNKK;DYIYDNINDSIR;DYIYDNINDSIR;INAIIFITISTAYVNK;INAIIFITISTAYVNK;DYIYDNINDSIR;INAIIFITISTAYVNKK;INAIIFITISTAYVNK;DYIYDNINDSIR;DYIYDNINDSIR;DYIYDNINDSIR;EFVQTVQIDTTEVK;DYIYDNINDSIR;INAIIFITISTAYVNKK;INDSIRINAIIFITISTAYVNK;YYSTIHTDITK;INAIIFITISTAYVNKK;INAIIFITISTAYVNKK;EFVQTVQIDTTEVK;YYSTIHTDITK;INAIIFITISTAYVNK;DSIRINAIIFITISTAYVNKK;DYIYDNINDSIR;INAIIFITISTAYVNKK;INAIIFITISTAYVNKK;DYIYDNINDSIR;INDSIRINAIIFITISTAYVNK;YYSTIHTDITK;INDSIRINAIIFITISTAYVNK;NINDSIRINAIIFITISTAYVNK;INAIIFITISTAYVNK;INAIIFITISTAYVNK;NVYNQFDTEVK;DYIYDNINDSIR;DYIYDNINDSIR;DYIYDNINDSIR;EFVQTVQIDTTEVK;NVYNQFDTEVK;DYIYDNINDSIR;INAIIFITISTAYVNK;YYSTIHTDITK;INAIIFITISTAYVNKK;NINDSIRINAIIFITISTAYVNK;DYIYDNINDSIRINAIIFITISTAYVNKKIFR;INAIIFITISTAYVNKK;INAIIFITISTAYVNK;DYIYDNINDSIR;INAIIFITISTAYVNK;SIRINAIIFITISTAYVNKK;NVYNQFDTEVK;NDSIRINAIIFITISTAYVNKK;DYIYDNINDSIR;AIIFITISTAYVNKK;FNCTECETQEK;INAIIFITISTAYVNK;YYSTIHTDITK;DSIRINAIIFITISTAYVNKK;NVYNQFDTEVK;INAIIFITISTAYVNKK;NINDSIRINAIIFITISTAYVNK;AIIFITISTAYVNK;DYIYDNINDSIR;INDSIRINAIIFITISTAYVNK;NVYNQFDTEVK;DYIYDNINDSIR;KDYIYDNINDSIR;SYYKEFVQTVQIDTTEVK;DYIYDNINDSIR;DYIYDNINDSIR;EFVQTVQIDTTEVK;IKKDYIYDNINDSIR;QPACKYYSTIHTDITK;YYSTIHTDITK;EFVQTVQIDTTEVK;DYIYDNINDSIR;INAIIFITISTAYVNK;DYIYDNINDSIRINAIIFITISTAYVNKK;DYIYDNINDSIR;DYIYDNINDSIR;DYIYDNINDSIR;STIHTDITK;INAIIFITISTAYVNKK;DYIYDNINDSIR;INAIIFITISTAYVNKK;NDSIRINAIIFITISTAYVNK;EFVQTVQIDTTEVK;DYIYDNINDSIR;INAIIFITISTAYVNKK;DYIYDNINDSIR;DYIYDNINDSIR;EFVQTVQIDTTEVK;EFVQTVQIDTTEVK;KDYIYDNINDSIR;ITKIKKDYIYDNINDSIR;TKIKKDYIYDNINDSIR;YSTIHTDITK;TIHTDITK;MEGFIETVR;EFVQTVQIDTTEVK;TISTAYVNKK;DYIYDNINDSIR;DYIYDNINDSIR;DYIYDNINDSIR;YSTIHTDITK;SIRINAIIFITISTAYVNKK;NAIIFITISTAYVNKK;SYYKEFVQTVQIDTTEVK;SYYKEFVQTVQIDTTEVK;INAIIFITISTAYVNKK;INAIIFITISTAYVNKK;INAIIFITISTAYVNKK;INAIIFITISTAYVNKK;INAIIFITISTAYVNKK;INAIIFITISTAYVNK;INAIIFITISTAYVNK;INAIIFITISTAYVNK;INAIIFITISTAYVNK;INAIIFITISTAYVNK;INAIIFITISTAYVNK;EFVQTVQIDTTEVK;EFVQTVQIDTTEVK;DYIYDNINDSIRINAIIFITISTAYVNKK;INAIIFITISTAYVNK;EFVQTVQIDTTEVK;INAIIFITISTAYVNKK;EFVQTVQIDTTEVK;EFVQTVQIDTTEVK;EFVQTVQIDTTEVK;DYIYDNINDSIR;DYIYDNINDSIR;EFVQTVQIDTTEVK;DYIYDNINDSIR;EFVQTVQIDTTEVK;INAIIFITISTAYVNKK;NVYNQFDTEVKQPACK;DYIYDNINDSIR;YYSTIHTDITK;EFVQTVQIDTTEVK;NVYNQFDTEVK;EFVQTVQIDTTEVK;INAIIFITISTAYVNKK;EFVQTVQIDTTEVK;DYIYDNINDSIRINAIIFITISTAYVNKKIFR;INAIIFITISTAYVNK;INAIIFITISTAYVNKK;DYIYDNINDSIR;DYIYDNINDSIR;NVYNQFDTEVK;INAIIFITISTAYVNKK;EFVQTVQIDTTEVK;INAIIFITISTAYVNK;INAIIFITISTAYVNKK;DYIYDNINDSIR;INAIIFITISTAYVNK;EFVQTVQIDTTEVK;INAIIFITISTAYVNKK;SYYKEFVQTVQIDTTEVK;INAIIFITISTAYVNKK;EFVQTVQIDTTEVK;INAIIFITISTAYVNK;DYIYDNINDSIR;EFVQTVQIDTTEVK;INAIIFITISTAYVNKK;DYIYDNINDSIR;DYIYDNINDSIR;DYIYDNINDSIR;YYSTIHTDITK;EFVQTVQIDTTEVK;NDSIRINAIIFITISTAYVNKK;EFVQTVQIDTTEVK;INAIIFITISTAYVNK;NVYNQFDTEVKQPACK;DYIYDNINDSIR;DYIYDNINDSIRINAIIFITISTAYVNKK;DYIYDNINDSIR;YYSTIHTDITK;NVYNQFDTEVK;PACKYYSTIHTDITKIKKDYIYDNINDSIRINAIIFITISTAYVNK;INAIIFITISTAYVNK;INAIIFITISTAYVNKK;DYIYDNINDSIR;DYIYDNINDSIR;INAIIFITISTAYVNKK;YSTIHTDITK;YYSTIHTDITKIKKDYIYDNINDSIRINAIIFITISTAYVNK;INAIIFITISTAYVNKK;YYSTIHTDITK;INAIIFITISTAYVNKK;EFVQTVQIDTTEVK;SYYKEFVQTVQIDTTEVK;EFVQTVQIDTTEVK;EFVQTVQIDTTEVK;NVYNQFDTEVK;INAIIFITISTAYVNKK;INDSIRINAIIFITISTAYVNKK;YYSTIHTDITK;KYYSTIHTDITK;YYSTIHTDITK;KDYIYDNINDSIR;INAIIFITISTAYVNK;INAIIFITISTAYVNKK;IKKDYIYDNINDSIR;NVYNQFDTEVK;INAIIFITISTAYVNKK;INAIIFITISTAYVNK;DYIYDNINDSIR;SYYKEFVQTVQIDTTEVK;INAIIFITISTAYVNKK;INAIIFITISTAYVNK;INAIIFITISTAYVNK;NVYNQFDTEVK;DYIYDNINDSIR;EFVQTVQIDTTEVK;TISTAYVNKK;SYYKEFVQTVQIDTTEVK;EGFIETVR;NVYNQFDTEVK;AIIFITISTAYVNKK;AIIFITISTAYVNK;AIIFITISTAYVNK;NAIIFITISTAYVNK;SYYKEFVQTVQIDTTEVK;SYYKEFVQTVQIDTTEVK;SYYKEFVQTVQIDTTEVK;INAIIFITISTAYVNKK;INAIIFITISTAYVNKK;INAIIFITISTAYVNKK;INAIIFITISTAYVNKK;INAIIFITISTAYVNKK;INAIIFITISTAYVNKK;INAIIFITISTAYVNKK;INAIIFITISTAYVNKK;INAIIFITISTAYVNKK;INAIIFITISTAYVNK;EFVQTVQIDTTEVK;INAIIFITISTAYVNK;INAIIFITISTAYVNK;INAIIFITISTAYVNK;INAIIFITISTAYVNKK;INAIIFITISTAYVNKK;INAIIFITISTAYVNK;EFVQTVQIDTTEVK;INAIIFITISTAYVNK;INAIIFITISTAYVNK;INAIIFITISTAYVNK;EFVQTVQIDTTEVK;INAIIFITISTAYVNK;INAIIFITISTAYVNK;INAIIFITISTAYVNK;INAIIFITISTAYVNK;INAIIFITISTAYVNK;INAIIFITISTAYVNKK;EFVQTVQIDTTEVK;DYIYDNINDSIRINAIIFITISTAYVNKK;EFVQTVQIDTTEVK;DYIYDNINDSIR;INAIIFITISTAYVNKK;INAIIFITISTAYVNK;EFVQTVQIDTTEVK;EFVQTVQIDTTEVK;INAIIFITISTAYVNKK;INAIIFITISTAYVNKK;EFVQTVQIDTTEVK;DYIYDNINDSIR;EFVQTVQIDTTEVK;INAIIFITISTAYVNK;KDYIYDNINDSIRINAIIFITISTAYVNK;EFVQTVQIDTTEVK;INAIIFITISTAYVNK;EFVQTVQIDTTEVK;EFVQTVQIDTTEVK;STIHTDITK;DYIYDNINDSIR;EFVQTVQIDTTEVK;DYIYDNINDSIR;INAIIFITISTAYVNK;NVYNQFDTEVK;INAIIFITISTAYVNK;NDSIRINAIIFITISTAYVNKK;DYIYDNINDSIRINAIIFITISTAYVNKK;NAIIFITISTAYVNKK;DNINDSIRINAIIFITISTAYVNKK;DYIYDNINDSIRINAIIFITISTAYVNKK;EFVQTVQIDTTEVK;INAIIFITISTAYVNKK;DYIYDNINDSIR;NVYNQFDTEVK;DYIYDNINDSIRINAIIFITISTAYVNKK;EFVQTVQIDTTEVKNVYNQFDTEVK;INAIIFITISTAYVNKK;INAIIFITISTAYVNKK;INAIIFITISTAYVNKK;EFVQTVQIDTTEVKNVYNQFDTEVK;INAIIFITISTAYVNKK;EFVQTVQIDTTEVK;INAIIFITISTAYVNK;EFVQTVQIDTTEVK;NVYNQFDTEVK;EFVQTVQIDTTEVK;INAIIFITISTAYVNKK;INAIIFITISTAYVNKK;INAIIFITISTAYVNKK;INAIIFITISTAYVNKK;INAIIFITISTAYVNK;INAIIFITISTAYVNK;INAIIFITISTAYVNK;INAIIFITISTAYVNKK;STIHTDITK;INAIIFITISTAYVNKK;QPACKYYSTIHTDITKIKKDYIYDNINDSIRINAIIFITISTAYVNKK;SYYKEFVQTVQIDTTEVK;SYYKEFVQTVQIDTTEVK;NVYNQFDTEVK;SYYKEFVQTVQIDTTEVK;INAIIFITISTAYVNK;INDSIRINAIIFITISTAYVNKK;NVYNQFDTEVK;EFVQTVQIDTTEVK;SYYKEFVQTVQIDTTEVK;INAIIFITISTAYVNK;DYIYDNINDSIR;NVYNQFDTEVKQPACK;NVYNQFDTEVK;ITISTAYVNKK;INAIIFITISTAYVNKK;YYSTIHTDITK;DYIYDNINDSIRINAIIFITISTAYVNKKIFR;ITISTAYVNKK;INAIIFITISTAYVNKK;DYIYDNINDSIR;YYSTIHTDITK;INAIIFITISTAYVNKKIFR;SYYKEFVQTVQIDTTEVK;EFVQTVQIDTTEVK;NVYNQFDTEVK;EGFIETVR;MEGFIETVR;EFVQTVQIDTTEVK;KDYIYDNINDSIR;DYIYDNINDSIR;INAIIFITISTAYVNK;DYIYDNINDSIR;INAIIFITISTAYVNKK;INAIIFITISTAYVNKK;KDYIYDNINDSIR;INAIIFITISTAYVNKK;INAIIFITISTAYVNK;INAIIFITISTAYVNKK;INAIIFITISTAYVNK;YYSTIHTDITK;YYSTIHTDITK;INAIIFITISTAYVNKK;DYIYDNINDSIR;EFVQTVQIDTTEVK;DYIYDNINDSIR;DYIYDNINDSIR;DYIYDNINDSIR;DYIYDNINDSIR;DYIYDNINDSIR;DYIYDNINDSIR;DYIYDNINDSIR;INAIIFITISTAYVNK;INAIIFITISTAYVNKK;DYIYDNINDSIR;EFVQTVQIDTTEVK;DYIYDNINDSIR;DYIYDNINDSIR;EFVQTVQIDTTEVK;DYIYDNINDSIR;EFVQTVQIDTTEVK;INAIIFITISTAYVNK;DYIYDNINDSIR;INAIIFITISTAYVNK;EFVQTVQIDTTEVK;EFVQTVQIDTTEVK;YYSTIHTDITK;INAIIFITISTAYVNKK;INAIIFITISTAYVNKK;YYSTIHTDITK;FNCTECETQEK;MEGFIETVR;FNCTECETQEK;YYSTIHTDITK;DYIYDNINDSIR;EFVQTVQIDTTEVK;MEGFIETVR;FNCTECETQEK;INAIIFITISTAYVNKK;INAIIFITISTAYVNKK;DYIYDNINDSIR;EFVQTVQIDTTEVK;INAIIFITISTAYVNKK;KDYIYDNINDSIR;YYSTIHTDITK;FNCTECETQEK;STIHTDITK;MEGFIETVR;DYIYDNINDSIR;MEGFIETVR;KDYIYDNINDSIR;INAIIFITISTAYVNKK;INAIIFITISTAYVNKK;INAIIFITISTAYVNK;YSTIHTDITK;KDYIYDNINDSIR;YYSTIHTDITK;STIHTDITK;YYSTIHTDITK;YYSTIHTDITK;YSTIHTDITK;YYSTIHTDITK;YYSTIHTDITK;YYSTIHTDITK;MEGFIETVR;INAIIFITISTAYVNK;YYSTIHTDITK;TIHTDITK;INAIIFITISTAYVNKK;EFVQTVQIDTTEVK;INAIIFITISTAYVNKK;EFVQTVQIDTTEVK;INAIIFITISTAYVNKK;INAIIFITISTAYVNKK;INAIIFITISTAYVNKK;YYSTIHTDITK;YYSTIHTDITK;STIHTDITK;FNCTECETQEK;DYIYDNINDSIR;YYSTIHTDITK;YYSTIHTDITK;INAIIFITISTAYVNKK;STIHTDITK;IKKDYIYDNINDSIR;FNCTECETQEK;EFVQTVQIDTTEVK;EFVQTVQIDTTEVK;EFVQTVQIDTTEVK;KDYIYDNINDSIR;TIHTDITK;MEGFIETVR;SIMSTIR;YYSTIHTDITK;TIHTDITK;EFVQTVQIDTTEVK;NVYNQFDTEVK;YYSTIHTDITK;DYIYDNINDSIR;KKDYIYDNINDSIR;INAIIFITISTAYVNKK;NVYNQFDTEVK;SIMSTIR;EFVQTVQIDTTEVK;YYSTIHTDITK;FVQTVQIDTTEVK;EFVQTVQIDTTEVK;YYSTIHTDITK;DYIYDNINDSIR;KKDYIYDNINDSIR;INAIIFITISTAYVNKK;STIHTDITK;YSTIHTDITK;NVYNQFDTEVK;YYSTIHTDITK;INAIIFITISTAYVNKK;DYIYDNINDSIR;KDYIYDNINDSIR;KDYIYDNINDSIR;ACKYYSTIHTDITKIKKDYIYDNINDSIRINAIIFITISTAYVNK;NDSIRINAIIFITISTAYVNK;AIIFITISTAYVNK;YIYDNINDSIR;INAIIFITISTAYVNKK;INAIIFITISTAYVNKK;INAIIFITISTAYVNKK;INAIIFITISTAYVNK;INAIIFITISTAYVNKK;INAIIFITISTAYVNKK;INAIIFITISTAYVNK;INAIIFITISTAYVNKK;INAIIFITISTAYVNK;INAIIFITISTAYVNK;INAIIFITISTAYVNK;EFVQTVQIDTTEVK;INAIIFITISTAYVNKK;INAIIFITISTAYVNK;INAIIFITISTAYVNK;INAIIFITISTAYVNK;INAIIFITISTAYVNK;INAIIFITISTAYVNKK;INAIIFITISTAYVNK;EFVQTVQIDTTEVK;EFVQTVQIDTTEVK;INAIIFITISTAYVNK;EFVQTVQIDTTEVK;EFVQTVQIDTTEVK;INAIIFITISTAYVNKK;INAIIFITISTAYVNK;DYIYDNINDSIR;EFVQTVQIDTTEVK;EFVQTVQIDTTEVK;EFVQTVQIDTTEVK;INAIIFITISTAYVNKK;INAIIFITISTAYVNKK;EFVQTVQIDTTEVK;INAIIFITISTAYVNKK;DYIYDNINDSIR;YYSTIHTDITK;DYIYDNINDSIR;INAIIFITISTAYVNKK;DYIYDNINDSIR;DYIYDNINDSIR;YYSTIHTDITK;DYIYDNINDSIR;DYIYDNINDSIR;YYSTIHTDITK;DYIYDNINDSIR;DYIYDNINDSIR;EFVQTVQIDTTEVK;DYIYDNINDSIR;INAIIFITISTAYVNKK;DYIYDNINDSIR;YYSTIHTDITK;EFVQTVQIDTTEVK;FNCTECETQEK;SYYKEFVQTVQIDTTEVK;DYIYDNINDSIR;EFVQTVQIDTTEVK;EFVQTVQIDTTEVK;DYIYDNINDSIR;DYIYDNINDSIR;DYIYDNINDSIR;FNCTECETQEK;INAIIFITISTAYVNK;EFVQTVQIDTTEVK;YYSTIHTDITK;YYSTIHTDITK;FNCTECETQEK;NDSIRINAIIFITISTAYVNK;NVYNQFDTEVKQPACK;INDSIRINAIIFITISTAYVNK;EFVQTVQIDTTEVK;INAIIFITISTAYVNK;DYIYDNINDSIR;EGFIETVRSYYKEFVQTVQIDTTEVK;EFVQTVQIDTTEVK;IKKDYIYDNINDSIR;EFVQTVQIDTTEVK;DSIRINAIIFITISTAYVNK;AIIFITISTAYVNK;DSIRINAIIFITISTAYVNK;KDYIYDNINDSIR;INAIIFITISTAYVNKK;NVYNQFDTEVK;DYIYDNINDSIR;NVYNQFDTEVK;NQFDTEVKQPACK;INAIIFITISTAYVNK;DYIYDNINDSIR;EFVQTVQIDTTEVK;DYIYDNINDSIR;FNCTECETQEK;DYIYDNINDSIR;FNCTECETQEK;DYIYDNINDSIR;INAIIFITISTAYVNKK;YYSTIHTDITK;NVYNQFDTEVKQPACK;FNCTECETQEK;QFDTEVKQPACK;FNCTECETQEK;NQFDTEVKQPACK;NVYNQFDTEVKQPACK;NVYNQFDTEVK;DYIYDNINDSIR;NVYNQFDTEVK;YYSTIHTDITK;NAIIFITISTAYVNK;YYSTIHTDITK;YYSTIHTDITK;YYSTIHTDITK;YYSTIHTDITK;QFDTEVKQPACK;IKKDYIYDNINDSIR;KDYIYDNINDSIR;YYSTIHTDITK;INAIIFITISTAYVNK;STIHTDITK;DYIYDNINDSIR;NVYNQFDTEVK;DYIYDNINDSIR;INAIIFITISTAYVNK;SYYKEFVQTVQIDTTEVK;YYSTIHTDITK;YSTIHTDITK;NVYNQFDTEVK;NVYNQFDTEVKQPACK;EFVQTVQIDTTEVK;YSTIHTDITK;YYSTIHTDITK;SYYKEFVQTVQIDTTEVK;YYSTIHTDITK;NAIIFITISTAYVNKK;DYIYDNINDSIR;FVQTVQIDTTEVK;NVYNQFDTEVK;STIHTDITK;EGFIETVR;DSIRINAIIFITISTAYVNKK;NVYNQFDTEVK;YSTIHTDITK;RSYYKEFVQTVQIDTTEVK;DYIYDNINDSIR;YSTIHTDITK;VRSYYKEFVQTVQIDTTEVK;MEGFIETVR;TKIKKDYIYDNINDSIR;AIIFITISTAYVNKK;YYSTIHTDITK;VYNQFDTEVK;YYSTIHTDITK;QFDTEVKQPACK;NINDSIRINAIIFITISTAYVNK;DYIYDNINDSIR;DYIYDNINDSIR;INAIIFITISTAYVNK;AIIFITISTAYVNK;DYIYDNINDSIR;QFDTEVKQPACK;DYIYDNINDSIR;DYIYDNINDSIR;SYYKEFVQTVQIDTTEVK;INAIIFITISTAYVNKK;SYYKEFVQTVQIDTTEVK;INAIIFITISTAYVNKK;INAIIFITISTAYVNK;NVYNQFDTEVKQPACK;EFVQTVQIDTTEVK;INAIIFITISTAYVNKK;EFVQTVQIDTTEVK;EFVQTVQIDTTEVK;EFVQTVQIDTTEVK;INAIIFITISTAYVNKK;YYSTIHTDITK;SYYKEFVQTVQIDTTEVK;SYYKEFVQTVQIDTTEVK;EFVQTVQIDTTEVK;DYIYDNINDSIR;SYYKEFVQTVQIDTTEVK;YYSTIHTDITK;DYIYDNINDSIR;INAIIFITISTAYVNKK;DYIYDNINDSIR;DYIYDNINDSIR;SYYKEFVQTVQIDTTEVK;INAIIFITISTAYVNK;YYSTIHTDITK;DYIYDNINDSIR;SYYKEFVQTVQIDTTEVK;EFVQTVQIDTTEVK;NVYNQFDTEVK;EFVQTVQIDTTEVK;EFVQTVQIDTTEVK;NVYNQFDTEVK;YYSTIHTDITK;FNCTECETQEK;MEGFIETVR;FNCTECETQEK;SYYKEFVQTVQIDTTEVK;YSTIHTDITK;YYSTIHTDITK;EFVQTVQIDTTEVK;EFVQTVQIDTTEVK;SYYKEFVQTVQIDTTEVK;SYYKEFVQTVQIDTTEVK;DYIYDNINDSIR;DYIYDNINDSIR;YYSTIHTDITK;SIMSTIR;SIMSTIR;SYYKEFVQTVQIDTTEVK;SIMSTIR;KDYIYDNINDSIR;FNCTECETQEK;SIMSTIR;INAIIFITISTAYVNKK;INAIIFITISTAYVNKK;INAIIFITISTAYVNK;INAIIFITISTAYVNK;NVYNQFDTEVKQPACK;INAIIFITISTAYVNK;INAIIFITISTAYVNKK;INAIIFITISTAYVNK;KDYIYDNINDSIR;INAIIFITISTAYVNK;INAIIFITISTAYVNKK;SYYKEFVQTVQIDTTEVK;EFVQTVQIDTTEVK;EFVQTVQIDTTEVK;INAIIFITISTAYVNKK;EFVQTVQIDTTEVK;SYYKEFVQTVQIDTTEVK;EFVQTVQIDTTEVK;INAIIFITISTAYVNKK;SYYKEFVQTVQIDTTEVK;SYYKEFVQTVQIDTTEVK;SYYKEFVQTVQIDTTEVK;DYIYDNINDSIR;YYSTIHTDITK;DYIYDNINDSIR;EFVQTVQIDTTEVK;SYYKEFVQTVQIDTTEVK;DYIYDNINDSIR;DYIYDNINDSIR;DYIYDNINDSIR;INAIIFITISTAYVNKK;KDYIYDNINDSIR;INAIIFITISTAYVNKK;EFVQTVQIDTTEVK;NVYNQFDTEVKQPACK;EFVQTVQIDTTEVK;YYSTIHTDITK;EFVQTVQIDTTEVK;YYSTIHTDITK;SYYKEFVQTVQIDTTEVK;MEGFIETVR;INAIIFITISTAYVNK;KDYIYDNINDSIR;SYYKEFVQTVQIDTTEVK;SYYKEFVQTVQIDTTEVK;INAIIFITISTAYVNKK;SYYKEFVQTVQIDTTEVK;NVYNQFDTEVKQPACK;NVYNQFDTEVKQPACK;NVYNQFDTEVKQPACK;INAIIFITISTAYVNKK;SYYKEFVQTVQIDTTEVK;MEGFIETVR;DYIYDNINDSIR;MEGFIETVR;KDYIYDNINDSIR;NVYNQFDTEVK;EFVQTVQIDTTEVK;KDYIYDNINDSIR;YYSTIHTDITK;IKKDYIYDNINDSIR;IKKDYIYDNINDSIR;NVYNQFDTEVKQPACK;SYYKEFVQTVQIDTTEVK;EFVQTVQIDTTEVK;KDYIYDNINDSIR;NVYNQFDTEVK;NVYNQFDTEVK;YSTIHTDITK;NVYNQFDTEVK;NVYNQFDTEVKQPACK;NVYNQFDTEVKQPACK;IKKDYIYDNINDSIR;IKKDYIYDNINDSIR;EFVQTVQIDTTEVK;NVYNQFDTEVKQPACK;SIMSTIR;VRSYYKEFVQTVQIDTTEVK;NVYNQFDTEVKQPACK;ITKIKKDYIYDNINDSIR;INAIIFITISTAYVNKK;TKIKKDYIYDNINDSIR;NVYNQFDTEVKQPACK;SYYKEFVQTVQIDTTEVK;VRSYYKEFVQTVQIDTTEVK;SYYKEFVQTVQIDTTEVK;INAIIFITISTAYVNKK;INAIIFITISTAYVNKK;INAIIFITISTAYVNK;INAIIFITISTAYVNKK;INAIIFITISTAYVNKK;INAIIFITISTAYVNKK;INAIIFITISTAYVNKK;EFVQTVQIDTTEVK;INAIIFITISTAYVNKK;INAIIFITISTAYVNK;INAIIFITISTAYVNKK;EFVQTVQIDTTEVK;INAIIFITISTAYVNKK;INAIIFITISTAYVNK;INAIIFITISTAYVNK;SYYKEFVQTVQIDTTEVK;DYIYDNINDSIR;YYSTIHTDITK;INAIIFITISTAYVNKK;EFVQTVQIDTTEVK;DYIYDNINDSIR;INAIIFITISTAYVNKK;INAIIFITISTAYVNKK;EFVQTVQIDTTEVK;INAIIFITISTAYVNKK;INAIIFITISTAYVNK;INAIIFITISTAYVNK;YYSTIHTDITK;INAIIFITISTAYVNKK;INAIIFITISTAYVNKK;DYIYDNINDSIR;INAIIFITISTAYVNKK;EFVQTVQIDTTEVK;INAIIFITISTAYVNKK;INAIIFITISTAYVNK;YYSTIHTDITK;INDSIRINAIIFITISTAYVNK;INAIIFITISTAYVNKK;NVYNQFDTEVKQPACK;EFVQTVQIDTTEVK;DYIYDNINDSIR;DYIYDNINDSIR;DYIYDNINDSIR;EFVQTVQIDTTEVK;FNCTECETQEK;YYSTIHTDITK;EFVQTVQIDTTEVK;KDYIYDNINDSIR;INAIIFITISTAYVNKK;INAIIFITISTAYVNK;YYSTIHTDITK;NVYNQFDTEVK;DYIYDNINDSIR;NVYNQFDTEVK;EFVQTVQIDTTEVK;NVYNQFDTEVK;INAIIFITISTAYVNK;INAIIFITISTAYVNKK;EFVQTVQIDTTEVK;INAIIFITISTAYVNKK;INAIIFITISTAYVNK;INAIIFITISTAYVNK;INAIIFITISTAYVNK;INAIIFITISTAYVNKK;INAIIFITISTAYVNKK;EFVQTVQIDTTEVK;DYIYDNINDSIR;DYIYDNINDSIR;INAIIFITISTAYVNK;INAIIFITISTAYVNKK;INAIIFITISTAYVNKK;EFVQTVQIDTTEVK;DYIYDNINDSIR;INAIIFITISTAYVNKK;INAIIFITISTAYVNK;NVYNQFDTEVK;NINDSIRINAIIFITISTAYVNK;DSIRINAIIFITISTAYVNK;DYIYDNINDSIR;DYIYDNINDSIR;SYYKEFVQTVQIDTTEVK;YYSTIHTDITK;NVYNQFDTEVK;DYIYDNINDSIR;EFVQTVQIDTTEVK;INAIIFITISTAYVNK;INAIIFITISTAYVNKK;IKKDYIYDNINDSIR;INAIIFITISTAYVNKK;INAIIFITISTAYVNKK;IKKDYIYDNINDSIR;FNCTECETQEK;INAIIFITISTAYVNK;VRSYYKEFVQTVQIDTTEVK;FNCTECETQEK;CKYYSTIHTDITKIKKDYIYDNINDSIRINAIIFITISTAYVNKK;EFVQTVQIDTTEVK;INAIIFITISTAYVNK;DYIYDNINDSIR;NVYNQFDTEVK;YYSTIHTDITK;NDSIRINAIIFITISTAYVNK;YYSTIHTDITK;YSTIHTDITK;EFVQTVQIDTTEVK;EFVQTVQIDTTEVK;YYSTIHTDITK;MEGFIETVR;DYIYDNINDSIR;MEGFIETVR;EFVQTVQIDTTEVK;YYSTIHTDITK;YYSTIHTDITK;INAIIFITISTAYVNK;TIHTDITK;YSTIHTDITK;EFVQTVQIDTTEVK;EFVQTVQIDTTEVK;INAIIFITISTAYVNK;YSTIHTDITK;SYYKEFVQTVQIDTTEVK;NDSIRINAIIFITISTAYVNK;NVYNQFDTEVK;KEFVQTVQIDTTEVK;INAIIFITISTAYVNKK;MEGFIETVR;PEVYNPIICIQ;NVYNQFDTEVK;QTVQIDTTEVK;PEVYNPIICIQGER;INAIIFITISTAYVNKK;VQTVQIDTTEVK;DYIYDNINDSIR;MEGFIETVR;NVYNQFDTEVK;MEGFIETVR;TVQIDTTEVK;DYIYDNINDSIR;YYSTIHTDITK;YYSTIHTDITK;YYSTIHTDITK;YYSTIHTDITK;YYSTIHTDITK;MEGFIETVR;YYSTIHTDITK;YYSTIHTDITK;YYSTIHTDITK;MEGFIETVR;MEGFIETVR;MEGFIETVR;MEGFIETVR;MEGFIETVR;MEGFIETVR;MEGFIETVR;MEGFIETVR;YYKEFVQTVQIDTTEVK;DYIYDNINDSIR;EFVQTVQIDTTEVK;MEGFIETVR;IKKDYIYDNINDSIR;NVYNQFDTEVK;YIYDNINDSIR;YYSTIHTDITK;MEGFIETVR;MEGFIETVR;EGFIETVR;MEGFIETVR;VQIDTTEVK;VQTVQIDTTEVK;NVYNQFDTEVKQPACK;MEGFIETVR;NQFDTEVKQPACK;YYSTIHTDITK;FIETVRSYYKEFVQTVQIDTTEVK;NVYNQFDTEVK;MEGFIETVR;MEGFIETVR;EGFIETVR;YYSTIHTDITK;MEGFIETVR;QTVQIDTTEVK;VQIDTTEVK;MEGFIETVR;DYIYDNINDSIR;QFDTEVKQPACK;NVYNQFDTEVK;NVYNQFDTEVKQPACK;MEGFIETVR;YIYDNINDSIR;EFVQTVQIDTTEVK;DYIYDNINDSIR;EFVQTVQIDTTEVK;EFVQTVQIDTTEVK;DYIYDNINDSIR;VQTVQIDTTEVK;DYIYDNINDSIR;FVQTVQIDTTEVK;TVQIDTTEVK;PEVYNPIICIQGER;PEVYNPIICIQ;VQTVQIDTTEVK;MEGFIETVR;ITISTAYVNKK;TVQIDTTEVK;MEGFIETVR;FVQTVQIDTTEVK;ISTAYVNKK;MEGFIETVR;QTVQIDTTEVK;ITISTAYVNKK;FNCTECETQEK;KEFVQTVQIDTTEVK;DYIYDNINDSIR;MEGFIETVR;YDNINDSIR;EGFIETVR;YDNINDSIR;FNCTECETQEK;MEGFIETVR;MEGFIETVR;DYIYDNINDSIR;MEGFIETVR;MEGFIETVR;DYIYDNINDSIR;YDNINDSIR;NVYNQFDTEVK;NQFDTEVK;IYDNINDSIR;YDNINDSIR;IYDNINDSIR;VQIDTTEVK;EGFIETVR;IDTTEVK;IDTTEVK;QIDTTEVK;QTVQIDTTEVK;NQFDTEVK;VQTVQIDTTEVK;MEGFIETVR;QIDTTEVK;TVQIDTTEVK;TVQIDTTEVK;EFVQTVQIDTTEVK;DYIYDNINDSIR;EFVQTVQIDTTEVK;EFVQTVQIDTTEVK;VQTVQIDTTEVK;TVQIDTTEVK;DYIYDNINDSIR;DYIYDNINDSIR;FVQTVQIDTTEVK;PEVYNPIICIQ;PEVYNPIICIQGER;TVQIDTTEVK;MEGFIETVR;VQTVQIDTTEVK;ITISTAYVNKK;MEGFIETVR;MEGFIETVR;FVQTVQIDTTEVK;MEGFIETVR;ITISTAYVNKK;MEGFIETVR;QTVQIDTTEVK;FNCTECETQEK;DYIYDNINDSIR;MEGFIETVR;KEFVQTVQIDTTEVK;MEGFIETVR;YDNINDSIR;FNCTECETQEK;MEGFIETVR;YDNINDSIR;EGFIETVR;DYIYDNINDSIR;DYIYDNINDSIR;NVYNQFDTEVK;YDNINDSIR;IYDNINDSIR;NQFDTEVK;IYDNINDSIR;YDNINDSIR;EGFIETVR;IDTTEVK;VQIDTTEVK;QTVQIDTTEVK;QIDTTEVK;IDTTEVK;TVQIDTTEVK;EFVQTVQIDTTEVK;MEGFIETVR;TVQIDTTEVK;VQTVQIDTTEVK
>TTHERM_00756120
NTVNIIK;TVNIIK
>TTHERM_01222570
FIDIIK;FIDIIK;ITEDYQNENEFIDIIK;NINQEIESIKEFIK;ITEDYQNENEFIDIIK;NINQEIESIKEFIK;NINQEIESIKEFIK;EFIDIIK;EFIDIIK;FIDIIK;NINQEIESIKEFIK;FIDIIK;IKEFIK;FIDIIK;IKEFIK;IKEFIK;FIDIIK;IKEFIK;EFIDIIK;FIDIIK;ITEDYQNENEFIDIIK;NINQEIESIKEFIK;NINQEIESIKEFIK;NINQEIESIKEFIK;NINQEIESIKEFIK;EHIFTNETDIANFDFKDFINK;SHIVKDPSIYFVK;IKEFIK;EFIDIIK;FIDIIK;FIDIIK;EFIDIIK;FIDIIK;FIDIIK;ITEDYQNENEFIDIIK;NINQEIESIKEFIK;IKEFIK;NINQEIESIKEFIK;NINQEIESIKEFIK;IKEFIK;NEFIDIIK;IKEFIK;EFIDIIK;IKEFIK;IKEFIK;IKEFIK;IKEFIK;IKEFIK;NINQEIESIKEFIK;NINQEIESIKEFIK;IKEFIK;EFIDIIK;IKEFIK;NENEFIDIIK;NENEFIDIIK;EFIDIIK;QTINEMR;NENEFIDIIK;EFIDIIK
>TTHERM_00819580
KDPDEPFIPTFK;NVIIWDIK;CIIQIK;CIIQIK;CIIQIK;ISSQCIIQIK;DDHTIK;DDHTIK;ISGEEIVSTANNSSIK;TGTESIINGIR;CIIQIK;INDITIASAGDDHTIK;NVIIWDIK;NVIIWDIK;CIIQIK;CIIQIK;CIIQIK;DDHTIK;CIIQIK;INQDTIVTVGADNR;NVIIWDIK;ISGEEIVSTANNSSIK;INQDTIVTVGADNR;IINGIR;IWDWASQTIIR;NVIIWDIK;CIIQIK;IINGIR;IINGIR;IINGIR;QHIEAIDNEITK;NVIIWDIK;NVIIWDIK;DDHTIK;DDHTIK;SGEEIVSTANNSSIK;QHIEAIDNEITK;QHIEAIDNEITK;PDEPFIPTFK;PDEPFIPTFK;PDEPFIPTFK;SGEEIVSTANNSSIK;PDEPFIPTFK;DPDEPFIPTFK;KDPDEPFIPTFK;PDEPFIPTFK;PDEPFIPTFK;PDEPFIPTFK;SGEEIVSTANNSSIK;PDEPFIPTFK;DPDEPFIPTFK
>TTHERM_00656030
GISIIK;KEEIKK;QEEIKK;QPAAGQK;IQSIIK;IQSIIK;KEEIKK;IQSIIK;IQSIIK;IQSIIK;FSQISPIK;QIEIIR;IQSIIK;IQSIIK;IQSIIK;IQSIIK;IEREQQEIQR;IQSIIK;QIEVTKYPIIAER;KAQIDSYETIIK;QIIESQIIK;IQSIIK;IQSIIK;ISKEEIK;IQSIIK;ISKEEIK;IQSIIK;IQSIIK;QIQIEQER;ISKEEIK;ISKEEIK;IQSIIK;IQSIIK;IQSIIK;IAQQNK;ISKEEIK;IQSIIK;IISPPHQINPAIK;IQSIIK;IQSIIK;IQSIIK;IQSIIK;QHEGYEETYSQEAAEEGENHR;QIIESQIIK;QIIEHQFNEYK;IQSIIK;DYIISK;EIEKIK;NGDEIEEIITNE;NGDEIEEIITNE
>TTHERM_00925320
SSITFNPSSIIISSETQASIK;IIINYGPQIQIPTSSK;TDQIINNITK;IQFEIPTIDNK;IVIEIPTASIK;TSQVGYVIR;EINPSTIIPR;TSQVGYVIR;EINPSTIIPR;GIIIYPAQSEDIVSTK;NISNRPFVPIR;TSQVGYVIR;FTDPTNFGIQK;IIINYGPQIQIPTSSK;DFIGDISYIR;FIQNQFVYR;DFIGDISYIR;IYYTNTFAGQR;ITEQYACSIYIIK;IPESVSR;VTIGIQNR;FTDPTNFGIQK;SFNSFIFIYR;SIYIIK;ISTPTPVATSIPIGTYVTIIYPK;TFSFNVKR;TFSFNVKR;HFPIYYEIYQVR;THNTVIVIEPTNR;IPSIIK;HFPIYYEIYQVR;ININIK;TNYFPIK;TDQIINNITK;AIAIIR;AIAIIR;SIYIIK;IICYVNNER;AIAIIR;EINPSTIIPR;AIAIIR;GIIIYPAQSEDIVSTK;VDIGIK;MIVTVIR;IIINVQIK;IIIQIK;IPSIIK;ININIK;NNIIIK;IVIEIPTASIK;FVINIK;IQFEIPTIDNK;DISYIR;NYVIIR;FIIVTK;IPSIIK;DIIINK;SIYIIK;ININIK;FNIIIDIR;FVINIK;IPSIIK;YIRIPVGK;GIIIYPAQSEDIVSTK;TSQVGYVIR;GSVYNTVIFFDQNK;EINPSTIIPR;IVIEIPTASIK;ININIK;MIVTVIR;MIVTVIR;HNIIVR;MIVTVIR;INDVIR;MIVTVIR;HNIIVR;IIIQIK;IPSIIK;QSIFKK;IPSIIK;IEVIIR;IEVIIR;QSIFKK;IPSIIK;ITVFIK;IPSIIK;NNIIIK;NIIDTK;IEVIIR;HFPIYYEIYQVR;QSIFKK;TNYFPIK;ININIK;IPSIIK;IVTVIR;NNIIIK;DFIGDISYIR;FIIVTK;NYVIIR;FIIVTK;IEVIIR;IEVIIR;SIYIIK;SIYIIK;INIQNSNYK;NIIDTK;IVTVIR;QSIFKK;EFIVIAK;STANQIQDQTVSIGTPFIK;YNINAGNDYSYESAR;TFNTIYNFNTYSVASGSIGYITR;IIINYGPQIQIPTSSK;NSPNIIDVIIVSAINK;FTDPTNFGIQK;GSVYNTVIFFDQNK;IQFEIPTIDNK;IIINYGPQIQIPTSSK;TSQVGYVIR;IVIEIPTASIK;TSQVGYVIR;VTPITAEAATR;EINPSTIIPR;DFIGDISYIR;DFIGDISYIR;IQFEIPTIDNK;FEINQGFTQFDR;TSQVGYVIR;GIIIYPAQSEDIVSTK;SSITFNPSSIIISSETQASIK;ITEQYACSIYIIK;EINPSTIIPR;IQIAVSQGASNFVK;IICYVNNER;IYYTNTFAGQR;IYYTNTFAGQR;IPSIIK;IPSIIK;HFPIYYEIYQVR;NNYIVR;NNYIVR;NYVIIR;AIAIIR;AIAIIR;TDQIINNITK;AIAIIR;AIAIIR;CNISQFVR;SIYIIK;WNNNFFGISGNDIK;SIYIIK;IIIQIK;AIAIIR;IEVIIR;ININIK;WEYTVQDYINNQIFSGK;HFPIYYEIYQVR;THNTVIVIEPTNR;NYVIIR;ITVFIK;NYVIIR;TNYFPIK;NNIIIK;TSVFFR;FIQNQFVYR;NNYIVR;TSVFFR;VTIGIQNR;FVINIK;VTPITAEAATR;ININIK;IPSIIK;IIINVQIK;NIIDTK;ININIK;IDHSQYYIFNSVCQQGTFGSVIIEVIIR;FIIVTK;AIAIIR;IEVIIR;NQITIK;NNIIIK;IEVIIR;HNIIVR;AIAIIR;IEVIIR;IEVIIR;FIIVTK;ININIK;FIIVTK;ITVFIK;ININIK;IPSIIK;AIAIIR;IEVIIR;IEVIIR;IPSIIK;IEVIIR;IPSIIK;FIIVTK;FIIVTK;AIAIIR;IPSIIK;FIIVTK;FIIVTK;SIYIIK;FIIVTK;SIYIIK;IEVIIR;NQITIK;FIIVTK;IVTVIR;NNIIIK;FIIVTK;FIIVTK;IEVIIR;AIAIIR;ININIK;FIIVTK;FIIVTK;VHPIQQQIK;NNIIIK;IIIDIR;TIIIQIK;FIIVTK;NNIIIK;SIYIIK;YIIEIK;IIINYGPQIQIPTSSK;IQFEIPTIDNK;EINPSTIIPR;GIIIYPAQSEDIVSTK;IICYVNNER;TNYFPIK;IPSIIK;FIQNQFVYR;IPSIIK;IPSIIK;IPSIIK;SFNSFIFIYR;VTPITAEAATR;AIAIIR;NQITIK;SIYIIK;EFIVIAK;HNIIVR;AIAIIR;EDIDDTFR;IEVIIR;NISNRPFVPIR;NQITIK;ININIK;IEVIIR;IIIQIK;AQIFNVK;TPISIR;SIYIIK;EFIVIAK;ININIK;GSVYNTVIFFDQNK;NQITIK;HNIIVR;GIIIYPAQSEDIVSTK;NSPNIIDVIIVSAINK;IVIEIPTASIK;ISTPTPVATSIPIGTYVTIIYPK;DFIGDISYIR;ININIK;DFIGDISYIR;HNIIVR;TNYFPIK;IEVIIR;IEVIIR;FTDPTNFGIQK;IINVQIK;IPNTFIIQPFSNIPFIK;EINPSTIIPR;IPSIIK;SIYIIK;SIYIIK;DISVYTFQINIR;IEVIIR;IPSIIK;FVINIK;IEVIIR;ITVFIK;DICQDPTAIIYSK;CNISQFVR;VTFPSGFK;THNTVIVIEPTNR;THNTVIVIEPTNR;DFIGDISYIR;SFNSFIFIYR;IYYTNTFAGQR;TSQVGYVIR;IIINYGPQIQIPTSSK;IPSIIK;GSVYNTVIFFDQNK;IIPIAPSCPYK;EEGEGSTYFK;MIVTVIR;IPSIIK;MIVTVIR;IPSIIK;IPSIIK;IPSIIK;IINVQIK;FTDPTNFGIQK;HNIIVR;IPSIIK;QIKQIIIK;MIVTVIR;IEVIIR;IEVIIR;IPSIIK;NNYIVR;GIIIYPAQSEDIVSTK;IPSIIK;TNYFPIK;AIAIIR;AIAIIR;ININIK;QSIFKK;AIAIIR;SIYIIK;SIYIIK;IQIAVSQGASNFVK;IEVIIR;ININIK;IPSIIK;SIYIIK;IIIQIK;IPSIIK;FVINIK;ITVFIK;SIYIIK;FIIVTK;CNISQFVR;ISTPTPVATSIPIGTYVTIIYPK;IIINYGPQIQIPTSSK;YNINAGNDYSYESAR;GSVYNTVIFFDQNK;FNYGQSIVNAIGGVR;GVVYFVDNFSDIYDYIR;THNTVIVIEPTNR;IVIEIPTASIK;FEINQGFTQFDR;DFIGDISYIR;EINPSTIIPR;GIIIYPAQSEDIVSTK;IIINYGPQIQIPTSSK;NSPNIIDVIIVSAINK;IQFEIPTIDNK;GIIIYPAQSEDIVSTK;TSQVGYVIR;DFIGDISYIR;TSQVGYVIR;IVIEIPTASIK;EINPSTIIPR;GSVYNTVIFFDQNK;QQSYGIIGNVQIKSITQSQNTVNEIEIVISSINYNIDR;IQFEIPTIDNK;IYYTNTFAGQR;FIQNQFVYR;FIQNQFVYR;FTDPTNFGIQK;FTDPTNFGIQK;HFPIYYEIYQVR;IPSIIK;THNTVIVIEPTNR;THNTVIVIEPTNR;IPSIIK;SFNSFIFIYR;IPSIIK;VHPIQQQIK;VTFPSGFK;TFSFNVK;IINVQIK;TFSFNVK;IPSIIK;IPSIIK;NNYIVR;IPSIIK;IINVQIK;IPSIIK;IEVIIR;AIAIIR;IPSIIK;IEVIIR;IEVIIR;IPSIIK;FVINIK;ININIK;NNYIVR;TSVFFR;SVNCIIEK;AIAIIR;IPSIIK;SVNCIIEK;FVINIK;SIYIIK;INYGPQIQIPTSSK;IYYTNTFAGQR;FIIVTK;VFQVEYQK;IPSIIK;SIYIIK;AIAIIR;VTIGIQNR;IPSIIK;SIYIIK;IVTVIR;IEVIIR;IVTVIR;SIYIIK;TDQIINNITK;GVVYFVDNFSDIYDYIR;TSVFFR;ININIK;AIAIIR;IVTVIR;IEVIIR;VTIGIQNR;IPSIIK;IVTVIR;IPSIIK;NSPNIIDVIIVSAINK;NSPNIIDVIIVSAINK;ISTPTPVATSIPIGTYVTIIYPK;IPNTFIIQPFSNIPFIK;IPSIIK;IPSIIK;IPSIIK;IEVIIR;HNIIVR;IPSIIK;EFQMIIR;IEVIIR;DFIGDISYIR;ININIK;EFIVIAK;AIAIIR;IPSIIK;EFQMIIR;FIIVTK;AIAIIR;IIIDIR;IEVIIR;FIIVTK;IEVIIR;QIAIIDK;FIIVTK;SIYIIK;IIIQIK;FIIVTK;TPISIR;FIIVTK;TPISIR;FSTANQIQDQTVSIGTPFIK;IPSIIK;IPSIIK;HNIIVR;IPSIIK;IPSIIK;ITVFIK;IEVIIR;HNIIVR;IPSIIK;IPSIIK;IPSIIK;IEVIIR;IPSIIK;IEVIIR;IEVIIR;IPSIIK;NQITIK;IPSIIK;IEVIIR;IQFEIPTIDNK;DFIGDISYIR;TIIIQIK;ININIK;IPSIIK;IEVIIR;IEVIIR;IEVIIR;ININIK;TIIIQIK;NNQINK;IEVIIR;IEVIIR;IPSIIK;IVTVIR;TISKIR;IEVIIR;IEVIIR;IVTVIR;IEVIIR;HNIIVR;IVTVIR;ININIK;TSQVGYVIR;DFIGDISYIR;QSIFKK;FIIVTK;FIIVTK;FIIVTK;QTDIIINK;FIIVTK;IIIQIK;QSIFKK;FIIVTK;FIIVTK;QSIFKK;FIIVTK;QSIFKK;FIIVTK;QSIFKK;VIIEVIIR;FIIVTK;QSIFKK;QSIFKK;FIIVTK;SIYIIK;QSIFKK;FIIVTK;AGVSIIER
>TTHERM_00091650
QTIIIIK;TIIIIK;TIIIIK;QTIIIIK
>TTHERM_00392730
FNEAIAVNK;ERVIFDNIYK;VIFDNIYK;ERVIFDNIYK;VIFDNIYK;QIDSIR;IVEEIK;FNEAIAVNK;IINSITNWIETIFNTIECDKK;FVNEISNEIEEIEK;FVNEISNEIEEIEK;IVNTFIENEEKNFQTFK;TFKFVNEISNEIEEIEK;FVNEISNEIEEIEK;IINSITNWIETIFNTIECDKK;QMANIIETANTAYEER;IVNTFIENEEKNFQTFK;IINSITNWIETIFNTIECDKK;IVNTFIENEEKNFQTFK;ERVIFDNIYK;IVNTFIENEEK;FVNEISNEIEEIEK;ERVIFDNIYK;ERVIFDNIYK;FVNEISNEIEEIEK;FVNEISNEIEEIEK;IINSITNWIETIFNTIECDKK;AYAEETVAIIKK;IINSITNWIETIFNTIECDKK;IINSITNWIETIFNTIECDKK;IVNTFIENEEKNFQTFK;IVNTFIENEEK;AYAEETVAIIKK;IINIEDFR;IINIEDFR;KAYAEETVAIIK;ERVIFDNIYK;IKDIISK;AYAEETVAIIKK;IINIEDFR;IINIEDFRK;HVVDFQK;VTDGNMMIFIAIIENK;QIDSIR;IVEEIK;IEEIEK;QMANIIETANTAYEER;FVNEISNEIEEIEK;FVNEISNEIEEIEK;AYAEETVAIIKK;AYAEETVAIIK;IINSITNWIETIFNTIECDKK;IINIEDFR;VIFDNIYK;AYAEETVAIIKK;IINIEDFR;IINSITNWIETIFNTIECDKK;QMANIIETANTAYEERDR;IINIEDFR;QIDSIR;FNEAIAVNK;ERVIFDNIYK;VIFDNIYK;QIDSIR;ERVIFDNIYK;FVNEISNEIEEIEK;FVNEISNEIEEIEK;FVNEISNEIEEIEK;FVNEISNEIEEIEK;FVNEISNEIEEIEK;FVNEISNEIEEIEK;ERVIFDNIYK;FVNEISNEIEEIEK;IINSITNWIETIFNTIECDKK;IVNTFIENEEK;IVNTFIENEEK;IINSITNWIETIFNTIECDKK;TFKFVNEISNEIEEIEK;IINSITNWIETIFNTIECDKK;IINIEDFR;IVNTFIENEEKNFQTFK;IVNTFIENEEK;ERVIFDNIYK;ERVIFDNIYK;IVNTFIENEEK;FVNEISNEIEEIEK;IINIEDFR;IVEEIK;IINIEDFR;IVNTFIENEEKNFQTFK;IINIEDFRK;AYAEETVAIIKK;AYAEETVAIIK;IINSITNWIETIFNTIECDKK;IINSITNWIETIFNTIECDKK;KIKEFEEVMTR;IKEFEEVMTR;IKEFEEVMTR;KIKEFEEVMTR;IVNTFIENEEKNFQTFK;IINIEDFR;IVNTFIENEEK;IVNTFIENEEK;IINIEDFR;IVNTFIENEEK;IKEFEEVMTR;IINIEDFR;IVNTFIENEEK;VIFDNIYK;TFKFVNEISNEIEEIEK;IVEEIK;KIKEFEEVMTR;IVEEIK;IINSITNWIETIFNTIECDKK;FVNEISNEIEEIEK;KIKEFEEVMTR;FVNEISNEIEEIEK;IVNTFIENEEK;FVNEISNEIEEIEK;IVEEIK;IINSITNWIETIFNTIECDKK;IINSITNWIETIFNTIECDKK;FVNEISNEIEEIEK;FVNEISNEIEEIEK;IINSITNWIETIFNTIECDKK;IINSITNWIETIFNTIECDKK;IINSITNWIETIFNTIECDKK;FVNEISNEIEEIEK;FVNEISNEIEEIEK;IINSITNWIETIFNTIECDKK;FVNEISNEIEEIEK;IINSITNWIETIFNTIECDKK;IVNTFIENEEKNFQTFK;IINIEDFR;IINSITNWIETIFNTIECDKK;IVNTFIENEEKNFQTFK;YEEDFAK;FVNEISNEIEEIEK;SNIGGYNAGAENDSSIAK;VNDFEKIVNTFIENEEKNFQTFK;SNIGGYNAGAENDSSIAK;SNIGGYNAGAENDSSIAK;SNIGGYNAGAENDSSIAK;IVNTFIENEEKNFQTFK;SNIGGYNAGAENDSSIAK;IQRYEEDFAK;IVNTFIENEEKNFQTFK;IVNTFIENEEKNFQTFK;IVNTFIENEEKNFQTFK;TFIENEEKNFQTFK;FNEAIAVNK;IQRYEEDFAK;VIFDNIYK;QQIDSIRR;QQIDSIRR
>g234.t1
INISPR;INISPR;INISPR;INISPR;INISPR;INISPR;INISPR;INISPR;INISPR;INISPR;INISPR;INISPR;INISPR;INISPR;INISPR;INISPR;INISPR
>TTHERM_00765360
SFIIDIIR;SFIIDIIR;IESIIK;IIDIIR;IESIIK;IIDIIR;NSSPIIK;SFIIDIIR;IESIIK;IQFQIK;IIDIIR;IIDIIR;SFIIDIIR;IESIIK;IESIIK;IESIIK;IESIIK;IESIIK;IESIIK;IESIIK;IESIIK;IESIIK;IIDIIR;IESIIK;IIDIIR;IIDIIR;IESIIK;IESIIK;SFIIDIIR;IESIIK;IESIIK;IESIIK;IIDIIR;SKIGNINIIGK;SFIIDIIR;IESIIK;IIDIIR;IIDIIR;IESIIK;IESIIK;SFNQIK;SFIIDIIR;SFIIDIIR;IIESIIK;IIDIIR;IIDIIR;IIESIIK;IESIIK;IESIIK;IIESIIK;IESIIK;SFIIDIIR;SFIIDIIR;IESIIK;IIDIIR;IIESIIK;INIIGK;IIESIIK;IIDIIR;IESIIK;IIESIIK;IESIIK;IESIIK;IESIIK;SFIIDIIR;IESIIK;SFIIDIIR;IIESIIK;IIDIIR;IIESIIK;IIDIIR;IIDIIR;IIDIIR;IESIIK;NSSPIIK;IESIIK;IESIIK;NSSPIIK;INIIGK;IESIIK;IIDIIR;IIDIIR;SFIIDIIR;SFIIDIIR;IIDIIR;IIESIIK;IIDIIR;IQFQIK;IESIIK;IIDIIR;IIDIIR;IIESIIK;IIDIIR;IIDIIR;IESIIK;IIDIIR;SKIGNINIIGK;IESIIK;IIDIIR;IIDIIR;IIDIIR;IIESIIK;IIESIIK;IIESIIK;IESIIK;IIDIIR;IIDIIR;IIDIIR;IIDIIR;IIDIIR;IIDIIR;IESIIK;IIDIIR;IIDIIR;IIDIIR;IIDIIR;IESIIK;IESIIK;SFIIDIIR;IIDIIR;IIDIIR;IESIIK;IIDIIR;IIDIIR;IESIIK;SFIIDIIR;SFIIDIIR;IIESIIK;IIDIIR;IIDIIR;IIDIIR;IESIIK;IESIIK;IIESIIK
>TTHERM_00467860
VPTIAISPWIEK;VPTIAISPWIEK;VPTIAISPWIEK;VPTIAISPWIEK;VPTIAISPWIEK;VNANGFDFKRIGIRVPTIAISPWIEK;VPTIAISPWIEK;VPTIAISPWIEK;IFGIDYNISQR;IGIRVPTIAISPWIEK;VPTIAISPWIEK;VPTIAISPWIEK;VPTIAISPWIEK;IGIRVPTIAISPWIEK;NVYEAIR;NVYEAIR;NVYEAIR;NVYEAIR;IYSIPIQDTIK;FENIIK;NVYEAIR;IFGIDYNISQR;VPTIAISPWIEK;DNKVNANGFDFKRIGIRVPTIAISPWIEK;NVYEAIR;NVYEAIR;VPTIAISPWIEK;VPTIAISPWIEK;VPTIAISPWIEK;VPTIAISPWIEK;VPTIAISPWIEK;VPTIAISPWIEK;SEWAASFENIIK;VPTIAISPWIEK;VPTIAISPWIEK;VPTIAISPWIEK;VPTIAISPWIEK;VPTIAISPWIEK;VPTIAISPWIEK;NDCISEIAYIPPPTK;NDCISEIAYIPPPTK;VPTIAISPWIEK;NTTIQEVIEK;RIGIRVPTIAISPWIEK;VPTIAISPWIEK;PTIAISPWIEK;IRVPTIAISPWIEK;VPTIAISPWIEK;NDCISEIAYIPPPTK;VPTIAISPWIEK;YFSSFPGCTNPNR;IFGIDYNISQR;VPTIAISPWIEK;NTTIQEVIEK;YNISQRSEWAASFENIIK;VPTIAISPWIEK;NVYEAIR;VPTIAISPWIEK;NVYEAIR;NVYEAIR;NVYEAIR;VPTIAISPWIEK;VPTIAISPWIEK;NVYEAIR;NVYEAIR;NVYEAIR;VPTIAISPWIEK;FENIIK;NVYEAIR;FENIIK;VPTIAISPWIEK;NTTIQEVIEK;FENIIK;NVYEAIR;FENIIK;VPTIAISPWIEK;VPTIAISPWIEK;VPTIAISPWIEK;VPTIAISPWIEK;VPTIAISPWIEK;VPTIAISPWIEK;VPTIAISPWIEK;VPTIAISPWIEK;IFGIDYNISQR;NVYEAIR;NVYEAIR;IYSIPIQDTIK;NVYEAIR;PTIAISPWIEK;FIDQIDK;PTIAISPWIEK;VPTIAISPWIEK;VPTIAISPWIEK;IFGIDYNISQR;VPTIAISPWIEK;VPTIAISPWIEK;TIFKIFGIDYNISQR;VPTIAISPWIEK;NVYEAIR;NVYEAIR;VNANGFDFK;NVYEAIR;VNANGFDFKR;NVYEAIR;NVYEAIR;NVYEAIR;VVIMMENR;VPTIAISPWIEK;VPTIAISPWIEK;VPTIAISPWIEK;VPTIAISPWIEK;VPTIAISPWIEK;IFGIDYNISQR;VPTIAISPWIEK;IFGIDYNISQR;VPTIAISPWIEK;IYSIPIQDTIK;NVYEAIR;VPTIAISPWIEK;NVYEAIR;VPTIAISPWIEK;FENIIK;NVYEAIR;PTIAISPWIEK;VPTIAISPWIEK;VPTIAISPWIEK;VPTIAISPWIEK;NVVVIMMENR;NVVVIMMENR;NVVVIMMENR;NVVVIMMENR;NVVVIMMENR;VPTIAISPWIEK;VPTIAISPWIEK;SEWAASFENIIK;IKNVYEAIR;NVYEAIR;VPTIAISPWIEK;NVVVIMMENR;NVVVIMMENR;NVVVIMMENR;FENIIK;VPTIAISPWIEK;VPTIAISPWIEK;VPTIAISPWIEK;VPTIAISPWIEK;VPTIAISPWIEK;VPTIAISPWIEK;VPTIAISPWIEK;IGIRVPTIAISPWIEK;IIKNVYEAIR;IIKNVYEAIR;VPTIAISPWIEK;PTIAISPWIEK;PTIAISPWIEK;PTIAISPWIEK;PTIAISPWIEK
>TTHERM_001014502
IKVIIK;IKVIIK;IKVIIK;IAYSNFIK;IKVIIK;IKVIIK;IKVIIK;IKVIIK;IKVIIK;IKVIIK;IKVIIK;IKVIIK;IKVIIK;IKVIIK;IFNISR;IKVIIK;IKVIIK;IKVIIK;IKVIIK;IKVIIK;IKVIIK;NTIPISDGK;IKVIIK;IKVIIK;IKVIIK;IKVIIK;IAYSNFIK;IKVIIK;IKVIIK;IKVIIK;IKVIIK;IKVIIK;IKVIIK;IKVIIK;IKVIIK;IKVIIK;IKVIIK;IKVIIK;IKVIIK;IKVIIK;IKVIIK;IFNISR
>TTHERM_000564499
ISIQFIK;ISIQFIK;ISIQFIK;ISIQFIK;ISIQFIK;ISIQFIK;ISIQFIK;IIQSIK;ISIQFIK;ISIQFIK;ISIQFIK;ISIQFIK;ISIQFIK;ISIQFIK;ISIQFIK;ISIQFIK;ISIQFIK;ISIQFIK;ISIQFIK;ISIQFIK;ISIQFIK
>TTHERM_00491050
IAISDK
>TTHERM_00683020
GKVTPVK;GKVTPVK;CKDTSSFEK;CKDTSSFEK;CKDTSSFEK;CKDTSSFEK;GKVTPVK;GKVTPVK;CKDTSSFEK;CKDTSSFEK;GKVTPVK;CKDTSSFEK;GKVTPVK;CKDTSSFEK;GKVTPVK;GKVTPVK;GKVTPVK;AIITAIQDHPVSVAIDAK;CKDTSSFEK;CKDTSSFEK;GKVTPVK;GKVTPVK;GKVTPVK;FGVFSENIEVIK;CKDTSSFEK;CKDTSSFEK;CKDTSSFEK;CKDTSSFEK;GKVTPVK;CKDTSSFEK;CKDTSSFEK;GKVTPVK;CKDTSSFEK;CKDTSSFEK;CKDTSSFEK;CKDTSSFEK;GKVTPVK
>TTHERM_000058929
IEIIIR;IEIIIR;IEIIIR;IEIIIR;IEIIIR;IEIIIR;IEIIIR;IEIIIR;IEIIIR;IEIIIR;IEIIIR;IEIIIR;IEIIIR;IEIIIR;IEIIIR;IEIIIR;IEIIIR;IEIIIR;IEIIIR;IEIIIR;IEIIIR;IVYPFR;IEIIIR;IEIIIR;IEIIIR;IEIIIR;IEIIIR;IEIIIR;IEIIIR;IEIIIR;IEIIIR;IEIIIR;IEIIIR;IEIIIR;IEIIIR;IEIIIR;IEIIIR;IEIIIR;IEIIIR;IEIIIR;IEIIIR;IEIIIR;IEIIIR;IEIIIR;IEIIIR;IEIIIR;IEIIIR;IEIIIR;IEIIIR;IEIIIR;IEIIIR;IEIIIR;IEIIIR;QQFIQQK;IEIIIR;IEIIIR;IEIIIR;IEIIIR;IFISITIAFQQFIQQK;IEIIIR;IEIIIR;IEIIIR;IEIIIR;IEIIIR;IEIIIR;IEIIIR;IEIIIR;IEIIIR;IEIIIR;IEIIIR;IEIIIR;IEIIIR;IEIIIR;IEIIIR;IEIIIR;IEIIIR;IEIIIR;IEIIIR;IEIIIR;IEIIIR;IEIIIR;IEIIIR;IEIIIR;IEIIIR;SFYKIQFMFFIQIEIIIR;IFIYIK;IEIIIR
>TTHERM_00390110
NIHTIK;NIHTIK;ISIINK
>TTHERM_00227820
IIFIKK;IDPIFR;SFTIIK;SFTIIK;ADIQSVIIDIAECK;SFTIIK;SFTIIK;IIFIKK;SFTIIK;SFTIIK;SFTIIK;SFTIIK;SFTIIK;SFTIIK;SFTIIK;IIFIKK;SFTIIK;IIFIKK;IIFIKK;FDNIKK;FDNIKK;SFTIIK;SFTIIK;SFTIIK;IIFIKK;IIFIKK;IIFIKK;IIFIKK;IIFIKK;IIFIKK;SFTIIK;SFTIIK;SFTIIK;SFTIIK;IIFIKK;IIFIKK;IIFIKK;SFTIIK;SFTIIK;FDNIKK
>TTHERM_00105450
VGDYVEIDEVVCSVETDKTQVPIR;AATAAIQQQPIVNAVIDGKEIVYR;AATAAIQQQPIVNAVIDGKEIVYR;AATAAIQQQPIVNAVIDGK;AATAAIQQQPIVNAVIDGKEIVYR;KVGDYVEIDEVVCSVETDKTQVPIR;SPEAGVITEIFAQEGENVNVGKPFFVIDTDGK;AATAAIQQQPIVNAVIDGK;AATAAIQQQPIVNAVIDGK;AATAAIQQQPIVNAVIDGKEIVYR;AATAAIQQQPIVNAVIDGKEIVYR;AATAAIQQQPIVNAVIDGK;VGDYVEIDEVVCSVETDKTQVPIR;AATAAIQQQPIVNAVIDGK;AATAAIQQQPIVNAVIDGK;NYVDISVAVATPTGIMVPVIR;NYVDISVAVATPTGIMVPVIR;NYVDISVAVATPTGIMVPVIR;AATAAIQQQPIVNAVIDGK;AATAAIQQQPIVNAVIDGK;AATAAIQQQPIVNAVIDGKEIVYR;AATAAIQQQPIVNAVIDGK;AATAAIQQQPIVNAVIDGKEIVYR;KVGDYVEIDEVVCSVETDKTQVPIR;SPEAGVITEIFAQEGENVNVGKPFFVIDTDGK;AATAAIQQQPIVNAVIDGKEIVYR;AATAAIQQQPIVNAVIDGK;AATAAIQQQPIVNAVIDGKEIVYR;AATAAIQQQPIVNAVIDGKEIVYR;VGDYVEIDEVVCSVETDKTQVPIR;VGDYVEIDEVVCSVETDKTQVPIR;NKYQEQFQK;IGFMSFFVK;IGFMSFFVK;AATAAIQQQPIVNAVIDGKEIVYR;SPEAGVITEIFAQEGENVNVGKPFFVIDTDGKKPEG;VGDYVEIDEVVCSVETDKTQVPIR;VGDYVEIDEVVCSVETDKTQVPIR;AATAAIQQQPIVNAVIDGK;KVGDYVEIDEVVCSVETDKTQVPIR;IGFMSFFVK;IGFMSFFVK;AATAAIQQQPIVNAVIDGK;IGFMSFFVK;TIKEIVEEPSK;IGFMSFFVK;NTENMSFADVEREIIR;NYVDISVAVATPTGIMVPVIR;IGFMSFFVK;IVNAVIDGKEIVYR;AIQQQPIVNAVIDGKEIVYR;VGDYVEIDEVVCSVETDK;AATAAIQQQPIVNAVIDGKEIVYR;NKYQEQFQK;IGFMSFFVK;IGFMSFFVK;IGFMSFFVK;IGFMSFFVK;IGFMSFFVK;IGFMSFFVK;IGFMSFFVK;IGFMSFFVK;IGFMSFFVK;IGFMSFFVK;IGFMSFFVK;IGFMSFFVK;NTENMSFADVEREIIR;IGFMSFFVK;IGFMSFFVK;IGFMSFFVK;TIKEIVEEPSK;IGFMSFFVK;IGFMSFFVK;IGFMSFFVK;IGFMSFFVK;IGFMSFFVK;IGFMSFFVK;VGDYVEIDEVVCSVETDKTQVPIR;AATAAIQQQPIVNAVIDGK;IGFMSFFVK;IGFMSFFVK;IGFMSFFVK;IGFMSFFVK;IGFMSFFVK;IGFMSFFVK;IGFMSFFVK;AATAAIQQQPIVNAVIDGKEIVYR;IGFMSFFVK;IGFMSFFVK;IGFMSFFVK;TETRQPISK;IGFMSFFVK;IGFMSFFVK;AVIDGKEIVYR;KVGDYVEIDEVVCSVETDK;AATAAIQQQPIVNAVIDGKEIVYR;IGFMSFFVK;AVIDGKEIVYR;IGFMSFFVK;IGFMSFFVK;IGFMSFFVK;NTENMSFADVEREIIR;AVIDGKEIVYR;IGFMSFFVK;IGFMSFFVK;IGFMSFFVK;GFMSFFVK;AATAAIQQQPIVNAVIDGKEIVYR;IGFMSFFVK;EAVTFIK;IGFMSFFVK;IGFMSFFVK;GDQIVARPMMYIAITYDHR;KVGDYVEIDEVVCSVETDKTQVPIR;AATAAIQQQPIVNAVIDGK;EAVTFIK;EAVTFIK;EIVEEPSK;EAVTFIK;NYVDISVAVATPTGIMVPVIR;IGFMSFFVK;GFMSFFVK;EAVTFIK;EAVTFIK;IIDGREAVTFIK;EAVTFIK;IGFMSFFVK;EIDEVVCSVETDKTQVPIR;GDQIVARPMMYIAITYDHR;IGFMSFFVK;EAVTFIK;IIDGREAVTFIK;GDQIVARPMMYIAITYDHR;EAVTFIK;VGDYVEIDEVVCSVETDK;NTENMSFADVEREIIR;NTENMSFADVEREIIR;AATAAIQQQPIVNAVIDGKEIVYR;AATAAIQQQPIVNAVIDGK;AATAAIQQQPIVNAVIDGK;AATAAIQQQPIVNAVIDGK;AATAAIQQQPIVNAVIDGK;AATAAIQQQPIVNAVIDGK;AATAAIQQQPIVNAVIDGK;AATAAIQQQPIVNAVIDGK;AATAAIQQQPIVNAVIDGKEIVYR;AATAAIQQQPIVNAVIDGK;AATAAIQQQPIVNAVIDGK;AATAAIQQQPIVNAVIDGK;AATAAIQQQPIVNAVIDGK;AATAAIQQQPIVNAVIDGKEIVYR;AATAAIQQQPIVNAVIDGK;AATAAIQQQPIVNAVIDGK;AATAAIQQQPIVNAVIDGKEIVYR;AATAAIQQQPIVNAVIDGK;AATAAIQQQPIVNAVIDGK;NTENMSFADVEREIIR;AATAAIQQQPIVNAVIDGK;AATAAIQQQPIVNAVIDGK;AATAAIQQQPIVNAVIDGK;AATAAIQQQPIVNAVIDGKEIVYR;AATAAIQQQPIVNAVIDGK;NYVDISVAVATPTGIMVPVIR;AATAAIQQQPIVNAVIDGK;AATAAIQQQPIVNAVIDGKEIVYR;AATAAIQQQPIVNAVIDGK;AATAAIQQQPIVNAVIDGKEIVYR;AATAAIQQQPIVNAVIDGKEIVYR;TIKEIVEEPSK;NTENMSFADVEREIIR;NTENMSFADVEREIIR;AATAAIQQQPIVNAVIDGK;AATAAIQQQPIVNAVIDGKEIVYR;TIKEIVEEPSK;NTENMSFADVEREIIR;AATAAIQQQPIVNAVIDGKEIVYR;IGFMSFFVK;IGFMSFFVK;AATAAIQQQPIVNAVIDGK;TIKEIVEEPSK;AATAAIQQQPIVNAVIDGKEIVYR;TIKEIVEEPSK;AATAAIQQQPIVNAVIDGK;IGFMSFFVK;NTENMSFADVEREIIR;NKYQEQFQK;TIKEIVEEPSK;IGFMSFFVK;AATAAIQQQPIVNAVIDGKEIVYR;TIKEIVEEPSK;NTENMSFADVEREIIR;AATAAIQQQPIVNAVIDGKEIVYR;NTENMSFADVEREIIR;AATAAIQQQPIVNAVIDGK;TIKEIVEEPSK;IGFMSFFVK;AATAAIQQQPIVNAVIDGKEIVYR;IGFMSFFVK;IGFMSFFVK;IGFMSFFVK;IGFMSFFVK;NKYQEQFQKK;AATAAIQQQPIVNAVIDGK;GDQIVARPMMYIAITYDHR;IGFMSFFVK;IGFMSFFVK;IGFMSFFVK;IGFMSFFVK;SFADVEREIIR;IGFMSFFVK;NTENMSFADVEREIIR;IGFMSFFVK;IGFMSFFVK;IGFMSFFVK;TIKEIVEEPSK;IGFMSFFVK;AATAAIQQQPIVNAVIDGKEIVYR;NTENMSFADVEREIIR;IGFMSFFVK;IGFMSFFVK;TIKEIVEEPSK;IIDGREAVTFIK;IGFMSFFVK;IGFMSFFVK;IGFMSFFVK;AATAAIQQQPIVNAVIDGKEIVYR;IGFMSFFVK;IGFMSFFVK;IGFMSFFVK;NKYQEQFQK;IGFMSFFVK;IGFMSFFVK;NYVDISVAVATPTGIMVPVIR;IGFMSFFVK;NTENMSFADVEREIIR;QEQFQKKHNVKIGFMSFFVKAATAAIQQQPIVNAVIDGKEIVYR;IGFMSFFVK;NTENMSFADVEREIIR;NTENMSFADVEREIIR;IGFMSFFVK;IGFMSFFVK;IGFMSFFVK;IGFMSFFVK;IGFMSFFVK;IGFMSFFVK;IGFMSFFVK;IGFMSFFVK;TIKEIVEEPSK;IGFMSFFVK;IGFMSFFVK;EAVTFIK;IGFMSFFVK;IGFMSFFVK;IGFMSFFVK;NTENMSFADVEREIIR;VGDYVEIDEVVCSVETDKTQVPIR;IGFMSFFVK;GDQIVARPMMYIAITYDHR;IGFMSFFVK;IGFMSFFVK;IGFMSFFVK;IGFMSFFVK;IGFMSFFVK;IGFMSFFVK;IGFMSFFVK;IGFMSFFVK;NTENMSFADVEREIIR;NTENMSFADVEREIIR;IGFMSFFVK;NTENMSFADVEREIIR;IGFMSFFVK;IGFMSFFVK;IGFMSFFVK;EAVTFIK;NTENMSFADVEREIIR;NTENMSFADVEREIIR;IGFMSFFVK;TIKEIVEEPSK;IGFMSFFVK;NTENMSFADVEREIIR;PMMYIAITYDHR;NTENMSFADVEREIIR;IGFMSFFVK;EIVEEPSK;NTENMSFADVER;IGFMSFFVK;IGFMSFFVK;NKYQEQFQK;AATAAIQQQPIVNAVIDGK;IGFMSFFVK;TIKEIVEEPSK;IIDGREAVTFIK;EQFQKKHNVKIGFMSFFVKAATAAIQQQPIVNAVIDGKEIVYR;NTENMSFADVEREIIR;TIKEIVEEPSK;NTENMSFADVEREIIR;EAVTFIK;IGFMSFFVK;AATAAIQQQPIVNAVIDGK;PMMYIAITYDHR;SFADVEREIIR;EAVTFIK;EAVTFIK;PMMYIAITYDHR;IIDGREAVTFIK;NTENMSFADVEREIIR;GFMSFFVK;PIVNAVIDGKEIVYR;NKYQEQFQK;MYIAITYDHR;NTENMSFADVEREIIR;YQEQFQK;EAVTFIK;AATAAIQQQPIVNAVIDGKEIVYR;EIVEEPSK;TIKEIVEEPSK;NKYQEQFQK;NTENMSFADVER;PMMYIAITYDHR;AATAAIQQQPIVNAVIDGK;IGFMSFFVK;VGDYVEIDEVVCSVETDKTQVPIR;VGDYVEIDEVVCSVETDKTQVPIR;VGDYVEIDEVVCSVETDKTQVPIR;VGDYVEIDEVVCSVETDKTQVPIR;SPEAGVITEIFAQEGENVNVGKPFFVIDTDGK;SPEAGVITEIFAQEGENVNVGKPFFVIDTDGK;SPEAGVITEIFAQEGENVNVGKPFFVIDTDGK;VGDYVEIDEVVCSVETDK;VGDYVEIDEVVCSVETDK;AATAAIQQQPIVNAVIDGKEIVYR;SPEAGVITEIFAQEGENVNVGK;SPEAGVITEIFAQEGENVNVGKPFFVIDTDGK;SPEAGVITEIFAQEGENVNVGKPFFVIDTDGK;VGDYVEIDEVVCSVETDK;VGDYVEIDEVVCSVETDKTQVPIR;NYVDISVAVATPTGIMVPVIR;VGDYVEIDEVVCSVETDKTQVPIR;AATAAIQQQPIVNAVIDGK;AATAAIQQQPIVNAVIDGK;SPEAGVITEIFAQEGENVNVGKPFFVIDTDGK;SPEAGVITEIFAQEGENVNVGKPFFVIDTDGKKPEG;AATAAIQQQPIVNAVIDGK;VGDYVEIDEVVCSVETDK;SPEAGVITEIFAQEGENVNVGKPFFVIDTDGK;NYVDISVAVATPTGIMVPVIR;VGDYVEIDEVVCSVETDKTQVPIR;AATAAIQQQPIVNAVIDGKEIVYR;KVGDYVEIDEVVCSVETDKTQVPIR;AATAAIQQQPIVNAVIDGK;AATAAIQQQPIVNAVIDGK;KVGDYVEIDEVVCSVETDK;AATAAIQQQPIVNAVIDGK;AATAAIQQQPIVNAVIDGK;VGDYVEIDEVVCSVETDKTQVPIR;AATAAIQQQPIVNAVIDGK;AATAAIQQQPIVNAVIDGK;KVGDYVEIDEVVCSVETDKTQVPIR;KVGDYVEIDEVVCSVETDKTQVPIR;AATAAIQQQPIVNAVIDGK;AATAAIQQQPIVNAVIDGKEIVYR;VGDYVEIDEVVCSVETDKTQVPIR;AATAAIQQQPIVNAVIDGK;KVGDYVEIDEVVCSVETDKTQVPIR;NYVDISVAVATPTGIMVPVIR;TAAIQQQPIVNAVIDGK;AATAAIQQQPIVNAVIDGK;AATAAIQQQPIVNAVIDGK;KVGDYVEIDEVVCSVETDK;GDYVEIDEVVCSVETDKTQVPIR;KVGDYVEIDEVVCSVETDKTQVPIR;AATAAIQQQPIVNAVIDGK;AATAAIQQQPIVNAVIDGK;GDYVEIDEVVCSVETDKTQVPIR;AATAAIQQQPIVNAVIDGK;SPEAGVITEIFAQEGENVNVGKPFFVIDTDGKKPE;AATAAIQQQPIVNAVIDGK;AATAAIQQQPIVNAVIDGK;AATAAIQQQPIVNAVIDGK;VGDYVEIDEVVCSVETDKTQVPIR;SPEAGVITEIFAQEGENVNVGKPFFVIDTDGK;SPEAGVITEIFAQEGENVNVGKPFFVIDTDGKKPE;SPEAGVITEIFAQEGENVNVGKPFFVIDTDGK;SPEAGVITEIFAQEGENVNVGKPFFVIDTDGK;AATAAIQQQPIVNAVIDGK;GDYVEIDEVVCSVETDKTQVPIR;AATAAIQQQPIVNAVIDGK;KVGDYVEIDEVVCSVETDKTQVPIR;PFFVIDTDGK;VGDYVEIDEVVCSVETDKTQVPIR;IGFMSFFVK;AATAAIQQQPIVNAVIDGK;IGFMSFFVK;SPEAGVITEIFAQEGENVNVGKPFFVIDTDGKKPEG;NKYQEQFQK;AATAAIQQQPIVNAVIDGK;AATAAIQQQPIVNAVIDGKEIVYR;IGFMSFFVK;EIDEVVCSVETDKTQVPIR;IGFMSFFVK;KVGDYVEIDEVVCSVETDK;AATAAIQQQPIVNAVIDGK;AATAAIQQQPIVNAVIDGK;VGDYVEIDEVVCSVETDK;SPEAGVITEIFAQEGENVNVGKPFFVIDTDGK;NYVDISVAVATPTGIMVPVIR;AATAAIQQQPIVNAVIDGKEIVYR;TIKEIVEEPSK;GDYVEIDEVVCSVETDKTQVPIR;KVGDYVEIDEVVCSVETDK;KVGDYVEIDEVVCSVETDKTQVPIR;KVGDYVEIDEVVCSVETDKTQVPIR;IGFMSFFVK;IGFMSFFVK;IGFMSFFVK;IGFMSFFVK;IGFMSFFVK;IGFMSFFVK;IGFMSFFVK;AATAAIQQQPIVNAVIDGK;IGFMSFFVK;IGFMSFFVK;SPEAGVITEIFAQEGENVNVGKPFFVIDTDGK;NYVDISVAVATPTGIMVPVIR;AATAAIQQQPIVNAVIDGKEIVYR;IGFMSFFVK;IGFMSFFVK;EAVTFIK;TIKEIVEEPSK;AATAAIQQQPIVNAVIDGK;NYVDISVAVATPTGIMVPVIR;IGFMSFFVK;SPEAGVITEIFAQEGENVNVGKPFFVIDTDGKKPE;IGFMSFFVK;DEVVCSVETDKTQVPIR;EVVCSVETDKTQVPIR;IGFMSFFVK;EIVEEPSK;VVCSVETDKTQVPIR;AATAAIQQQPIVNAVIDGK;SPEAGVITEIFAQEGENVNVGKPFFVIDTDGK;EAVTFIK;TIKEIVEEPSK;IGFMSFFVK;IGFMSFFVK;GFMSFFVKAATAAIQQQPIVNAVIDGK;VGDYVEIDEVVCSVETDKTQVPIR;EAVTFIK;MYIAITYDHR;EAVTFIK;GDYVEIDEVVCSVETDKTQVPIR;IGFMSFFVK;EAVTFIK;VGDYVEIDEVVCSVETDK;EAVTFIK;EIVEEPSK;TIKEIVEEPSK;IGFMSFFVK;IGFMSFFVK;VETDKTQVPIR;TQVPIR;SVETDKTQVPIR;VGDYVEIDEVVCSVETDKTQVPIR;IGFMSFFVK;VGDYVEIDEVVCSVETDK;EAVTFIK;AATAAIQQQPIVNAVIDGK;EIVEEPSK;AATAAIQQQPIVNAVIDGKEIVYR;EAVTFIK;GENVNVGKPFFVIDTDGK;SFFVKAATAAIQQQPIVNAVIDGK;SFFVKAATAAIQQQPIVNAVIDGK;SFFVKAATAAIQQQPIVNAVIDGK;AATAAIQQQPIVNAVIDGK;NYVDISVAVATPTGIMVPVIR;AATAAIQQQPIVNAVIDGK;AATAAIQQQPIVNAVIDGK;AATAAIQQQPIVNAVIDGK;AATAAIQQQPIVNAVIDGK;AATAAIQQQPIVNAVIDGK;AATAAIQQQPIVNAVIDGK;AATAAIQQQPIVNAVIDGK;AATAAIQQQPIVNAVIDGK;AATAAIQQQPIVNAVIDGK;AATAAIQQQPIVNAVIDGK;AATAAIQQQPIVNAVIDGK;AATAAIQQQPIVNAVIDGK;AATAAIQQQPIVNAVIDGK;AATAAIQQQPIVNAVIDGK;NYVDISVAVATPTGIMVPVIR;AATAAIQQQPIVNAVIDGK;AATAAIQQQPIVNAVIDGK;AATAAIQQQPIVNAVIDGK;AATAAIQQQPIVNAVIDGK;NYVDISVAVATPTGIMVPVIR;AATAAIQQQPIVNAVIDGK;AATAAIQQQPIVNAVIDGK;AATAAIQQQPIVNAVIDGK;AATAAIQQQPIVNAVIDGK;AATAAIQQQPIVNAVIDGK;AATAAIQQQPIVNAVIDGK;AATAAIQQQPIVNAVIDGK;AATAAIQQQPIVNAVIDGK;AATAAIQQQPIVNAVIDGK;NTENMSFADVER;AATAAIQQQPIVNAVIDGK;AATAAIQQQPIVNAVIDGK;AATAAIQQQPIVNAVIDGK;AATAAIQQQPIVNAVIDGK;NTENMSFADVER;AATAAIQQQPIVNAVIDGK;AATAAIQQQPIVNAVIDGK;AATAAIQQQPIVNAVIDGK;DYVEIDEVVCSVETDKTQVPIR;AATAAIQQQPIVNAVIDGK;AATAAIQQQPIVNAVIDGKEIVYR;AATAAIQQQPIVNAVIDGK;AATAAIQQQPIVNAVIDGKEIVYR;AATAAIQQQPIVNAVIDGK;NYVDISVAVATPTGIMVPVIR;AATAAIQQQPIVNAVIDGK;AATAAIQQQPIVNAVIDGK;GFMSFFVKAATAAIQQQPIVNAVIDGK;TIKEIVEEPSK;AATAAIQQQPIVNAVIDGK;AATAAIQQQPIVNAVIDGK;IGFMSFFVK;AATAAIQQQPIVNAVIDGK;AATAAIQQQPIVNAVIDGK;IGFMSFFVK;AATAAIQQQPIVNAVIDGK;IGFMSFFVK;NTENMSFADVER;IGFMSFFVK;AATAAIQQQPIVNAVIDGK;IGFMSFFVK;AATAAIQQQPIVNAVIDGK;IGFMSFFVK;KVGDYVEIDEVVCSVETDKTQVPIR;AATAAIQQQPIVNAVIDGK;IGFMSFFVK;AATAAIQQQPIVNAVIDGKEIVYR;AATAAIQQQPIVNAVIDGKEIVYR;VGDYVEIDEVVCSVETDKTQVPIR;IGFMSFFVK;AATAAIQQQPIVNAVIDGK;IGFMSFFVK;SPEAGVITEIFAQEGENVNVGK;IGFMSFFVK;NYVDISVAVATPTGIMVPVIR;IGFMSFFVK;NYVDISVAVATPTGIMVPVIR;IGFMSFFVK;AATAAIQQQPIVNAVIDGK;IGFMSFFVK;IGFMSFFVK;AATAAIQQQPIVNAVIDGK;IGFMSFFVK;IGFMSFFVK;AATAAIQQQPIVNAVIDGK;IGFMSFFVK;IGFMSFFVK;SPEAGVITEIFAQEGENVNVGKPFFVIDTDGK;TPTGIMVPVIR;KVGDYVEIDEVVCSVETDKTQVPIR;IGFMSFFVK;AATAAIQQQPIVNAVIDGK;IGFMSFFVK;AATAAIQQQPIVNAVIDGK;NTENMSFADVER;IGFMSFFVK;NKYQEQFQK;EAVTFIK;IGFMSFFVK;IGFMSFFVK;TIKEIVEEPSK;IGFMSFFVK;IGFMSFFVK;IGFMSFFVK;IGFMSFFVK;IGFMSFFVK;VGDYVEIDEVVCSVETDKTQVPIR;IGFMSFFVKAATAAIQQQPIVNAVIDGK;EAVTFIK;TIKEIVEEPSK;IGFMSFFVK;EIVEEPSK;IGFMSFFVK;MYIAITYDHR;NKYQEQFQK;YQEQFQK;KEEAPK;VATPTGIMVPVIR;IGFMSFFVK;IGFMSFFVK;IGFMSFFVK;IGFMSFFVK;EAVTFIK;KEEAPK;NYVDISVAVATPTGIMVPVIR;IGFMSFFVK;IGFMSFFVK;IGFMSFFVK;AATAAIQQQPIVNAVIDGK;PMMYIAITYDHR;EIDEVVCSVETDKTQVPIR;MYIAITYDHR;IGFMSFFVK;IGFMSFFVK;IGFMSFFVK;EAVTFIK;IGFMSFFVK;IGFMSFFVK;EAVTFIK;IGFMSFFVKAATAAIQQQPIVNAVIDGK;TIKEIVEEPSK;VGDYVEIDEVVCSVETDKTQVPIR;EAVTFIK;EIVEEPSK;IGFMSFFVK;GFMSFFVK;VGDYVEIDEVVCSVETDKTQVPIR;IGFMSFFVK;MYIAITYDHR;NTENMSFADVER;GFMSFFVK;IGFMSFFVKAATAAIQQQPIVNAVIDGK;IGFMSFFVK;HNVKIGFMSFFVKAATAAIQQQPIVNAVIDGK;IGFMSFFVK;MSFFVKAATAAIQQQPIVNAVIDGK;MSFFVKAATAAIQQQPIVNAVIDGK;SFFVKAATAAIQQQPIVNAVIDGK;TAAIQQQPIVNAVIDGK;DEVVCSVETDKTQVPIR;KVGDYVEIDEVVCSVETDKTQVPIR;KVGDYVEIDEVVCSVETDKTQVPIR;VGDYVEIDEVVCSVETDKTQVPIR;SPEAGVITEIFAQEGENVNVGKPFFVIDTDGK;SPEAGVITEIFAQEGENVNVGKPFFVIDTDGK;SPEAGVITEIFAQEGENVNVGKPFFVIDTDGKKPEGAAK;VGDYVEIDEVVCSVETDKTQVPIR;AATAAIQQQPIVNAVIDGK;VGDYVEIDEVVCSVETDKTQVPIR;VGDYVEIDEVVCSVETDKTQVPIR;SPEAGVITEIFAQEGENVNVGKPFFVIDTDGKKPEGAAK;AATAAIQQQPIVNAVIDGK;SPEAGVITEIFAQEGENVNVGKPFFVIDTDGK;SPEAGVITEIFAQEGENVNVGKPFFVIDTDGK;AATAAIQQQPIVNAVIDGK;AATAAIQQQPIVNAVIDGK;AATAAIQQQPIVNAVIDGK;AATAAIQQQPIVNAVIDGK;KVGDYVEIDEVVCSVETDKTQVPIR;AATAAIQQQPIVNAVIDGK;KVGDYVEIDEVVCSVETDKTQVPIR;AATAAIQQQPIVNAVIDGK;AATAAIQQQPIVNAVIDGK;AATAAIQQQPIVNAVIDGK;AATAAIQQQPIVNAVIDGK;AATAAIQQQPIVNAVIDGK;AATAAIQQQPIVNAVIDGK;AATAAIQQQPIVNAVIDGK;AATAAIQQQPIVNAVIDGK;NYVDISVAVATPTGIMVPVIR;AATAAIQQQPIVNAVIDGK;AATAAIQQQPIVNAVIDGK;AATAAIQQQPIVNAVIDGK;AATAAIQQQPIVNAVIDGK;NYVDISVAVATPTGIMVPVIR;SPEAGVITEIFAQEGENVNVGKPFFVIDTDGK;AATAAIQQQPIVNAVIDGKEIVYR;AATAAIQQQPIVNAVIDGK;AATAAIQQQPIVNAVIDGKEIVYR;AATAAIQQQPIVNAVIDGKEIVYR;AATAAIQQQPIVNAVIDGK;AATAAIQQQPIVNAVIDGK;AATAAIQQQPIVNAVIDGKEIVYR;AATAAIQQQPIVNAVIDGK;AATAAIQQQPIVNAVIDGK;AATAAIQQQPIVNAVIDGK;KVGDYVEIDEVVCSVETDKTQVPIR;AATAAIQQQPIVNAVIDGKEIVYR;AATAAIQQQPIVNAVIDGK;AATAAIQQQPIVNAVIDGKEIVYR;AATAAIQQQPIVNAVIDGK;AATAAIQQQPIVNAVIDGK;AATAAIQQQPIVNAVIDGK;AATAAIQQQPIVNAVIDGK;AATAAIQQQPIVNAVIDGK;AATAAIQQQPIVNAVIDGK;VGDYVEIDEVVCSVETDKTQVPIR;AATAAIQQQPIVNAVIDGK;AATAAIQQQPIVNAVIDGK;SPEAGVITEIFAQEGENVNVGKPFFVIDTDGKKPEGAAK;AATAAIQQQPIVNAVIDGK;SPEAGVITEIFAQEGENVNVGKPFFVIDTDGK;AATAAIQQQPIVNAVIDGK;SPEAGVITEIFAQEGENVNVGKPFFVIDTDGK;AATAAIQQQPIVNAVIDGK;SPEAGVITEIFAQEGENVNVGKPFFVIDTDGK;AATAAIQQQPIVNAVIDGK;AATAAIQQQPIVNAVIDGK;AATAAIQQQPIVNAVIDGKEIVYR;AATAAIQQQPIVNAVIDGKEIVYR;AATAAIQQQPIVNAVIDGK;AATAAIQQQPIVNAVIDGK;AATAAIQQQPIVNAVIDGK;AATAAIQQQPIVNAVIDGK;VGDYVEIDEVVCSVETDKTQVPIR;AATAAIQQQPIVNAVIDGK;AATAAIQQQPIVNAVIDGK;AATAAIQQQPIVNAVIDGK;AATAAIQQQPIVNAVIDGKEIVYR;KAEAAKPAASTPAPEAAK;SPEAGVITEIFAQEGENVNVGKPFFVIDTDGK;AATAAIQQQPIVNAVIDGK;AATAAIQQQPIVNAVIDGKEIVYR;AATAAIQQQPIVNAVIDGK;AATAAIQQQPIVNAVIDGK;AATAAIQQQPIVNAVIDGK;NYVDISVAVATPTGIMVPVIR;AATAAIQQQPIVNAVIDGKEIVYR;KVGDYVEIDEVVCSVETDKTQVPIR;VGDYVEIDEVVCSVETDKTQVPIR;VGDYVEIDEVVCSVETDKTQVPIR;AATAAIQQQPIVNAVIDGK;NYVDISVAVATPTGIMVPVIR;VATPTGIMVPVIR;AATAAIQQQPIVNAVIDGK;NYVDISVAVATPTGIMVPVIR;AATAAIQQQPIVNAVIDGKEIVYR;AATAAIQQQPIVNAVIDGK;KVGDYVEIDEVVCSVETDKTQVPIR;AATAAIQQQPIVNAVIDGKEIVYR;VGDYVEIDEVVCSVETDKTQVPIR;VATPTGIMVPVIR;KVGDYVEIDEVVCSVETDK;KVGDYVEIDEVVCSVETDKTQVPIR;AATAAIQQQPIVNAVIDGK;VGDYVEIDEVVCSVETDKTQVPIR;AATAAIQQQPIVNAVIDGK;TPTGIMVPVIR;TPTGIMVPVIR;KAEAAKPAASTPAPEAAK;PAAAAAGAK;AATAAIQQQPIVNAVIDGKEIVYR;TIKEIVEEPSKIIFEI;EVVCSVETDKTQVPIR;TIKEIVEEPSKIIFEI;KVGDYVEIDEVVCSVETDKTQVPIR;AATAAIQQQPIVNAVIDGKEIVYR;AATAAIQQQPIVNAVIDGK;AATAAIQQQPIVNAVIDGKEIVYR;VGDYVEIDEVVCSVETDKTQVPIR;IGFMSFFVK;IGFMSFFVK;AATAAIQQQPIVNAVIDGK;AATAAIQQQPIVNAVIDGK;AATAAIQQQPIVNAVIDGK;NTENMSFADVEREIIR;PAAAAAGAK;TIKEIVEEPSKIIFEI;TIKEIVEEPSKIIFEI;GFMSFFVKAATAAIQQQPIVNAVIDGK;AATAAIQQQPIVNAVIDGKEIVYR;AATAAIQQQPIVNAVIDGKEIVYR;PFFVIDTDGKKPEGAAKPAAAAAGAK;KVGDYVEIDEVVCSVETDK;AATAAIQQQPIVNAVIDGK;KVGDYVEIDEVVCSVETDKTQVPIR;IGFMSFFVK;AATAAIQQQPIVNAVIDGKEIVYR;IGFMSFFVK;TIKEIVEEPSK;TIKEIVEEPSKIIFEI;PFFVIDTDGKKPEGAAKPAAAAAGAK;IGFMSFFVK;TIKEIVEEPSKIIFEI;IGFMSFFVK;IGFMSFFVK;IGFMSFFVK;VGDYVEIDEVVCSVETDKTQVPIR;NTENMSFADVEREIIR;VATPTGIMVPVIR;IGFMSFFVK;AATAAIQQQPIVNAVIDGK;NKYQEQFQK;TIKEIVEEPSKIIFEI;AATAAIQQQPIVNAVIDGKEIVYR;EIDEVVCSVETDKTQVPIR;VGDYVEIDEVVCSVETDKTQVPIR;IGFMSFFVK;AATAAIQQQPIVNAVIDGKEIVYR;KVGDYVEIDEVVCSVETDKTQVPIR;IGFMSFFVK;VATPTGIMVPVIR;IGFMSFFVK;NKYQEQFQK;IGFMSFFVK;NTENMSFADVEREIIR;IGFMSFFVK;IGFMSFFVK;IGFMSFFVK;KVGDYVEIDEVVCSVETDKTQVPIR;IGFMSFFVK;IGFMSFFVK;AATAAIQQQPIVNAVIDGK;IGFMSFFVK;IGFMSFFVK;NYVDISVAVATPTGIMVPVIR;KVGDYVEIDEVVCSVETDKTQVPIR;IGFMSFFVK;IGFMSFFVK;EIVEEPSKIIFEI;IGFMSFFVK;IGFMSFFVK;IGFMSFFVK;IGFMSFFVK;IGFMSFFVK;IGFMSFFVK;KVGDYVEIDEVVCSVETDKTQVPIR;IGFMSFFVK;VGDYVEIDEVVCSVETDKTQVPIR;IGFMSFFVK;IGFMSFFVK;AATAAIQQQPIVNAVIDGKEIVYR;IGFMSFFVK;TPTGIMVPVIR;KEEAPK;IGFMSFFVK;AATAAIQQQPIVNAVIDGK;NKYQEQFQK;IGFMSFFVK;IGFMSFFVK;AATAAIQQQPIVNAVIDGK;AATAAIQQQPIVNAVIDGKEIVYR;GENVNVGKPFFVIDTDGK;VGDYVEIDEVVCSVETDK;TIKEIVEEPSKIIFEI;TIKEIVEEPSKIIFEI;AATAAIQQQPIVNAVIDGKEIVYR;IGFMSFFVK;IGFMSFFVK;PFFVIDTDGKKPEGAAK;TIKEIVEEPSKIIFEI;AATAAIQQQPIVNAVIDGKEIVYR;IGFMSFFVK;VATPTGIMVPVIR;IGFMSFFVK;KVGDYVEIDEVVCSVETDKTQVPIR;NYVDISVAVATPTGIMVPVIR;SPEAGVITEIFAQEGENVNVGKPFFVIDTDGK;MYIAITYDHR;AATAAIQQQPIVNAVIDGKEIVYR;IGFMSFFVK;AATAAIQQQPIVNAVIDGK;VATPTGIMVPVIR;IGFMSFFVK;IGFMSFFVK;SPEAGVITEIFAQEGENVNVGKPFFVIDTDGKKPEGAAK;IGFMSFFVK;EIVEEPSK;IGFMSFFVK;IGFMSFFVK;NTENMSFADVER;AATAAIQQQPIVNAVIDGKEIVYR;AATAAIQQQPIVNAVIDGKEIVYR;IGFMSFFVK;AATAAIQQQPIVNAVIDGK;IGFMSFFVK;TIKEIVEEPSK;IGFMSFFVK;IGFMSFFVK;TIKEIVEEPSKIIFEI;PFFVIDTDGKKPEGAAKPAAAAAGAK;TIKEIVEEPSK;KPEGAAKPAAAAAGAK;IGFMSFFVK;PFFVIDTDGKKPEGAAKPAAAAAGAK;NTENMSFADVER;EIVEEPSK;EIVEEPSK;TQVPIR;MYIAITYDHR;IGFMSFFVK;TIKEIVEEPSKIIFEI;CSVETDKTQVPIR;EAVTFIK;VATPTGIMVPVIR;EIVEEPSKIIFEI;NTENMSFADVER;GFMSFFVKAATAAIQQQPIVNAVIDGK;KTEAPK;TIKEIVEEPSKIIFEI;EIVEEPSKIIFEI;IGFMSFFVK;VVCSVETDKTQVPIR;IGFMSFFVK;KVGDYVEIDEVVCSVETDKTQVPIR;KHNVKIGFMSFFVK;VGDYVEIDEVVCSVETDKTQVPIR;PAAAAAGAK;GDQIVAR;GDQIVAR;AATAAIQQQPIVNAVIDGK;GIMVPVIR;YQEQFQK;KEEAPK;NTENMSFADVER;IGFMSFFVK;EAVTFIK;AATAAIQQQPIVNAVIDGK;VATPTGIMVPVIR;NTENMSFADVER;TIKEIVEEPSKIIFEI;AATAAIQQQPIVNAVIDGK;VATPTGIMVPVIR;TIKEIVEEPSKIIFEI;SFADVEREIIR;TIKEIVEEPSKIIFEI;AATAAIQQQPIVNAVIDGKEIVYR;NTENMSFADVEREIIR;QIVARPMMYIAITYDHR;IGFMSFFVKAATAAIQQQPIVNAVIDGK;TIKEIVEEPSK;EIVEEPSKIIFEI;GFMSFFVKAATAAIQQQPIVNAVIDGK;FMSFFVKAATAAIQQQPIVNAVIDGK;TAAIQQQPIVNAVIDGK;PFFVIDTDGKKPEGAAK;VGDYVEIDEVVCSVETDKTQVPIR;KVGDYVEIDEVVCSVETDKTQVPIR;VGDYVEIDEVVCSVETDKTQVPIR;KVGDYVEIDEVVCSVETDKTQVPIR;KVGDYVEIDEVVCSVETDKTQVPIR;SPEAGVITEIFAQEGENVNVGKPFFVIDTDGK;AATAAIQQQPIVNAVIDGK;AATAAIQQQPIVNAVIDGK;VGDYVEIDEVVCSVETDKTQVPIR;VGDYVEIDEVVCSVETDKTQVPIR;AATAAIQQQPIVNAVIDGK;SPEAGVITEIFAQEGENVNVGKPFFVIDTDGK;NYVDISVAVATPTGIMVPVIR;AATAAIQQQPIVNAVIDGK;AATAAIQQQPIVNAVIDGK;NYVDISVAVATPTGIMVPVIR;KVGDYVEIDEVVCSVETDKTQVPIR;AATAAIQQQPIVNAVIDGK;AATAAIQQQPIVNAVIDGK;AATAAIQQQPIVNAVIDGK;AATAAIQQQPIVNAVIDGK;AATAAIQQQPIVNAVIDGK;AATAAIQQQPIVNAVIDGK;AATAAIQQQPIVNAVIDGK;KVGDYVEIDEVVCSVETDKTQVPIR;AATAAIQQQPIVNAVIDGK;SPEAGVITEIFAQEGENVNVGKPFFVIDTDGKKPEGAAK;AATAAIQQQPIVNAVIDGK;AATAAIQQQPIVNAVIDGK;SPEAGVITEIFAQEGENVNVGKPFFVIDTDGK;VGDYVEIDEVVCSVETDK;SPEAGVITEIFAQEGENVNVGKPFFVIDTDGKKPEGAAK;AATAAIQQQPIVNAVIDGK;SPEAGVITEIFAQEGENVNVGKPFFVIDTDGK;AATAAIQQQPIVNAVIDGK;AATAAIQQQPIVNAVIDGKEIVYR;SPEAGVITEIFAQEGENVNVGKPFFVIDTDGK;NYVDISVAVATPTGIMVPVIR;NYVDISVAVATPTGIMVPVIR;AATAAIQQQPIVNAVIDGK;VGDYVEIDEVVCSVETDK;AATAAIQQQPIVNAVIDGKEIVYR;NYVDISVAVATPTGIMVPVIR;AATAAIQQQPIVNAVIDGK;AATAAIQQQPIVNAVIDGK;AATAAIQQQPIVNAVIDGK;AATAAIQQQPIVNAVIDGK;NYVDISVAVATPTGIMVPVIR;AATAAIQQQPIVNAVIDGK;AATAAIQQQPIVNAVIDGK;SPEAGVITEIFAQEGENVNVGKPFFVIDTDGK;AATAAIQQQPIVNAVIDGK;AATAAIQQQPIVNAVIDGK;AATAAIQQQPIVNAVIDGKEIVYR;VGDYVEIDEVVCSVETDKTQVPIR;VGDYVEIDEVVCSVETDKTQVPIR;AATAAIQQQPIVNAVIDGK;AATAAIQQQPIVNAVIDGK;AATAAIQQQPIVNAVIDGK;SPEAGVITEIFAQEGENVNVGKPFFVIDTDGK;KVGDYVEIDEVVCSVETDKTQVPIR;NYVDISVAVATPTGIMVPVIR;NYVDISVAVATPTGIMVPVIR;AATAAIQQQPIVNAVIDGK;GFMSFFVKAATAAIQQQPIVNAVIDGK;AATAAIQQQPIVNAVIDGK;SPEAGVITEIFAQEGENVNVGKPFFVIDTDGK;AATAAIQQQPIVNAVIDGK;NYVDISVAVATPTGIMVPVIR;AATAAIQQQPIVNAVIDGKEIVYR;AATAAIQQQPIVNAVIDGK;AATAAIQQQPIVNAVIDGK;AATAAIQQQPIVNAVIDGK;AATAAIQQQPIVNAVIDGK;SPEAGVITEIFAQEGENVNVGKPFFVIDTDGK;KVGDYVEIDEVVCSVETDKTQVPIR;KAEAAKPAASTPAPEAAK;NYVDISVAVATPTGIMVPVIR;AATAAIQQQPIVNAVIDGK;VATPTGIMVPVIR;IGFMSFFVK;AATAAIQQQPIVNAVIDGK;NTENMSFADVER;KVGDYVEIDEVVCSVETDKTQVPIR;SPEAGVITEIFAQEGENVNVGKPFFVIDTDGK;NYVDISVAVATPTGIMVPVIR;VGDYVEIDEVVCSVETDK;VGDYVEIDEVVCSVETDKTQVPIR;SPEAGVITEIFAQEGENVNVGKPFFVIDTDGK;TIKEIVEEPSKIIFEI;AATAAIQQQPIVNAVIDGK;IGFMSFFVK;SPEAGVITEIFAQEGENVNVGKPFFVIDTDGK;AATAAIQQQPIVNAVIDGK;AATAAIQQQPIVNAVIDGKEIVYR;NYVDISVAVATPTGIMVPVIR;AATAAIQQQPIVNAVIDGKEIVYR;TIKEIVEEPSK;AATAAIQQQPIVNAVIDGK;AATAAIQQQPIVNAVIDGKEIVYR;KAEAAKPAASTPAPEAAK;IGFMSFFVK;AATAAIQQQPIVNAVIDGKEIVYR;NTENMSFADVEREIIR;AATAAIQQQPIVNAVIDGK;AATAAIQQQPIVNAVIDGKEIVYR;AATAAIQQQPIVNAVIDGK;AATAAIQQQPIVNAVIDGK;AATAAIQQQPIVNAVIDGK;AATAAIQQQPIVNAVIDGK;AATAAIQQQPIVNAVIDGK;SPEAGVITEIFAQEGENVNVGKPFFVIDTDGK;SPEAGVITEIFAQEGENVNVGKPFFVIDTDGK;KVGDYVEIDEVVCSVETDKTQVPIR;AATAAIQQQPIVNAVIDGK;AATAAIQQQPIVNAVIDGK;VGDYVEIDEVVCSVETDKTQVPIR;TIKEIVEEPSKIIFEI;AATAAIQQQPIVNAVIDGK;AATAAIQQQPIVNAVIDGK;IGFMSFFVK;NTENMSFADVER;IGFMSFFVK;AATAAIQQQPIVNAVIDGK;KAEAAKPAASTPAPEAAK;IGFMSFFVK;VGDYVEIDEVVCSVETDKTQVPIR;IGFMSFFVK;KVGDYVEIDEVVCSVETDK;IGFMSFFVK;IGFMSFFVK;IGFMSFFVK;IGFMSFFVK;NYVDISVAVATPTGIMVPVIR;IGFMSFFVK;TIKEIVEEPSKIIFEI;TIKEIVEEPSKIIFEI;AATAAIQQQPIVNAVIDGK;KVGDYVEIDEVVCSVETDK;AATAAIQQQPIVNAVIDGK;IGFMSFFVK;IGFMSFFVK;VGDYVEIDEVVCSVETDKTQVPIR;NTENMSFADVER;TIKEIVEEPSKIIFEI;MYIAITYDHR;EVVCSVETDKTQVPIR;KPEGAAKPAAAAAGAK;PMMYIAITYDHR;AATAAIQQQPIVNAVIDGK;NKYQEQFQK;YQEQFQK;TIKEIVEEPSKIIFEI;MYIAITYDHR;YQEQFQK;KVGDYVEIDEVVCSVETDK;AATAAIQQQPIVNAVIDGKEIVYR;AATAAIQQQPIVNAVIDGK;TIKEIVEEPSKIIFEI;NYVDISVAVATPTGIMVPVIR;IGFMSFFVK;NKYQEQFQK;TIKEIVEEPSKIIFEI;TQVPIR;EIVEEPSK;KEEAPK;IGFMSFFVK;YQEQFQK;CSVETDKTQVPIR;EAVTFIK;IGFMSFFVK;GDQIVAR;TIKEIVEEPSKIIFEI;VGDYVEIDEVVCSVETDK;AATAAIQQQPIVNAVIDGK;VGDYVEIDEVVCSVETDKTQVPIR;VATPTGIMVPVIR;KTEAPK;EIVEEPSKIIFEI;NTENMSFADVER;NYVDISVAVATPTGIMVPVIR;EIVEEPSKIIFEI;KTEAPK;AATAAIQQQPIVNAVIDGK;EAVTFIK;NTENMSFADVER;EAVTFIK;CSVETDKTQVPIR;IGFMSFFVK;IGFMSFFVK;TIKEIVEEPSKIIFEI;AATAAIQQQPIVNAVIDGK;NTENMSFADVER;TIKEIVEEPSKIIFEI;MSFFVKAATAAIQQQPIVNAVIDGK;GDQIVAR;AATAAIQQQPIVNAVIDGKEIVYR;NTENMSFADVER;EAVTFIK;GDQIVAR;TIKEIVEEPSKIIFEI;AATAAIQQQPIVNAVIDGKEIVYR;AATAAIQQQPIVNAVIDGK;GFMSFFVKAATAAIQQQPIVNAVIDGK;IGFMSFFVK;AATAAIQQQPIVNAVIDGKEIVYR;AATAAIQQQPIVNAVIDGK;TIKEIVEEPSKIIFEI;KVGDYVEIDEVVCSVETDKTQVPIR;KEEAPK;TIKEIVEEPSK;NTENMSFADVEREIIR;NTENMSFADVER;TIKEIVEEPSKIIFEI;AATAAIQQQPIVNAVIDGK;DYVEIDEVVCSVETDKTQVPIR;KVGDYVEIDEVVCSVETDKTQVPIR;KVGDYVEIDEVVCSVETDKTQVPIR;AATAAIQQQPIVNAVIDGK;AATAAIQQQPIVNAVIDGK;AATAAIQQQPIVNAVIDGK;AATAAIQQQPIVNAVIDGK;AATAAIQQQPIVNAVIDGK;AATAAIQQQPIVNAVIDGK;AATAAIQQQPIVNAVIDGK;SPEAGVITEIFAQEGENVNVGKPFFVIDTDGK;AATAAIQQQPIVNAVIDGK;SPEAGVITEIFAQEGENVNVGKPFFVIDTDGK;VGDYVEIDEVVCSVETDKTQVPIR;AATAAIQQQPIVNAVIDGK;KVGDYVEIDEVVCSVETDKTQVPIR;AATAAIQQQPIVNAVIDGK;AATAAIQQQPIVNAVIDGK;AATAAIQQQPIVNAVIDGK;AATAAIQQQPIVNAVIDGK;AATAAIQQQPIVNAVIDGK;AATAAIQQQPIVNAVIDGK;SPEAGVITEIFAQEGENVNVGKPFFVIDTDGK;AATAAIQQQPIVNAVIDGK;AATAAIQQQPIVNAVIDGK;AATAAIQQQPIVNAVIDGK;AATAAIQQQPIVNAVIDGK;AATAAIQQQPIVNAVIDGK;AATAAIQQQPIVNAVIDGK;AATAAIQQQPIVNAVIDGKEIVYR;AATAAIQQQPIVNAVIDGK;AATAAIQQQPIVNAVIDGK;AATAAIQQQPIVNAVIDGK;AATAAIQQQPIVNAVIDGKEIVYR;SPEAGVITEIFAQEGENVNVGKPFFVIDTDGK;AATAAIQQQPIVNAVIDGK;AATAAIQQQPIVNAVIDGK;SPEAGVITEIFAQEGENVNVGKPFFVIDTDGK;AATAAIQQQPIVNAVIDGK;AATAAIQQQPIVNAVIDGK;NTENMSFADVER;AATAAIQQQPIVNAVIDGK;AATAAIQQQPIVNAVIDGK;IGFMSFFVK;IGFMSFFVK;IGFMSFFVK;IGFMSFFVK;IGFMSFFVK;NKYQEQFQK;AATAAIQQQPIVNAVIDGK;IGFMSFFVK;AATAAIQQQPIVNAVIDGKEIVYR;IGFMSFFVK;IGFMSFFVK;IGFMSFFVK;IGFMSFFVK;TIKEIVEEPSK;AATAAIQQQPIVNAVIDGK;TIKEIVEEPSK;AATAAIQQQPIVNAVIDGK;AATAAIQQQPIVNAVIDGKEIVYR;TIKEIVEEPSK;IGFMSFFVK;IGFMSFFVK;IGFMSFFVK;IGFMSFFVK;IGFMSFFVK;NYVDISVAVATPTGIMVPVIR;IGFMSFFVK;IGFMSFFVK;IGFMSFFVK;IGFMSFFVK;IGFMSFFVK;AATAAIQQQPIVNAVIDGK;IGFMSFFVK;IGFMSFFVK;IGFMSFFVK;IGFMSFFVK;IGFMSFFVK;IGFMSFFVK;IGFMSFFVK;IGFMSFFVK;IGFMSFFVK;IGFMSFFVK;NYVDISVAVATPTGIMVPVIR;PMMYIAITYDHR;IGFMSFFVK;IGFMSFFVK;IGFMSFFVK;PMMYIAITYDHR;IGFMSFFVK;IGFMSFFVK;IGFMSFFVK;IGFMSFFVK;IGFMSFFVK;TIKEIVEEPSK;IGFMSFFVK;IGFMSFFVK;IGFMSFFVK;IGFMSFFVK;PFFVIDTDGK;NTENMSFADVER;NKYQEQFQK;TIKEIVEEPSK;IGFMSFFVK;IGFMSFFVK;IGFMSFFVK;EAVTFIK;KVGDYVEIDEVVCSVETDKTQVPIR;IGFMSFFVK;IGFMSFFVK;IGFMSFFVK;EIVEEPSK;NTENMSFADVER;EAVTFIK;NTENMSFADVER;EAVTFIK;EAVTFIK;AATAAIQQQPIVNAVIDGK;EAVTFIK;NTENMSFADVER;IGFMSFFVK;NTENMSFADVER;EIVEEPSK;IGFMSFFVK;IGFMSFFVK;GFMSFFVK;EAVTFIK;NTENMSFADVER;NTENMSFADVER;NTENMSFADVER;IGFMSFFVK;NKYQEQFQK;EAVTFIK;TIKEIVEEPSK;IGFMSFFVK;AATAAIQQQPIVNAVIDGK;NKYQEQFQK;TIKEIVEEPSK;IGFMSFFVK;TIKEIVEEPSK;TIKEIVEEPSK;MYIAITYDHR;NKYQEQFQK;GDQIVAR;IGFMSFFVK;IGFMSFFVK;IGFMSFFVK;PMMYIAITYDHR;PMMYIAITYDHR;IGFMSFFVK;YQEQFQK;PMMYIAITYDHR;EAVTFIK;PMMYIAITYDHR;NKYQEQFQK;YQEQFQK;IGFMSFFVK;MYIAITYDHR;GFMSFFVK;IGFMSFFVK;SPEAGVITEIFAQEGENVNVGKPFFVIDTDGK;VGDYVEIDEVVCSVETDKTQVPIR;SPEAGVITEIFAQEGENVNVGKPFFVIDTDGK;AATAAIQQQPIVNAVIDGK;AATAAIQQQPIVNAVIDGK;AATAAIQQQPIVNAVIDGK;AATAAIQQQPIVNAVIDGKEIVYR;AATAAIQQQPIVNAVIDGK;AATAAIQQQPIVNAVIDGK;AATAAIQQQPIVNAVIDGK;AATAAIQQQPIVNAVIDGK;AATAAIQQQPIVNAVIDGK;NYVDISVAVATPTGIMVPVIR;AATAAIQQQPIVNAVIDGK;AATAAIQQQPIVNAVIDGK;AATAAIQQQPIVNAVIDGK;NYVDISVAVATPTGIMVPVIR;AATAAIQQQPIVNAVIDGK;NYVDISVAVATPTGIMVPVIR;KVGDYVEIDEVVCSVETDKTQVPIR;AATAAIQQQPIVNAVIDGK;AATAAIQQQPIVNAVIDGK;AATAAIQQQPIVNAVIDGKEIVYR;NYVDISVAVATPTGIMVPVIR;AATAAIQQQPIVNAVIDGKEIVYR;AATAAIQQQPIVNAVIDGK;AATAAIQQQPIVNAVIDGKEIVYR;AATAAIQQQPIVNAVIDGKEIVYR;AATAAIQQQPIVNAVIDGK;AATAAIQQQPIVNAVIDGK;AATAAIQQQPIVNAVIDGKEIVYR;AATAAIQQQPIVNAVIDGK;AATAAIQQQPIVNAVIDGK;AATAAIQQQPIVNAVIDGK;VGDYVEIDEVVCSVETDKTQVPIR;AATAAIQQQPIVNAVIDGK;AATAAIQQQPIVNAVIDGK;TAAIQQQPIVNAVIDGK;YQEQFQKKHNVKIGFMSFFVKAATAAIQQQPIVNAVIDGKEIVYR;AATAAIQQQPIVNAVIDGK;AATAAIQQQPIVNAVIDGK;AATAAIQQQPIVNAVIDGK;KVGDYVEIDEVVCSVETDKTQVPIR;AGVITEIFAQEGENVNVGKPFFVIDTDGK;AATAAIQQQPIVNAVIDGK;AATAAIQQQPIVNAVIDGK;AATAAIQQQPIVNAVIDGK;AATAAIQQQPIVNAVIDGKEIVYR;AATAAIQQQPIVNAVIDGKEIVYR;AATAAIQQQPIVNAVIDGK;AATAAIQQQPIVNAVIDGK;AATAAIQQQPIVNAVIDGK;AATAAIQQQPIVNAVIDGKEIVYR;IVNAVIDGKEIVYR;VGDYVEIDEVVCSVETDK;AATAAIQQQPIVNAVIDGK;VGDYVEIDEVVCSVETDKTQVPIR;IGFMSFFVK;IGFMSFFVK;AATAAIQQQPIVNAVIDGKEIVYR;IGFMSFFVK;IGFMSFFVK;IGFMSFFVK;IGFMSFFVK;IGFMSFFVK;IGFMSFFVK;IGFMSFFVK;IGFMSFFVK;IGFMSFFVK;IGFMSFFVK;IGFMSFFVK;IGFMSFFVK;IGFMSFFVK;IGFMSFFVK;IGFMSFFVK;IGFMSFFVK;IGFMSFFVK;IGFMSFFVK;IGFMSFFVK;IGFMSFFVK;IGFMSFFVK;IGFMSFFVK;IGFMSFFVK;GFMSFFVKAATAAIQQQPIVNAVIDGK;NYVDISVAVATPTGIMVPVIR;IGFMSFFVK;IGFMSFFVK;IGFMSFFVK;IGFMSFFVK;IGFMSFFVK;IGFMSFFVK;IGFMSFFVK;IGFMSFFVK;NTENMSFADVER;IGFMSFFVK;IGFMSFFVK;IGFMSFFVK;NTENMSFADVER;IGFMSFFVK;IGFMSFFVK;EAVTFIK;IGFMSFFVK;IGFMSFFVK;IGFMSFFVK;NYVDISVAVATPTGIMVPVIR;KVGDYVEIDEVVCSVETDK;IGFMSFFVK;IGFMSFFVK;KVGDYVEIDEVVCSVETDKTQVPIR;IGFMSFFVK;IGFMSFFVK;AATAAIQQQPIVNAVIDGK;IGFMSFFVK;EIVEEPSK;IGFMSFFVK;IGFMSFFVK;EAVTFIK;IGFMSFFVK;EIVEEPSK;IGFMSFFVK;TIKEIVEEPSK;AATAAIQQQPIVNAVIDGKEIVYR;TIKEIVEEPSK;NKYQEQFQK;EAVTFIK;TIKEIVEEPSK;IGFMSFFVK;YQEQFQK;IGFMSFFVK;YQEQFQK;EIVEEPSK;EAVTFIK;TIKEIVEEPSK;EAVTFIK;IGFMSFFVK;YQEQFQK;KEEAPK;GFMSFFVK;EAVTFIK;NTENMSFADVER;KEEAPK;IIPTFNEVDMSNVMEIR;AATAAIQQQPIVNAVIDGKEIVYR;AATAAIQQQPIVNAVIDGK;AATAAIQQQPIVNAVIDGK;NTENMSFADVEREIIR;AATAAIQQQPIVNAVIDGK;AATAAIQQQPIVNAVIDGK;AATAAIQQQPIVNAVIDGK;DSQNTYAIIPTFNEVDMSNVMEIR;AATAAIQQQPIVNAVIDGKEIVYR;AATAAIQQQPIVNAVIDGK;AATAAIQQQPIVNAVIDGK;AATAAIQQQPIVNAVIDGKEIVYR;AATAAIQQQPIVNAVIDGKEIVYR;DSQNTYAIIPTFNEVDMSNVMEIR;IKDSQNTYAIIPTFNEVDMSNVMEIR;IKDSQNTYAIIPTFNEVDMSNVMEIR;DSQNTYAIIPTFNEVDMSNVMEIR;AATAAIQQQPIVNAVIDGKEIVYR;IKDSQNTYAIIPTFNEVDMSNVMEIR;NYVDISVAVATPTGIMVPVIR;NTENMSFADVEREIIR;NTENMSFADVEREIIR;IIPTFNEVDMSNVMEIR;NYVDISVAVATPTGIMVPVIR;IKDSQNTYAIIPTFNEVDMSNVMEIR;IKDSQNTYAIIPTFNEVDMSNVMEIR;TINVPSMGDSITEGQVHQMIK;TINVPSMGDSITEGQVHQMIK;NTENMSFADVEREIIR;NYVDISVAVATPTGIMVPVIR;AATAAIQQQPIVNAVIDGKEIVYR;TINVPSMGDSITEGQVHQMIK;TINVPSMGDSITEGQVHQMIK;AATAAIQQQPIVNAVIDGK;DSQNTYAIIPTFNEVDMSNVMEIR;AATAAIQQQPIVNAVIDGK;NTENMSFADVER;DSQNTYAIIPTFNEVDMSNVMEIR;AATAAIQQQPIVNAVIDGKEIVYR;NTENMSFADVER;NTENMSFADVER;NTENMSFADVEREIIR;NTENMSFADVEREIIR;AATAAIQQQPIVNAVIDGK;AATAAIQQQPIVNAVIDGKEIVYR;NTENMSFADVEREIIR;NYVDISVAVATPTGIMVPVIR;NTENMSFADVER;NTENMSFADVER;NTENMSFADVEREIIR;TIKEIVEEPSK;IGFMSFFVK;NTENMSFADVER;IGFMSFFVK;NTENMSFADVEREIIR;NTENMSFADVER;IGFMSFFVK;IPTFNEVDMSNVMEIR;TIKEIVEEPSKIIFEI;NTENMSFADVEREIIR;IIPTFNEVDMSNVMEIR;IGFMSFFVK;IPTFNEVDMSNVMEIR;IGFMSFFVK;IGFMSFFVK;IGFMSFFVK;NTENMSFADVEREIIR;IGFMSFFVK;IGFMSFFVK;IGFMSFFVK;NTENMSFADVEREIIR;AIIPTFNEVDMSNVMEIR;TINVPSMGDSITEGQVHQMIK;NTENMSFADVEREIIR;IGFMSFFVK;NTENMSFADVER;IGFMSFFVK;IGFMSFFVK;IGFMSFFVK;AIIPTFNEVDMSNVMEIR;TIKEIVEEPSKIIFEI;IGFMSFFVK;IGFMSFFVK;IGFMSFFVK;IGFMSFFVK;IGFMSFFVK;IGFMSFFVK;IGFMSFFVK;NKYQEQFQK;IGFMSFFVK;IGFMSFFVK;IGFMSFFVK;TIKEIVEEPSKIIFEI;IIPTFNEVDMSNVMEIR;NKYQEQFQK;NTENMSFADVER;MYIAITYDHR;TIKEIVEEPSKIIFEI;MYIAITYDHR;PMMYIAITYDHR;EIVEEPSKIIFEI;ENMSFADVEREIIR;MYIAITYDHR;MYIAITYDHR;VARPMMYIAITYDHR;PMMYIAITYDHR;FMSFFVK;GDQIVARPMMYIAITYDHR;YQEQFQK;EAVTFIK;EAVTFIK;FMSFFVK;TIKEIVEEPSKIIFEI;TIKEIVEEPSKIIFEI;FMSFFVK;FMSFFVK;IPTFNEVDMSNVMEIR;IIPTFNEVDMSNVMEIR;AATAAIQQQPIVNAVIDGKEIVYR;AATAAIQQQPIVNAVIDGKEIVYR;IKDSQNTYAIIPTFNEVDMSNVMEIR;AATAAIQQQPIVNAVIDGK;DSQNTYAIIPTFNEVDMSNVMEIR;AATAAIQQQPIVNAVIDGKEIVYR;DSQNTYAIIPTFNEVDMSNVMEIR;NYVDISVAVATPTGIMVPVIR;AATAAIQQQPIVNAVIDGK;AATAAIQQQPIVNAVIDGK;IKDSQNTYAIIPTFNEVDMSNVMEIR;AATAAIQQQPIVNAVIDGKEIVYR;AATAAIQQQPIVNAVIDGK;IKDSQNTYAIIPTFNEVDMSNVMEIR;AATAAIQQQPIVNAVIDGKEIVYR;AATAAIQQQPIVNAVIDGK;DSQNTYAIIPTFNEVDMSNVMEIR;DSQNTYAIIPTFNEVDMSNVMEIR;IPTFNEVDMSNVMEIR;IKDSQNTYAIIPTFNEVDMSNVMEIR;NTENMSFADVEREIIR;AATAAIQQQPIVNAVIDGKEIVYR;IKDSQNTYAIIPTFNEVDMSNVMEIR;AATAAIQQQPIVNAVIDGKEIVYR;AATAAIQQQPIVNAVIDGK;AATAAIQQQPIVNAVIDGK;IKDSQNTYAIIPTFNEVDMSNVMEIR;NYVDISVAVATPTGIMVPVIR;NTENMSFADVEREIIR;NTENMSFADVEREIIR;TINVPSMGDSITEGQVHQMIK;AATAAIQQQPIVNAVIDGKEIVYR;GDQIVARPMMYIAITYDHR;NYVDISVAVATPTGIMVPVIR;AATAAIQQQPIVNAVIDGK;NYVDISVAVATPTGIMVPVIR;IIPTFNEVDMSNVMEIR;GDQIVARPMMYIAITYDHR;IIPTFNEVDMSNVMEIR;AATAAIQQQPIVNAVIDGKEIVYR;AATAAIQQQPIVNAVIDGK;IKDSQNTYAIIPTFNEVDMSNVMEIR;AATAAIQQQPIVNAVIDGK;AATAAIQQQPIVNAVIDGK;AATAAIQQQPIVNAVIDGKEIVYR;YAIIPTFNEVDMSNVMEIR;IKDSQNTYAIIPTFNEVDMSNVMEIR;AATAAIQQQPIVNAVIDGKEIVYR;AATAAIQQQPIVNAVIDGKEIVYR;AATAAIQQQPIVNAVIDGKEIVYR;QRIGQRIKDSQNTYAIIPTFNEVDMSNVMEIR;HNVKIGFMSFFVK;NTENMSFADVER;YAIIPTFNEVDMSNVMEIR;TAAIQQQPIVNAVIDGKEIVYR;NTENMSFADVER;IKDSQNTYAIIPTFNEVDMSNVMEIR;NTENMSFADVER;AATAAIQQQPIVNAVIDGKEIVYR;NYVDISVAVATPTGIMVPVIR;NTENMSFADVEREIIR;IPTFNEVDMSNVMEIR;NYVDISVAVATPTGIMVPVIR;IGFMSFFVK;AATAAIQQQPIVNAVIDGKEIVYR;IGFMSFFVK;IGFMSFFVK;IPTFNEVDMSNVMEIR;NTENMSFADVEREIIR;IGFMSFFVK;PMMYIAITYDHR;NYVDISVAVATPTGIMVPVIR;NTENMSFADVEREIIR;TIKEIVEEPSKIIFEI;IIPTFNEVDMSNVMEIR;NYVDISVAVATPTGIMVPVIR;IGFMSFFVK;PMMYIAITYDHR;IGFMSFFVK;IGFMSFFVK;IGFMSFFVK;PMMYIAITYDHR;IGFMSFFVK;IGFMSFFVK;PMMYIAITYDHR;PMMYIAITYDHR;TIKEIVEEPSKIIFEI;PMMYIAITYDHR;IGFMSFFVK;IGFMSFFVK;AIIPTFNEVDMSNVMEIR;IGFMSFFVK;IGFMSFFVK;IGFMSFFVK;IGFMSFFVK;IGFMSFFVK;IGFMSFFVK;TIKEIVEEPSKIIFEI;AATAAIQQQPIVNAVIDGKEIVYR;DSQNTYAIIPTFNEVDMSNVMEIR;VATPTGIMVPVIR;IGFMSFFVK;AATAAIQQQPIVNAVIDGKEIVYR;IIPTFNEVDMSNVMEIR;IGFMSFFVK;NTENMSFADVEREIIR;PMMYIAITYDHR;IKDSQNTYAIIPTFNEVDMSNVMEIR;NYVDISVAVATPTGIMVPVIR;ENMSFADVEREIIR;IGFMSFFVK;IGFMSFFVK;IGFMSFFVK;NTENMSFADVEREIIR;HNVKIGFMSFFVK;IGFMSFFVK;TIKEIVEEPSKIIFEI;IGFMSFFVK;PMMYIAITYDHR;IGFMSFFVK;IGFMSFFVK;IGFMSFFVK;AATAAIQQQPIVNAVIDGKEIVYR;VATPTGIMVPVIR;TIKEIVEEPSKIIFEI;NTENMSFADVER;DSQNTYAIIPTFNEVDMSNVMEIR;PMMYIAITYDHR;TIKEIVEEPSKIIFEI;PMMYIAITYDHR;NTENMSFADVEREIIR;NTENMSFADVEREIIR;PMMYIAITYDHR;TIKEIVEEPSKIIFEI;HNVKIGFMSFFVK;DSQNTYAIIPTFNEVDMSNVMEIR;GDQIVARPMMYIAITYDHR;TIKEIVEEPSK;NTENMSFADVEREIIR;FNEVDMSNVMEIR;PTFNEVDMSNVMEIR;VATPTGIMVPVIR;AATAAIQQQPIVNAVIDGKEIVYR;GDQIVARPMMYIAITYDHR;AASSSAASQKPTQMAIQWGEK;IPTFNEVDMSNVMEIR;PMMYIAITYDHR;TIKEIVEEPSKIIFEI;AIIPTFNEVDMSNVMEIR;MYIAITYDHR;FMSFFVK;FMSFFVK;FMSFFVK;EAVTFIK;FMSFFVK;AIIPTFNEVDMSNVMEIR;YQEQFQK;IVARPMMYIAITYDHR;MYIAITYDHR;RGDQIVARPMMYIAITYDHR;FMSFFVK;EAVTFIK;GDQIVARPMMYIAITYDHR;HNVKIGFMSFFVK;FMSFFVK;FMSFFVK;GDQIVARPMMYIAITYDHR;EAVTFIKTIK;GDQIVARPMMYIAITYDHR;IGFMSFFVK;NKYQEQFQK;FMSFFVK;FMSFFVK;TIKEIVEEPSKIIFEI;FNEVDMSNVMEIR;NYVDISVAVATPTGIMVPVIRNTENMSFADV;HNVKIGFMSFFVK;GDQIVARPMMYIAITYDHR;IGFMSFFVK;DYVEIDEVVCSVETDKTQVPIR;AATAAIQQQPIVNAVIDGK;AATAAIQQQPIVNAVIDGK;NYVDISVAVATPTGIMVPVIR;AATAAIQQQPIVNAVIDGK;SPEAGVITEIFAQEGENVNVGKPFFVIDTDGK;AATAAIQQQPIVNAVIDGK;AATAAIQQQPIVNAVIDGK;AATAAIQQQPIVNAVIDGK;AATAAIQQQPIVNAVIDGK;AATAAIQQQPIVNAVIDGK;AATAAIQQQPIVNAVIDGK;AATAAIQQQPIVNAVIDGK;NYVDISVAVATPTGIMVPVIR;NYVDISVAVATPTGIMVPVIR;NYVDISVAVATPTGIMVPVIR;AATAAIQQQPIVNAVIDGK;AATAAIQQQPIVNAVIDGK;NYVDISVAVATPTGIMVPVIR;NYVDISVAVATPTGIMVPVIR;AATAAIQQQPIVNAVIDGK;AATAAIQQQPIVNAVIDGKEIVYR;KVGDYVEIDEVVCSVETDKTQVPIR;AATAAIQQQPIVNAVIDGK;AATAAIQQQPIVNAVIDGKEIVYR;AATAAIQQQPIVNAVIDGKEIVYR;AATAAIQQQPIVNAVIDGK;IGFMSFFVK;NTENMSFADVER;AATAAIQQQPIVNAVIDGKEIVYR;AATAAIQQQPIVNAVIDGK;AATAAIQQQPIVNAVIDGK;AATAAIQQQPIVNAVIDGK;IGFMSFFVKAATAAIQQQPIVNAVIDGK;NYVDISVAVATPTGIMVPVIR;VGDYVEIDEVVCSVETDKTQVPIR;AATAAIQQQPIVNAVIDGKEIVYR;IGFMSFFVK;IGFMSFFVK;IGFMSFFVK;IGFMSFFVK;IGFMSFFVK;IGFMSFFVK;AATAAIQQQPIVNAVIDGK;IGFMSFFVK;IGFMSFFVK;IGFMSFFVK;IGFMSFFVK;IGFMSFFVK;IGFMSFFVK;IGFMSFFVK;IGFMSFFVK;IGFMSFFVK;IGFMSFFVK;IGFMSFFVK;NKYQEQFQK;NYVDISVAVATPTGIMVPVIR;NYVDISVAVATPTGIMVPVIR;AATAAIQQQPIVNAVIDGKEIVYR;SPEAGVITEIFAQEGENVNVGKPFFVIDTDGK;AATAAIQQQPIVNAVIDGK;AATAAIQQQPIVNAVIDGKEIVYR;IGFMSFFVK;IGFMSFFVK;IGFMSFFVK;IGFMSFFVK;AATAAIQQQPIVNAVIDGK;IGFMSFFVK;IGFMSFFVK;DYVEIDEVVCSVETDKTQVPIR;VGDYVEIDEVVCSVETDKTQVPIR;NKYQEQFQKK;IGFMSFFVK;IGFMSFFVK;TIKEIVEEPSKIIFEI;EAVTFIK;TIKEIVEEPSKIIFEI;IGFMSFFVK;IGFMSFFVK;NTENMSFADVER;IGFMSFFVK;IGFMSFFVK;NKYQEQFQK;IGFMSFFVK;IGFMSFFVK;SPEAGVITEIFAQEGENVNVGKPFFVIDTDGK;NTENMSFADVER;IGFMSFFVK;IGFMSFFVK;IGFMSFFVK;IGFMSFFVK;IGFMSFFVK;NYVDISVAVATPTGIMVPVIR;AATAAIQQQPIVNAVIDGK;IGFMSFFVK;IGFMSFFVK;IGFMSFFVK;IGFMSFFVK;IGFMSFFVK;NKYQEQFQK;IGFMSFFVK;IGFMSFFVK;IGFMSFFVK;IGFMSFFVK;IGFMSFFVK;IGFMSFFVK;IGFMSFFVK;IGFMSFFVK;NKYQEQFQK;EAVTFIK;IGFMSFFVK;IGFMSFFVK;IGFMSFFVK;SPEAGVITEIFA;IGFMSFFVK;EAVTFIKTIK;IGFMSFFVK;IGFMSFFVK;NTENMSFADVER;EAVTFIK;EIVEEPSK;IGFMSFFVK;IGFMSFFVK;IGFMSFFVK;EIVEEPSK;NKYQEQFQK;IGFMSFFVK;IGFMSFFVK;YQEQFQK;IGFMSFFVK;IGFMSFFVK;IGFMSFFVK;IGFMSFFVK;IGFMSFFVK;EAVTFIKTIK;IGFMSFFVK;IGFMSFFVK;EAVTFIKTIK;KEEAPK;IGFMSFFVK;IGFMSFFVK;IGFMSFFVK;IQQQPIVNAVIDGK;IKDSQNTYAIIPTFNEVDMSNVMEIR;IGFMSFFVK;EAVTFIK;NYVDISVAVATPTGIMVPVIR;EAVTFIKTIK;IGFMSFFVK;EAVTFIKTIK;YQEQFQK;KEEAPK;GDQIVAR;EAVTFIK;KEEAPK;DSQNTYAIIPTFNEVDMSNVMEIR;VEIDEVVCSVETDK;DYVEIDEVVCSVETDKTQVPIR;GDYVEIDEVVCSVETDKTQVPIR;YVEIDEVVCSVETDKTQVPIR;GDYVEIDEVVCSVETDKTQVPIR;EIDEVVCSVETDKTQVPIR;EIDEVVCSVETDK;IDEVVCSVETDK;DEVVCSVETDKTQVPIR;PEAGVITEIFAQEGENVNVGKPFFVIDTDGK;VGDYVEIDEVVCSVETDKTQVPIR;VGDYVEIDEVVCSVETDKTQVPIR;GVITEIFAQEGENVNVGKPFFVIDTDGK;PEAGVITEIFAQEGENVNVGKPFFVIDTDGKKPEGAAK;GDYVEIDEVVCSVETDKTQVPIR;AQEGENVNVGKPFFVIDTDGK;YVEIDEVVCSVETDK;PEAGVITEIFAQEGENVNVGK;PEAGVITEIFAQEGENVNVGKPFFVIDTDGK;QEGENVNVGKPFFVIDTDGK;ITEIFAQEGENVNVGKPFFVIDTDGK;PEAGVITEIFAQEGENVNVGKPF;EIDEVVCSVETDKTQVPIR;YVEIDEVVCSVETDK;VEIDEVVCSVETDK;AGVITEIFAQEGENVNVGK;VGDYVEIDEVVCSVETDKTQVPIR;GDYVEIDEVVCSVETDKTQVPIR;EVVCSVETDKTQVPIR;AGVITEIFAQEGENVNVGKPFFVIDTDGK;IDEVVCSVETDKTQVPIR;SVETDKTQVPIR;GVITEIFAQEGENVNVGK;VGDYVEIDEVVCSVETDK;GDSITEGQVHQMIK;GDYVEIDEVVCSVETDKTQVPIR;EIFAQEGENVNVGK;VGDYVEIDEVVCSVETDKTQVPIR;IDEVVCSVETDKTQVPIR;AATAAIQQQPIVNAVIDGK;FVIDTDGKKPEGAAKPAAAAAGAK;ITEIFAQEGENVNVGKPFFVIDTDGK;CSVETDKTQVPIR;QQQPIVNAVIDGK;CSVETDKTQVPIR;VNVGKPFFVIDTDGK;VGDYVEIDEVVCSVETDKTQVPIR;QEGENVNVGKPFFVIDTDGK;VGDYVEIDEVVCSVETDKTQVPIR;CSVETDKTQVPIR;ATAAIQQQPIVNAVIDGK;GDYVEIDEVVCSVETDKTQVPIR;PFFVIDTDGK;PFFVIDTDGK;AATAAIQQQPIVNAVIDGKEIVYR;KVGDYVEIDEVVCSVETDKTQVPIR;EVVCSVETDK;CSVETDKTQVPIR;QQQPIVNAVIDGK;GDYVEIDEVVCSVETDKTQVPIR;VEIDEVVCSVETDK;PIVNAVIDGK;VEIDEVVCSVETDKTQVPIR;EVVCSVETDKTQVPIR;EIFAQEGENVNVGKPFFVIDTDGK;VCSVETDKTQVPIR;DEVVCSVETDKTQVPIR;VDMSNVMEIR;YVEIDEVVCSVETDKTQVPIR;CSVETDKTQVPIR;VGDYVEIDEVVCSVETDKTQVPIR;VDMSNVMEIR;PIVNAVIDGK;GENVNVGKPFFVIDTDGK;AVATPTGIMVPVIR;QVHQMIKKVGDYVEIDEVVCSVETDKTQVPIR;QQQPIVNAVIDGK;VATPTGIMVPVIR;DEVVCSVETDKTQVPIR;EVVCSVETDKTQVPIR;VEIDEVVCSVETDKTQVPIR;GDSITEGQVHQMIK;QQQPIVNAVIDGK;TEGQVHQMIK;VCSVETDK;QEGENVNVGKPFFVIDTDGK;PTGIMVPVIR;NVGKPFFVIDTDGK;GDSITEGQVH;PFFVIDTDGK;GENVNVGKPF;VGDYVEIDEVVCSVETDKTQVPIR;PFFVIDTDGK;VGDYVEIDEVVCS;ITEGQVHQMIK;PEAGVITEIFA;PEAGVITEIFA;VNVGKPFFVIDTDGK;CSVETDK;QQQPIVNAVIDGK;PFFVIDTDGK;VETDKTQVPIR;PEAGVITEIF;PEAGVITEIFAQEG;PEAGVITEIFAQEGENVNVGK;PEAGVITEIF;IDEVVCSVETDK;IQQQPIVNAVIDGK;SVETDKTQVPIR;VETDKTQVPIR;VETDKTQVPIR;EIVEEPSKII;VEEPSKII;VETDKTQVPIR;AATAAIQQQPIVNAVIDGKEIVYR;IKDSQNTYAIIPTFNEVDMSNVMEIR;VGDYVEIDEVVCSVETDKTQVPIR;AASSSAASQKPTQMAIQWGEK;AATAAIQQQPIVNAVIDGKEIVYR;TINVPSMGDSITEGQVHQMIK;IKDSQNTYAIIPTFNEVDMSNVMEIR;PEAGVITEIFAQEGENVNVGKPFFVIDTDGK;AATAAIQQQPIVNAVIDGKEIVYR;IKDSQNTYAIIPTFNEVDMSNVMEIR;AATAAIQQQPIVNAVIDGKEIVYR;IKDSQNTYAIIPTFNEVDMSNVMEIR;VEIDEVVCSVETDK;IKDSQNTYAIIPTFNEVDMSNVMEIR;MSFFVKAATAAIQQQPIVNAVIDGKEIVYR;NTENMSFADVEREIIR;AQEGENVNVGKPFFVIDTDGK;IKDSQNTYAIIPTFNEVDMSNVMEIR;NYVDISVAVATPTGIMVPVIR;NTENMSFADVEREIIR;IKDSQNTYAIIPTFNEVDMSNVMEIR;AASSSAASQKPTQMAIQWGEK;GDYVEIDEVVCSVETDKTQVPIR;PEAGVITEIFAQEGENVNVGKPFFVIDTDGK;VGDYVEIDEVVCSVETDKTQVPIR;GDYVEIDEVVCSVETDKTQVPIR;AATAAIQQQPIVNAVIDGK;AATAAIQQQPIVNAVIDGKEIVYR;IGFMSFFVK;IGFMSFFVK;NYVDISVAVATPTGIMVPVIR;IGFMSFFVK;IGFMSFFVK;NTENMSFADVEREIIR;IGFMSFFVK;IGFMSFFVK;NTENMSFADVEREIIR;AATAAIQQQPIVNAVIDGK;IGFMSFFVK;TIKEIVEEPSK;TIKEIVEEPSKIIFEI;IKDSQNTYAIIPTFNEVDMSNVMEIR;NTENMSFADVEREIIR;VATPTGIMVPVIR;NYVDISVAVATPTGIMVPVIR;VATPTGIMVPVIR;TINVPSMGDSITEGQVHQMIK;NTENMSFADVEREIIR;HNVKIGFMSFFVK;IGFMSFFVK;AATAAIQQQPIVNAVIDGKEIVYR;SFADVEREIIR;NYVDISVAVATPTGIMVPVIR;TPTGIMVPVIR;IGFMSFFVK;AATAAIQQQPIVNAVIDGKEIVYR;IKDSQNTYAIIPTFNEVDMSNVMEIR;TINVPSMGDSITEGQVHQMIK;NTENMSFADVEREIIR;AVIDGKEIVYR;TIKEIVEEPSKIIFEI;AATAAIQQQPIVNAVIDGKEIVYR;TIKEIVEEPSK;IKDSQNTYAIIPTFNEVDMSNVMEIR;TIKEIVEEPSK;TINVPSMGDSITEGQVHQMIK;IKDSQNTYAIIPTFNEVDMSNVMEIR;AATAAIQQQPIVNAVIDGKEIVYR;TINVPSMGDSITEGQVHQMIK;DGREAVTFIK;IDGREAVTFIK;AATAAIQQQPIVNAVIDGKEIVYR;GDQIVARPMMYIAITYDHR;TIKEIVEEPSKIIFEI;GDQIVARPMMYIAITYDHR;NTENMSFADVEREIIR;IKDSQNTYAIIPTFNEVDMSNVMEIR;NYVDISVAVATPTGIMVPVIR;AATAAIQQQPIVNAVIDGKEIVYR;TIKEIVEEPSKIIFEI;IGFMSFFVK;NTENMSFADVEREIIR;TIKEIVEEPSKIIFEI;AATAAIQQQPIVNAVIDGKEIVYR;NTENMSFADVEREIIR;NTENMSFADVEREIIR;IKDSQNTYAIIPTFNEVDMSNVMEIR;IGFMSFFVK;IGFMSFFVK;TIKEIVEEPSKIIFEI;TINVPSMGDSITEGQVHQMIK;KVGDYVEIDEVVCSVETDKTQVPIR;VGDYVEIDEVVCSVETDKTQVPIR;IGFMSFFVK;IGFMSFFVK;IGFMSFFVK;IIDGREAVTFIK;HNVKIGFMSFFVK;TIKEIVEEPSKIIFEI;KHNVKIGFMSFFVK;NTENMSFADVEREIIR;GDQIVARPMMYIAITYDHR;KHNVKIGFMSFFVK;IGFMSFFVK;TIKEIVEEPSKIIFEI;NTENMSFADVER;GDYVEIDEVVCSVETDK;TEGQVHQMIK;PEAGVITEIFAQEGENVNVGK;EVDMSNVMEIR;QEGENVNVGKPFFVIDTDGK;DSITEGQVHQMIK;SVETDKTQVPIR;EVVCSVETDKTQVPIR;GDYVEIDEVVCSVETDKTQVPIR;VGDYVEIDEVVCSVETDKTQVPIR;EVVCSVETDKTQVPIR;NTENMSFADVER;ATPTGIMVPVIR;KHNVKIGFMSFFVK;IDEVVCSVETDKTQVPIR;IGFMSFFVK;VATPTGIMVPVIR;PEAGVITEIFAQEGE;NTENMSFADVEREIIR;EIVEEPSKII;GDSITEGQVHQMIK;NTENMSFADVEREIIR;NTENMSFADVER;HNVKIGFMSFFVK;NEVDMSNVMEIR;DMSNVMEIR;ASSSAASQKPTQMAIQWGEK;TIKEIVEEPSKIIFEI;SPEAGVITEIF;EGENVNVGKPF;KHNVKIGFMSFFVK;YQEQFQKKHNVKIGFMSFFVK;IIDGREAVTFIK;NTENMSFADVEREIIR;GDQIVARPMMYIAITYDHR;IIDGREAVTFIK;VATPTGIMVPVIR;AATAAIQQQPIVNAVIDGKEIVYR;GDQIVARPMMYIAITYDHR;IKDSQNTYAIIPTFNEVDMSNVMEIR;YQEQFQKKHNVKIGFMSFFVK;NTENMSFADVEREIIR;NTENMSFADVEREIIR;NTENMSFADVEREIIR;AASSSAASQKPTQMAIQWGEK;GDQIVARPMMYIAITYDHR;IGFMSFFVK;AATAAIQQQPIVNAVIDGK;PEAGVITEIF;EIVEEPSKII;NVPSMGDSITEGQVHQMIK;IIDGREAVTFIKTIK;IIDGREAVTFIK;NTENMSFADVEREIIR;PEAGVITEIFA;NTENMSFADVER;NTENMSFADVEREIIR;TINVPSMGDSITEGQVHQMIK;IGFMSFFVK;IIDGREAVTFIK;NTENMSFADVEREIIR;IGFMSFFVK;KHNVKIGFMSFFVK;NTENMSFADVEREIIR;PEAGVITEIFAQEGE;AVIDGKEIVYR;IIDGREAVTFIK;PFFVIDTDGK;IIDGREAVTFIK;GIMVPVIR;IGFMSFFVK;MSFADVER;QEQFQKKHNVKIGFMSFFVK;VGDYVEIDEVVCSVETDK;VGDYVEIDEVVCSVETDKTQVPIR;GDYVEIDEVVCSVETDK;VGDYVEIDEVVCSVETDK;VGDYVEIDEVVCSVETDKTQVPIR;GDYVEIDEVVCSVETDK;VGDYVEIDEVVCSVETDK;GDYVEIDEVVCSVETDK;PEAGVITEIFAQEGENVNVGK;VGDYVEIDEVVCSVETDK;GDYVEIDEVVCSVETDK;GDYVEIDEVVCSVETDK;GDYVEIDEVVCSVETDKTQVPIR;DYVEIDEVVCSVETDK;GDYVEIDEVVCSVETDK;GDYVEIDEVVCSVETDK;VEIDEVVCSVETDK;AQEGENVNVGKPFFVIDTDGK;VGDYVEIDEVVCSVETDKTQVPIR;VGDYVEIDEVVCSVETDKTQVPIR;GDYVEIDEVVCSVETDKTQVPIR;PEAGVITEIFAQEGENVNVGK;GDYVEIDEVVCSVETDK;AQEGENVNVGKPFFVI;DSITEGQVHQMIK;EIFAQEGENVNVGKPFFVIDTDGK;AATAAIQQQPIVNAVIDGK;GDYVEIDEVVCSVETDK;AQEGENVNVGKPFFVIDTDGK;VGDYVEIDEVVCSVETDK;GDYVEIDEVVCSVETDK;VGDYVEIDEVVCSVETDK;VGDYVEIDEVVCSVETDK;YVEIDEVVCSVETDK;KVGDYVEIDEVVCSVETDK;VGDYVEIDEVVCSVETDKTQVPIR;VGDYVEIDEVVCSVETDK;GDSITEGQVHQMIK;AAIQQQPIVNAVIDGK;ATAAIQQQPIVNAVIDGK;SVETDKTQVPIR;VEIDEVVCSVETDK;VGDYVEIDEVVCSVETDK;PEAGVITEIFAQEGENVNVGK;PEGAAKPAAAAAGAK;VGDYVEIDEVVCSVETDK;QEGENVNVGKPFFVIDTDGK;GENVNVGKPFFVIDTDGK;ATAAIQQQPIVNAVIDGK;DYVEIDEVVCSVETDKTQVPIR;GENVNVGKPFFVIDTDGK;VEIDEVVCSVETDK;IDEVVCSVETDKTQVPIR;GDSITEGQVHQMIK;VEIDEVVCSVETDKTQVPIR;VGDYVEIDEVVCSVETDK;VGDYVEIDEVVCSVETDKTQVPIR;IDEVVCSVETDKTQVPIR;GDYVEIDEVVCSVETDKTQVPIR;QEGENVNVGKPFFVI;VGDYVEIDEVVCSVETDK;PEAGVITEIFAQEGEN;PEAGVITEIFAQEGENVNVGK;VGDYVEIDEVVCSVETDK;AATAAIQQQPIVNAVIDGK;EGENVNVGKPFFVIDTDGK;EVVCSVETDKTQVPIR;PEAGVITEIFAQEGENVNVGKPFFVIDTDGKKPEGAAK;SVETDKTQVPIR;VEIDEVVCSVETDK;GDSITEGQVHQMIK;VETDKTQVPIR;SVETDKTQVPIR;EIDEVVCSVETDK;VEIDEVVCSVETDK;DSITEGQVHQMIK;GDSITEGQVHQMIK;KVGDYVEIDEVVCSVETDK;GDYVEIDEVVCSVETDK;VEIDEVVCSVETDKTQVPIR;QEGENVNVGKPFFVI;EVDMSNVMEIR;VEIDEVVCSVETDK;AQEGENVNVGKPFFVID;SVETDKTQVPIR;GDYVEIDEVVCSVETDK;NEVDMSNVMEIR;VEIDEVVCSVETDKTQVPIR;AATAAIQQQPIVNAVIDGK;AQEGENVNVGKPFFVID;GDYVEIDEVVCSVETDK;VGDYVEIDEVVCSVETDK;PEAGVITEIFAQEGENVN;VEIDEVVCSVETDK;SVETDKTQVPIR;VETDKTQVPIR;GDYVEIDEVVCSVETDK;PEAGVITEIF;SVETDKTQVPIR;VETDKTQVPIR;AQEGENVNVGKPFFVIDTDGK;VGDYVEIDEVVCSVETDK;EIDEVVCSVETDK;SVETDKTQVPIR;GENVNVGKPFFVIDTDGK;AQEGENVNVGKPF;PEAGVITEIFAQEGENVNVGKPFFVIDTDGK;PFFVIDTDGK;VEIDEVVCSVETDK;GDSITEGQVHQMIK;PEAGVITEIFA;PFFVIDTDGKKPEGAAK;ITEGQVHQMIK;GVITEIFAQEGENVNVGKPF;AQEGENVNVGKPF;TFNEVDMSNVMEIR;FNEVDMSNVMEIR;PEGAAKPAAAAAGAK;AQEGENVNVGKPFFVIDTDGK;PEAGVITEIFAQEGENVNVGK;PFFVIDTDGKKPEGAAK;IDEVVCSVETDK;GDYVEIDEVVCSVETDK;GENVNVGKPFFVIDTDGK;YVEIDEVVCSVETDK;PEGAAKPAAAAAGAK;VVCSVETDKTQVPIR;EGAAKPAAAAAGAK;GDSITEGQVHQMIK;TIKEIVEEPSKII;VATPTGIMVPVIR;VGDYVEIDEVVCSVETDKTQVPIR;PIVNAVIDGK;VEIDEVVCSVETDK;PEAGVITEIFA;NTENMSFADVER;SVETDKTQVPIR;SVETDKTQVPIR;KVGDYVEIDEVVCSVETDK;AATAAIQQQPIVNAVIDGK;AVIDGKEIVYR;VATPTGIMVPVIR;TEGQVHQMIK;AAIQQQPIVNAVIDGK;PEAGVITEIFAQEGENVNVG;PEAGVITEIFA;PEAGVITEIFA;PEAGVITEIFA;AVATPTGIMVPVIR;EVVCSVETDKTQVPIR;AVIDGKEIVYR;EVVCSVETDKTQVPIR;GDYVEIDEVVCSVETDKTQVPIR;KPFFVIDTDGK;DEVVCSVETDKTQVPIR;EGENVNVGKPF;YVEIDEVVCSVETDK;TENMSFADVER;PFFVIDTDGK;AATAAIQQQPIVNAVIDGK;PEAGVITEIFA;GDSITEGQVHQ;KVGDYVEIDEVVCSVETDKTQVPIR;GDYVEIDEVVCSVETDK;GVITEIFAQEGENVNVGK;VETDKTQVPIR;VIDTDGKKPEGAAK;VGDYVEIDEVVCSVETDK;ENVNVGKPFFVIDTDGK;PIVNAVIDGK;ETDKTQVPIR;PEAGVITEIF;NTENMSFADVER;AQEGENVNVGKPFFVI;QQPIVNAVIDGK;AQEGENVNVGKPFFVIDTDGK;PEAGVITEIFA;GDSITEGQVHQMIK;TENMSFADVER;PEAGVITEIF;PEAGVITEIF;EAAKPAASTPAPEAAK;GAAKPAAAAAGAK;ETDKTQVPIR;TDKTQVPIR;PEAGVITEIFA;PEAGVITEIFA;EIDEVVCSVETDK;GENVNVGKPFFVI;GENVNVGKPFFVIDTDGK;VDMSNVMEIR;EIDEVVCSVETDKTQVPIR;KPFFVIDTDGK;PFFVIDTDGK;VGDYVEIDEVVCSVETDKT;AQEGENVNVGKPFFVID;AVATPTGIMVPVIR;IIPTFNEVDMSNVMEIR;VDMSNVMEIR;NVNVGKPFFVIDTDGK;VEIDEVVCSVETDK;PEGAAKPAAAAAGAK;GDSITEGQVHQMIK;VETDKTQVPIR;ETDKTQVPIR;SVETDKTQVPIR;EGENVNVGKPFFVIDTDGK;PEAGVITEIF;GDSITEGQVHQMIK;ETDKTQVPIR;PFFVIDTDGKKPEGAAK;EGENVNVGKPFFVIDTDGK;PEAGVITEIFAQEGENVNVGK;GDSITEGQVHQ;PEAGVITEIFAQEGENVNVGK;PEAGVITEIF;GDSITEGQVHQMIK;EGAAKPAAAAAGAK;PEGAAKPAAAAAGAK;GDYVEIDEVVCSVETDK;PEAGVITEIFA;KPFFVIDTDGK;YVEIDEVVCSVETDK;PEAGVITEIFA;VDISVAVATPTGIMVPVIR;PEAGVITEIFA;MSFADVER;PEAGVITEIFA;PTGIMVPVIR;PFFVIDTDGKKPEGAAK;PEAGVITEIF;PEAGVITEIF;PEAGVITEIFA;GENVNVGKPF;AQEGENVNVGKPFFV;VVCSVETDKTQVPIR;EVVCSVETDKTQVPIR;ATPTGIMVPVIR;PFFVIDTDGK;PEAGVITEIF;PEAGVITEIF;NTENMSFADVER;DMSNVMEIR;IDTDGKKPEGAAK;TDKTQVPIR;TDKTQVPIR;VNVGKPFFVIDTDGK;PEGAAKPAAAAAGAK;TDKTQVPIR;TENMSFADVER;PIVNAVIDGK;PFFVIDTDGK;PEAGVITEIFA;VGDYVEIDEVVCSVETDK;AEAAKPAASTPAPEAAK;PTGIMVPVIR;ITEGQVHQMIK;TENMSFADVER;SPEAGVITEIFA;ETDKTQVPIR;EVDMSNVMEIR;PEAGVITEIF;PEAGVITEIF;TGIMVPVIR;PEAGVITEIF;PIVNAVIDGK;PEAGVITEIF;EVVCSVETDK;IDEVVCSVETDK;VNVGKPFFVIDTDGK;PEAGVITEIFA;EVVCSVETDKTQVPIR;PFFVIDTDGK;VEIDEVVCSVETDK;VEEPSKII;VGDYVEIDEVVCSVETDKTQVPIR;IDTDGKKPEGAAK;GENVNVGKPF;PEAGVITEIFA;PEAGVITEIF;GENVNVGKPFFVIDTDGK;PTGIMVPVIR;PEAGVITEIF;PEAGVITEI;PTGIMVPVIR;SVETDKTQVPIR;YVEIDEVVCSVETDK;VETDKTQVPIR;CSVETDKTQVPIR;VGDYVEIDEVVCSVETDK;MSFADVER;TDKTQVPIR;DKTQVPIR;IDEVVCSVETDKTQVPIR;DKTQVPIR;PEAGVITEIF;FVIDTDGKKPEGAAK;NMSFADVER;VGDYVEIDEVVCS;IDTDGKKPEGAAK;VETDKTQVPIR;TDKTQVPIR;DYVEIDEVVCSVETDKTQVPIR;PAASTPAPEAAK;TGIMVPVIR;EVVCSVETDKTQVPIR;TGIMVPVIR;PEAGVITEIFA;VIDTDGKKPEGAAK;PEAGVITEIFAQ;DEVVCSVETDK;CSVETDKTQVPIR;PEAGVITEIFA;PEAGVITEIF;VGDYVEIDEVVCSVETDK;VGDYVEIDEVVCSVETDK;PEAGVITEIFA;PFFVIDTDGKKPEGAAK;MSNVMEIR;PEAGVITEIFA;VNVGKPFFVIDTDGK;VDISVAVATPTGIMVPVIR;PEAGVITEIFA;VVCSVETDK;PEAGVITEIF;VEIDEVVCSVETDKTQVPIR;DEVVCSVETDKTQVPIR;TFNEVDMSNVMEIR;NTENMSFADVER;IDEVVCSVETDK;SVETDKTQVPIR;VEIDEVVCSVETDK;ENMSFADVER;VGDYVEIDEVVCSVETDKTQVPIR;VGDYVEIDEVVCSVETDK;GDYVEIDEVVCSVETDK;VGDYVEIDEVVCSVETDK;VGDYVEIDEVVCSVETDKTQVPIR;VGDYVEIDEVVCSVETDK;GDYVEIDEVVCSVETDK;PEAGVITEIFAQEGENVNVGK;VGDYVEIDEVVCSVETDK;GDYVEIDEVVCSVETDKTQVPIR;DYVEIDEVVCSVETDK;GDYVEIDEVVCSVETDK;AQEGENVNVGKPFFVIDTDGK;VGDYVEIDEVVCSVETDKTQVPIR;VEIDEVVCSVETDK;PEAGVITEIFAQEGENVNVGK;VGDYVEIDEVVCSVETDKTQVPIR;AQEGENVNVGKPFFVI;GDYVEIDEVVCSVETDKTQVPIR;GDYVEIDEVVCSVETDK;AATAAIQQQPIVNAVIDGK;DSITEGQVHQMIK;GDYVEIDEVVCSVETDK;VGDYVEIDEVVCSVETDK;EIFAQEGENVNVGKPFFVIDTDGK;AQEGENVNVGKPFFVIDTDGK;VGDYVEIDEVVCSVETDK;VGDYVEIDEVVCSVETDK;YVEIDEVVCSVETDK;VGDYVEIDEVVCSVETDK;VGDYVEIDEVVCSVETDKTQVPIR;KVGDYVEIDEVVCSVETDK;GDSITEGQVHQMIK;VGDYVEIDEVVCSVETDK;AAIQQQPIVNAVIDGK;VGDYVEIDEVVCSVETDK;VEIDEVVCSVETDK;PEGAAKPAAAAAGAK;PEAGVITEIFAQEGENVNVGK;ATAAIQQQPIVNAVIDGK;DYVEIDEVVCSVETDKTQVPIR;GENVNVGKPFFVIDTDGK;QEGENVNVGKPFFVIDTDGK;VEIDEVVCSVETDK;ATAAIQQQPIVNAVIDGK;SVETDKTQVPIR;IDEVVCSVETDKTQVPIR;GENVNVGKPFFVIDTDGK;GDSITEGQVHQMIK;VEIDEVVCSVETDKTQVPIR;VGDYVEIDEVVCSVETDK;VGDYVEIDEVVCSVETDKTQVPIR;VGDYVEIDEVVCSVETDK;IDEVVCSVETDKTQVPIR;PEAGVITEIFAQEGEN;QEGENVNVGKPFFVI;PEAGVITEIFAQEGENVNVGK;GDYVEIDEVVCSVETDKTQVPIR;VGDYVEIDEVVCSVETDK;AATAAIQQQPIVNAVIDGK;SVETDKTQVPIR;GDSITEGQVHQMIK;SVETDKTQVPIR;DSITEGQVHQMIK;VETDKTQVPIR;PEAGVITEIFAQEGENVN;SVETDKTQVPIR;SVETDKTQVPIR;VETDKTQVPIR;PEAGVITEIF;PEAGVITEIFAQEGENVNVGKPFFVIDTDGKKPEGAAK;GDSITEGQVHQMIK;NEVDMSNVMEIR;VEIDEVVCSVETDK;VGDYVEIDEVVCSVETDK;KVGDYVEIDEVVCSVETDK;QEGENVNVGKPFFVI;VEIDEVVCSVETDKTQVPIR;AQEGENVNVGKPFFVID;GDYVEIDEVVCSVETDK;AATAAIQQQPIVNAVIDGK;VGDYVEIDEVVCSVETDK;AQEGENVNVGKPFFVID;VEIDEVVCSVETDK;GDYVEIDEVVCSVETDK;VEIDEVVCSVETDKTQVPIR;AQEGENVNVGKPFFVIDTDGK;AQEGENVNVGKPF;EIDEVVCSVETDK;GDSITEGQVHQMIK;AQEGENVNVGKPF;ITEGQVHQMIK;SVETDKTQVPIR;FNEVDMSNVMEIR;PEGAAKPAAAAAGAK;TFNEVDMSNVMEIR;VGDYVEIDEVVCSVETDKTQVPIR;VATPTGIMVPVIR;PEGAAKPAAAAAGAK;NTENMSFADVER;EGENVNVGKPF;SVETDKTQVPIR;PEAGVITEIFAQEGENVNVGKPFFVIDTDGK;PFFVIDTDGKKPEGAAK;GVITEIFAQEGENVNVGKPF;GDYVEIDEVVCSVETDK;PIVNAVIDGK;PFFVIDTDGK;PFFVIDTDGKKPEGAAK;AATAAIQQQPIVNAVIDGK;PEAGVITEIFAQEGENVNVGK;GENVNVGKPFFVIDTDGK;VEIDEVVCSVETDK;PEAGVITEIFAQEGENVNVG;KVGDYVEIDEVVCSVETDK;SVETDKTQVPIR;TIKEIVEEPSKII;VETDKTQVPIR;GDSITEGQVHQ;AQEGENVNVGKPFFVIDTDGK;GDSITEGQVHQMIK;VGDYVEIDEVVCSVETDK;PIVNAVIDGK;VVCSVETDKTQVPIR;PFFVIDTDGK;AQEGENVNVGKPFFVIDTDGK;AAIQQQPIVNAVIDGK;AVATPTGIMVPVIR;TEGQVHQMIK;EVVCSVETDKTQVPIR;AATAAIQQQPIVNAVIDGK;DEVVCSVETDKTQVPIR;GVITEIFAQEGENVNVGK;VGDYVEIDEVVCSVETDKT;VATPTGIMVPVIR;PEAGVITEIF;NTENMSFADVER;VETDKTQVPIR;VEIDEVVCSVETDK;AVIDGKEIVYR;AVIDGKEIVYR;KVGDYVEIDEVVCSVETDKTQVPIR;AQEGENVNVGKPFFVI;QQPIVNAVIDGK;PEAGVITEIF;PEAGVITEIFAQEGENVNVGK;PEAGVITEIFA;GAAKPAAAAAGAK;PEAGVITEIF;ETDKTQVPIR;GDSITEGQVHQMIK;AQEGENVNVGKPFFVID;VDMSNVMEIR;ETDKTQVPIR;AVATPTGIMVPVIR;GENVNVGKPFFVI;VIDTDGKKPEGAAK;GDSITEGQVHQMIK;PFFVIDTDGK;PEAGVITEIFAQEGENVNVGK;VDISVAVATPTGIMVPVIR;VDMSNVMEIR;KPFFVIDTDGK;GDSITEGQVHQMIK;PEAGVITEIF;PEAGVITEIF;GDSITEGQVHQ;TDKTQVPIR;VETDKTQVPIR;PFFVIDTDGKKPEGAAK;PIVNAVIDGK;ETDKTQVPIR;PEGAAKPAAAAAGAK;PEAGVITEIFA;PEAGVITEIFA;VGDYVEIDEVVCSVETDK;GDSITEGQVHQMIK;PEAGVITEIF;PEAGVITEIFA;PEAGVITEIF;PEAGVITEIFA;ETDKTQVPIR;EGAAKPAAAAAGAK;PTGIMVPVIR;GENVNVGKPF;KPFFVIDTDGK;AQEGENVNVGKPFFV;PEGAAKPAAAAAGAK;PFFVIDTDGK;PEAGVITEIF;PEAGVITEIF;NTENMSFADVER;PFFVIDTDGKKPEGAAK;ITEGQVHQMIK;PFFVIDTDGK;PEAGVITEIFA;VEIDEVVCSVETDK;DMSNVMEIR;PEGAAKPAAAAAGAK;TDKTQVPIR;PIVNAVIDGK;VGDYVEIDEVVCSVETDK;IDTDGKKPEGAAK;PEAGVITEIF;PEAGVITEIFA;PEAGVITEIF;PEAGVITEIF;AEAAKPAASTPAPEAAK;PFFVIDTDGK;TENMSFADVER;VEEPSKII;PEAGVITEIF;TDKTQVPIR;PEAGVITEI;GENVNVGKPF;PEAGVITEIF;PFFVIDTDGK;PEAGVITEIF;VGDYVEIDEVVCSVETDKTQVPIR;PEAGVITEIFA;PEAGVITEIFA;PEAGVITEIF;VETDKTQVPIR;PEAGVITEIFA;PEAGVITEIFA;SVETDKTQVPIR;TDKTQVPIR;PEAGVITEIF;EIVEEPSKII;VGDYVEIDEVVCS;PEAGVITEIF;PAASTPAPEAAK;VEIDEVVCSVETDK;TGIMVPVIR;PEAGVITEIFAQ;VGDYVEIDEVVCSVETDK;PEAGVITEIFA
>TTHERM_00361720
IIIIIIIII;IIIIIIIII;IIIIIIII;IIIIIIII;IIIIIII;IIIIIII;DIISFIVSK;IIIIIIII;IIIIIII;IIIIIIII;IIIIIIIII;DIISFIVSK;AFTYIK;IIIIIIII;AFTYIK;IIIIIIII;AFTYIK;DIISFIVSK;DIISFIVSK;DIISFIVSK;DIISFIVSK;DIISFIVSK;DIISFIVSK;DIISFIVSK;DIISFIVSK;IIIIIIII;IVIDIK;QIVIDIK;IIIIIIII;AFTYIK;KININK;IVIDIK;DIISFIVSK;DIISFIVSK;DIISFIVSK;AFTYIK;AFTYIK;IIKPIIEK;AFTYIK;GGGQIQIEVQPIADYIKPITITK;GGGQIQIEVQPIADYIKPITITK;DIISFIVSK;DIISFIVSK;DIISFIVSK;DIISFIVSK;DIISFIVSK;IIKPIIEK;GGGQIQIEVQPIADYIKPITITK;GGGQIQIEVQPIADYIKPITITK;GGGQIQIEVQPIADYIKPITITK;DIISFIVSK;DIISFIVSK;DIISFIVSK;DIISFIVSK;GGGQIQIEVQPIADYIKPITITK;DIISFIVSK;DIISFIVSK;DIISFIVSK;GGGQIQIEVQPIADYIKPITITK;GGGQIQIEVQPIADYIKPITITK;GGGQIQIEVQPIADYIKPITITK;DIISFIVSK;GGGQIQIEVQPIADYIKPITITK;DIISFIVSK;DIISFIVSK;DIISFIVSK;DIISFIVSK;DIISFIVSK;DIISFIVSK;MGIHFNYNIITEGYYPR;KDIISFIVSK;IIIIIIII;IIIIIIII;DIISFIVSK;DIISFIVSK;DIISFIVSK;DIISFIVSK;DIISFIVSK;DIISFIVSK;DIISFIVSK;DIISFIVSK;DIISFIVSK;DIISFIVSK;IIIIIIII;IVIDIK;IIIIIIII;IIIIIIII;IQEQVIK;IIIIIIII;DIISFIVSK;DIISFIVSK;DIISFIVSK;DIISFIVSK;DIISFIVSK;DIISFIVSK;DIISFIVSK;IIKPIIEK;QIVIDIK;DIISFIVSK;IVIDIK;DIISFIVSK;DIISFIVSK;DIISFIVSK;DIISFIVSK;IIKPIIEK;DIISFIVSK;IIKPIIEK;IIKPIIEK;DIISFIVSK;MGIHFNYNIITEGYYPR;DIISFIVSK;IIKPIIEK;IIKPIIEK;IIKPIIEK;IIKPIIEK;DIISFIVSK;DIISFIVSK;DIISFIVSK;DIISFIVSK;DIISFIVSK;DIISFIVSK;DIISFIVSK;GGGQIQIEVQPIADYIKPITITK;SSMAISNIIQKPIQIK;GGGQIQIEVQPIADYIKPITITKR;IIIIIII;IIIIIII;DIISFIVSK;DIISFIVSK;IIIIIII;DIISFIVSK;SSMAISNIIQKPIQIK;DIISFIVSK;SSMAISNIIQKPIQIK;DIISFIVSK;SSMAISNIIQKPIQIK;SSMAISNIIQKPIQIK;IQGGSDVNKSPPFETIQR;AFTYIK;SSMAISNIIQKPIQIK;ISNIIQK
>g19724.t2
FFNIIK;FFNIIK;FFNIIK;FFNIIK;FFNIIK;FFNIIK;FFNIIK;NQFFNIIK;FFNIIK;FFNIIK;FFNIIK;FFNIIK;FFNIIK;FFNIIK;FFNIIK;FFNIIK;FFNIIK;FFNIIK;FFNIIK;FFNIIK;FFNIIK;FFNIIK;FFNIIK;FFNIIK;FFNIIK;FFNIIK;FFNIIK;FFNIIK;FFNIIK;FFNIIK;FFNIIK;FFNIIK;FFNIIK;FFNIIK;FFNIIK;FFNIIK;FFNIIK;FFNIIK;FFNIIK;FFNIIK;FFNIIK;FFNIIK;FFNIIK;FFNIIK;FFNIIK;FFNIIK;FFNIIK;FFNIIK;FFNIIK;FFNIIK;FFNIIK;FFNIIK;FFNIIK;FFNIIK;FFNIIK;FFNIIK;FFNIIK;FFNIIK;FFNIIK;FFNIIK;FFNIIK;FFNIIK;FFNIIK;FFNIIK;FFNIIK;FFNIIK;FFNIIK;FFNIIK;FFNIIK;FFNIIK
>TTHERM_00599940
IIEIIK;IIEIIK;IIEIIK;IIEIIK;IIEIIK;IIEIIK;IIEIIK;IIEIIK;IIEIIK;IIEIIK;IIEIIK;IIEIIK;IIEIIK;IIEIIK;IIEIIK;IIEIIK;IIEIIK;IIEIIK;IIEIIK;IIEIIK;IIEIIK;IIEIIK;IIEIIK;IIEIIK;IIEIIK;IIEIIK;IIEIIK;IIEIIK;IIEIIK;IIEIIK;IIEIIK;IIEIIK;IIEIIK;IIEIIK;IIEIIK;IIEIIK;IIEIIK;IIEIIK;IIEIIK;IIEIIK;IIEIIK;IIEIIK;IIEIIK;IIEIIK;IIEIIK;IIEIIK;IIEIIK;IIEIIK;IIEIIK;IIEIIK;IIEIIK;IIEIIK;IIEIIK;IIEIIK;KIIEIIK;IIEIIK;IIEIIK;IIEIIK;IIEIIK;IIEIIK;IIEIIK;IIEIIK;IIEIIK;IIEIIK;IIEIIK;IIEIIK;IIEIIK;IIEIIK;IIEIIK;IIEIIK;IIEIIK;IIEIIK;IIEIIK;IIEIIK;IIEIIK;IIEIIK;IIEIIK;IIEIIK;IIEIIK;IIEIIK;IIEIIK;IIEIIK;IIEIIK;IIEIIK;IIEIIK;IIEIIK;IIEIIK;IIEIIK;IIEIIK;IIEIIK;IIEIIK;IIEIIK;IIEIIK;IIEIIK;IIEIIK;IIEIIK;IIEIIK;IIEIIK;IIEIIK;IIEIIK;IIEIIK;IIEIIK;IIEIIK;IIEIIK;IIEIIK;IIEIIK;IIEIIK;IIEIIK;IIEIIK;IIEIIK;IIEIIK;IIEIIK;IIEIIK;IIEIIK;IIEIIK;IIEIIK;IIEIIK;IIEIIK;IIEIIK;IIEIIK;IIEIIK;IIEIIK;IIEIIK;IIEIIK;IIEIIK;IIEIIK;IIEIIK;IIEIIK;IIEIIK;IIEIIK;IIEIIK;IIEIIK;IIEIIK;IIEIIK;IIEIIK;IIEIIK;IIEIIK;IIEIIK;IIEIIK;IIEIIK;IIEIIK;IIEIIK;IIEIIK;IIEIIK;IIEIIK;IIEIIK;IIEIIK;IIEIIK;IIEIIK;IIEIIK;IIEIIK;IIEIIK;IIEIIK;IIEIIK;IIEIIK;IIEIIK;IIEIIK;IIEIIK;IIEIIK;IIEIIK;IIEIIK;IIEIIK;IIEIIK;IIEIIK;IIEIIK;IIEIIK;IIEIIK;IIEIIK;IIEIIK;IIEIIK;IIEIIK;IIEIIK;IIEIIK;IIEIIK;IIEIIK;IIEIIK;IIEIIK;IIEIIK;IIEIIK;IIEIIK;IIEIIK;IIEIIK;IIEIIK;IIEIIK;IIEIIK;IIEIIK;IIEIIK;IIEIIK;IIEIIK;IIEIIK;IIEIIK;IIEIIK;IIEIIK;IIEIIK;IIEIIK;IIEIIK;IIEIIK;IIEIIK;IIEIIK;IIEIIK;IIEIIK;IIEIIK;IIEIIK;IIEIIK;IIEIIK;IIEIIK;IIEIIK;IIEIIK;IIEIIK;IIEIIK;IIEIIK;IIEIIK;IIEIIK;IIEIIK;IIEIIK;IIEIIK;IIEIIK;IIEIIK;IIEIIK;IIEIIK;VDPVTDIVTIVGQR;VDPVTDIVTIVGQR;IIEIIK;IIEIIK;IIEIIK;IIEIIK;IIEIIK;IIEIIK;IIEIIK;IIEIIK;IIEIIK;IIEIIK;IIEIIK;IIEIIK;IIEIIK;IIEIIK;IIEIIK;IIEIIK;IIEIIK;IIEIIK;IIEIIK;IIEIIK;IIEIIK;IIEIIK;IIEIIK;IIEIIK;IIEIIK;IIEIIK;IIEIIK;IIEIIK;IIEIIK;IIEIIK;IIEIIK;IIEIIK;IIEIIK;IIEIIK;IIEIIK;IIEIIK;IIEIIK;IIEIIK;IIEIIK;IIEIIK;IIEIIK;IIEIIK;IIEIIK;IIEIIK;IIEIIK;IIEIIK;IIEIIK;IIEIIK;IIEIIK;IIEIIK;IIEIIK;IIEIIK;IIEIIK;IIEIIK;IIEIIK;IIEIIK;IIEIIK;KIIEIIK;IIEIIK;IIEIIK;IIEIIK;IIEIIK;IIEIIK;VDPVTDIVTIVGQR;IIEIIK;IIEIIK;IIEIIK;IIEIIK;IIEIIK;IIEIIK;IIEIIK;VDPVTDIVTIVGQR;IIEIIK;IIEIIK;IIEIIK;IIEIIK;IIEIIK;IIEIIK;IIEIIK;IIEIIK;IIEIIK;IIEIIK;IIEIIK;IIEIIK;IIEIIK;IIEIIK;IIEIIK;IIEIIK;IIEIIK;IIEIIK;IIEIIK;IIEIIK;IIEIIK;IIEIIK;IIEIIK;IIEIIK;IIEIIK;IIEIIK;IIEIIK;IIEIIK;IIEIIK;IIEIIK;IIEIIK;IIEIIK;IIEIIK;IIEIIK;IIEIIK;IIEIIK;IIEIIK;IIEIIK;IIEIIK;IIEIIK;IIEIIK;IIEIIK;IIEIIK;IIEIIK;IIEIIK;IIEIIK;IIEIIK;IIEIIK;IIEIIK;IIEIIK;IIEIIK;IIEIIK;IIEIIK;IIEIIK;IIEIIK;IIEIIK;IIEIIK;IIEIIK;IIEIIK;IIEIIK;IIEIIK;IIEIIK;IIEIIK;IIEIIK;IIEIIK;IIEIIK;IIEIIK;IIEIIK;IIEIIK;IIEIIK;IIEIIK;IIEIIK;IIEIIK;IIEIIK;IIEIIK;IIEIIK;IIEIIK;IIEIIK;IIEIIK;IIEIIK;IIEIIK;IIEIIK;IIEIIK;IIEIIK;IIEIIK;IIEIIK;IIEIIK;IIEIIK;IIEIIK;IIEIIK;IIEIIK;KIIEIIK;IIEIIK;IIEIIK;IIEIIK;IIEIIK;IIEIIK;IIEIIK;IIEIIK;IIEIIK;IIEIIK;IIEIIK;IIEIIK;IIEIIK;IIEIIK;IIEIIK;IIEIIK;IIEIIK;IIEIIK;IIEIIK;IIEIIK;IIEIIK;IIEIIK;IIEIIK;IIEIIK;IIEIIK;IIEIIK;IIEIIK;IIEIIK;IIEIIK;VDPVTDIVTIVGQR;VDPVTDIVTIVGQR;VDPVTDIVTIVGQR;VDPVTDIVTIVGQR;VDPVTDIVTIVGQR;IIEIIK;IIEIIK;IIEIIK;IIEIIK;IIEIIK;IIEIIK;IIEIIK;IIEIIK;IIEIIK;IIEIIK;IIEIIK;IIEIIK;KADFIYSVK;IIEIIK;IIEIIK;IIEIIK;IIEIIK;IIEIIK;IIEIIK;IIEIIK;IIEIIK;IIEIIK;IIEIIK;IIEIIK;IIEIIK;IIEIIK;IIEIIK;IIEIIK;IIEIIK;IIEIIK;IIEIIK;IIEIIK;IIEIIK;IIEIIK;IIEIIK;IIEIIK;IIEIIK;IIEIIK;IIEIIK;IIEIIK;IIEIIK;IIEIIK;IIEIIK;IIEIIK;IIEIIK;IIEIIK;IIEIIK;IIEIIK;IIEIIK;IIEIIK;IIEIIK;IIEIIK;IIEIIK;IIEIIK;IIEIIK;IIEIIK;IIEIIK;IIEIIK;IIEIIK;IIEIIK;IIEIIK;IIEIIK;IIEIIK;IIEIIK;IIEIIK;IIEIIK;IIEIIK;KIIEIIK;IIEIIK;IIEIIK;VDPVTDIVTIVGQR;IIEIIK;IIEIIK;IIEIIK;IIEIIK;IIEIIK;IIEIIK;IIEIIK;IIEIIK;IIEIIK;IIEIIK;IIEIIK;IIEIIK;IIEIIK;IIEIIK;IIEIIK;IIEIIK;IIEIIK;IIEIIK;IIEIIK;IIEIIK;IIEIIK;IIEIIK;IIEIIK;IIEIIK;IIEIIK;IIEIIK;IIEIIK;IIEIIK;IIEIIK;IIEIIK;IIEIIK;IIEIIK;IIEIIK;IIEIIK;IIEIIK;IIEIIK;IIEIIK;IIEIIK;IIEIIK;IIEIIK;IIEIIK;IIEIIK;IIEIIK;IIEIIK;IIEIIK;IIEIIK;IIEIIK;IIEIIK;IIEIIK;IIEIIK;IIEIIK;IIEIIK;IIEIIK;IIEIIK;IIEIIK;IIEIIK;IIEIIK;IIEIIK;IIEIIK;IIEIIK;IIEIIK;IIEIIK;IIEIIK;IIEIIK;IIEIIK;IIEIIK;IIEIIK;IIEIIK;IIEIIK;IIEIIK;IIEIIK;IIEIIK;IIEIIK;IIEIIK;IIEIIK;IIEIIK;IIEIIK;IIEIIK;IIEIIK;IIEIIK;IIEIIK;IIEIIK;IIEIIK;IIEIIK;IIEIIK;IIEIIK;IIEIIK;IIEIIK;IIEIIK;VDPVTDIVTIVGQR;IIEIIK;IIEIIK;IDDISWGTK;IIEIIK;IIEIIK;IIEIIK;IIEIIK;IIEIIK;IIEIIK;IIEIIK;IIEIIK;IIEIIK;IIEIIK;IIEIIK;IIEIIK;IIEIIK;IIEIIK;IIEIIK;IIEIIK;IIEIIK;IIEIIK;IIEIIK;IIEIIK;IIEIIK;IIEIIK;KIIEIIK;IIEIIK;IIEIIK;IIEIIK;IIEIIK;IIEIIK;IIEIIK;IIEIIK;IIEIIK;IIEIIK;IIEIIK;TNIAQPK;IIEIIK;IIEIIK;IIEIIK;VDPVTDIVTIVGQR;VDPVTDIVTIVGQR;IIEIIK;IIEIIK;IIEIIK;VIEEDEQFSR;IIEIIK;IIEIIK;IIEIIK;IIEIIK;IIEIIK;IIEIIK;IIEIIK;IIEIIK;IIEIIK;EITIEQQNMNIAEDR;IIEIIK;IIEIIK;IIEIIK;IIEIIK;IIEIIK;IIEIIK;IIEIIK;IIEIIK;IIEIIK;IIEIIK;IIEIIK;IIEIIK;IIEIIK;IIEIIK;VDPVTDIVTIVGQR;IIEIIK;IIEIIK;IIEIIK;IIEIIK;IIEIIK;IIEIIK;IIEIIK;IIEIIK;IIEIIK;IIEIIK;IIEIIK;VDPVTDIVTIVGQR;VIEEDEQFSR;IDDISWGTK;IIEIIK;IIEIIK;IIEIIK;IIEIIK;IIEIIK;IIEIIK;IIEIIK;IIEIIK;IIEIIK;IIEIIK;IIEIIK;IIEIIK;IIEIIK;IIEIIK;IIEIIK;IIEIIK;IIEIIK;IIEIIK;IIEIIK;IIEIIK;IIEIIK;IIEIIK;IIEIIK;IIEIIK;IIEIIK;IIEIIK;IIEIIK;IIEIIK;IIEIIK;IIEIIK;IIEIIK;IIEIIK;IIEIIK;IIEIIK;IIEIIK;IIEIIK;IIEIIK;IIEIIK;IIEIIK;IIEIIK;IIEIIK;IIEIIK;KIIEIIK;IIEIIK;IDDISWGTK;IIEIIK;IIEIIK;IIEIIK;IIEIIK;IIEIIK;IIEIIK;IDDISWGTK;IIEIIK;IIEIIK;KIIEIIK;IIEIIK;IDDISWGTK;IIEIIK;IIEIIK;IIEIIK;IIEIIK;IIEIIK;IIEIIK;IIEIIK;IIEIIK;IIEIIK;IIEIIK;IIEIIK;IIEIIK;IIEIIK;IIEIIK;IIEIIK;IIEIIK;IIEIIK;IIEIIK;IIEIIK;IIEIIK;IIEIIK;IIEIIK;IIEIIK;DPVTDIVTIVGQR;DPVTDIVTIVGQR;VDPVTDIVTIVGQR;VDPVTDIVTIVGQR;VDPVTDIVTIVGQR;VDPVTDIVTIVGQR;WINGSYFAIIEAIK;WINGSYFAIIEAIK;VDPVTDIVTIVGQR;VDPVTDIVTIVGQR;WINGSYFAIIEAIK;NIIGNISIEEENR;VIEEDEQFSR;WINGSYFAIIEAIK;WINGSYFAIIEAIK;WINGSYFAIIEAIK;VIEEDEQFSR;WINGSYFAIIEAIK;WINGSYFAIIEAIK;WINGSYFAIIEAIKK;IIEIIK;IIEIIK;IIEIIK;IIEIIK;IIEIIK;IDDISWGTK;IDDISWGTK;IIEIIK;IIEIIK;IIEIIK;IIEIIK;IIEIIK;IIEIIK;IIEIIK;IIEIIK;IIEIIK;IIEIIK;IIEIIK;IIEIIK;IIEIIK;IIEIIK;IIEIIK;IIEIIK;IIEIIK;IIEIIK;IIEIIK;IIEIIK;IIEIIK;IIEIIK;WINGSYFAIIEAIK;IIEIIK;IIEIIK;IIEIIK;IIEIIK;IIEIIK;IIEIIK;IIEIIK;IIEIIK;IIEIIK;IIEIIK;IIEIIK;IIEIIK;IIEIIK;IIEIIK;IIEIIK;IIEIIK;IIEIIK;IIEIIK;IIEIIK;IIEIIK;IIEIIK;IIEIIK;IIEIIK;IIEIIK;IIEIIK;IIEIIK;IIEIIK;IIEIIK;IIEIIK;IIEIIK;IIEIIK;IIEIIK;IIEIIK;IIEIIK;IIEIIK;IIEIIK;IIEIIK;IIEIIK;IIEIIK;IIEIIK;IIEIIK;KIIEIIK;IIEIIK;IIEIIK;IIEIIK;WINGSYFAIIEAIKK;IIEIIK;IIEIIK;IIEIIK;IIEIIK;IIEIIK;IIEIIK;IIEIIK;IIEIIK;IIEIIK;IIEIIK;VDPVTDIVTIVGQR;IIEIIK;QVDWISQIYEETFSIQK;VDPVTDIVTIVGQR;VDPVTDIVTIVGQR;VDPVTDIVTIVGQR;EITIEQQNMNIAEDR;WINGSYFAIIEAIK;KEIESSIDGIIR;WINGSYFAIIEAIK;IIEIIK;IIEIIK;IIEIIK;IIEIIK;KIIEIIK;IIEIIK;IIEIIK;IIEIIK;IIEIIK;IIEIIK;IIEIIK;IIEIIK;IIEIIK;IIEIIK;IIEIIK;IIEIIK;IIEIIK;IIEIIK;IIEIIK;IIEIIK;IIEIIK;IIEIIK;IIEIIK;IIEIIK;IIEIIK;IIEIIK;IIEIIK;IIEIIK;IIEIIK;IIEIIK;IIEIIK;IIEIIK;KIIEIIK;IIEIIK;IIEIIK;IIEIIK;IIEIIK;KINNEK;IIEIIK;IIEIIK;IIEIIK;IIEIIK;IIEIIK;IIEIIK;IIEIIK;KIIEIIK;IIEIIK;IIEIIK;IIEIIK;IIEIIK;IIEIIK;IIEIIK;KIIEIIK;IIEIIK;IIEIIK;IIEIIK;EITIEQQNMNIAEDR;IIEIIK;IIEIIK;IIEIIK;IIEIIK;IIEIIK;IIEIIK;IIEIIK;IIEIIK;IIEIIK;IIEIIK;IIEIIK;IIEIIK;IIEIIK;IIEIIK;IIEIIK;IIEIIK;IIEIIK;IIEIIK;IIEIIK;IIEIIK;IIEIIK;IIEIIK;IIEIIK;IIEIIK;IIEIIK;IIEIIK;IIEIIK;IIEIIK;IIEIIK;IIEIIK;IIEIIK;IIEIIK;IIEIIK;IIEIIK;IIEIIK;IIEIIK;IIEIIK;IIEIIK;IIEIIK;IIEIIK;IIEIIK;IIEIIK;KIIEIIK;IIEIIK;IIEIIK;IIEIIK;KIIEIIK;IIEIIK;IIEIIK;IIEIIK;IIEIIK;IIEIIK;KIIEIIK;IIEIIK;IIEIIK;IIEIIK;IIEIIK;IIEIIK;IIEIIK;IIEIIK;IIEIIK;IIEIIK;IIEIIK;IIEIIK;IIEIIK;IIEIIK;IIEIIK;IIEIIK;IIEIIK;IIEIIK;IIEIIK;IIEIIK;IIEIIK;IIEIIK;IIEIIK;IIEIIK;IIEIIK;IIEIIK;KIIEIIK;IIEIIK;IIEIIK;IIEIIK;IIEIIK;IIEIIK;IIEIIK;IIEIIK;IIEIIK;IIEIIK;IIEIIK;IIEIIK;IIEIIK;IIEIIK;IIEIIK;IIEIIK;IIEIIK;IIEIIK;IIEIIK;IIEIIK;IIEIIK;IIEIIK;IIEIIK;IIEIIK;IIEIIK;IIEIIK;IIEIIK;IIEIIK;IIEIIK;IIEIIK;IIEIIK;IIEIIK;IIEIIK;IIEIIK;IIEIIK;VDPVTDIVTIVGQR;WINGSYFAIIEAIK;VDPVTDIVTIVGQR;WINGSYFAIIEAIK;IIEIIK;IIEIIK;IIEIIK;IIEIIK;IIEIIK;IDDISWGTK;IIEIIK;IIEIIK;IIEIIK;IIEIIK;IIEIIK;IIEIIK;WINGSYFAIIEAIK;IIEIIK;IIEIIK;IIEIIK;IIEIIK;IIEIIK;IIEIIK;IIEIIK;IIEIIK;IIEIIK;KIIEIIK;IIEIIK;IIEIIK;IIEIIK;IIEIIK;IIEIIK;IIEIIK;IIEIIK;IIEIIK;IIEIIK;IIEIIK;IIEIIK;IIEIIK;IIEIIK;IIEIIK;IIEIIK;IIEIIK;IIEIIK;IIEIIK;IIEIIK;IIEIIK;IIEIIK;IIEIIK;IIEIIK;IIEIIK;IIEIIK;IIEIIK;IIEIIK;IIEIIK;IIEIIK;IIEIIK;IIEIIK;IIEIIK;IIEIIK;IIEIIK;IIEIIK;IIEIIK;IIEIIK;IIEIIK;IIEIIK;IIEIIK;IIEIIK;IIEIIK;IIEIIK;IIEIIK;IIEIIK;IIEIIK;IIEIIK;IIEIIK;IIEIIK;IIEIIK;IIEIIK;IIEIIK;IIEIIK;IIEIIK;IIEIIK;IIEIIK;IIEIIK;IIEIIK;IIEIIK;IIEIIK;IIEIIK;IIEIIK;IIEIIK;IIEIIK;IIEIIK;IIEIIK;IIEIIK;IEAIKK;IIEIIK;IIEIIK;IIEIIK;KIIEIIK;KIIEIIK;KIIEIIK;KIIEIIK;KIIEIIK;KIIEIIK
>TTHERM_000749019
IIDEIK;FIIDPK;FIIDPK;IIDEIK;FIIDPK;FIIDPK;FIIDPK;FIIDPK;VNSFQQIK;FIIDPK;FIIDPK;FIIDPK;IIDEIK;FIIDPK;FIIDPK;IIDEIK;IIDEIK;QISIFK;EIIDEIK;FIIDPK;IIQIHK;QISIFK;FIIDPK;IIDEIK;FIIDPK;IIQIHK;IIDEIK;QISIFK;FIIDPK;FIIDPK
>g6028.t2
ITNIIK;FSDIIK;IEIIESNFSR;EQEEIER;ITNIIK;ITNIIK;ITNIIK;EQEEIER;ITNIIK;KININK;FSDIIK;ITNIIK;ITNIIK;FSDIIK;NITNIIK;FSDIIK;FSDIIK;ITNIIK;FSDIIK;NEDINIIEQQQQEEK;FSDIIK;ITNIIK;ITNIIK;ITNIIK;ITNIIK;ITNIIK;ITNIIK;ITNIIK;ITNIIK;ITNIIK;ITNIIK;ITNIIK;ITNIIK;ITNIIK;ITNIIK;IINKNK;IYNQYIK;ITNIIK;ITNIIK;ITNIIK;ITNIIK;ITNIIK;EQEEIER;ITNIIK;EQEEIER;ITNIIK;ITNIIK;ITNIIK;ITNIIK;ITNIIK;ITNIIK;ITNIIK;ITNIIK;NEDINIIEQQQQEEKIHQDAINK;ITNIIK;ITNIIK;TIKININK;EVQNIINKINEIFK;ITNIIK;TIKININK;NEDINIIEQQQQEEK;ITNIIK;ITNIIK;ITNIIK
>TTHERM_000550838
IIFIIK;IIFIIK;IIFIIK;NIIFIK;IIFIKK;IIFIIK;IIFIIK;NIIFIK;NIIFIK;IIFIIK;IIFIIK;IIFIIK;IAEIIK;NIIFIK;IIFIIK;IAEIIK;IAEIIK;IIFIIK;IAEIIK;IIFIIK;IIFIIK;IIFIKK;IIFIIK;NIIFIK;NIIFIK;IIFIIK;IIFIKK;IIFIIK;NIIFIK;NIIFIK;IIFIIK;INIIFIK;IIFIIK;IIFIIK;INIIFIK;INIIFIK;IIFIIK;IIFIIK;IIFIIK;INIIFIK;IIFIIK;IIFIIK;IIFIIK;IIFIIK;IIFIIK;IIFIIK;IIFIIK;IIFIIK;IIFIKK;IIFIIK;IIFIIK;INIIFIK;INIIFIK;IIFIIK;IIFIIK;IIFIIK;IIFIIK;IIFIIK;INIIFIK;IIFIIK;IIFIIK;IIFIKK;IIFIIK;IIFIIK;IIFIIK;IIFIIK;IIFIIK;INIIFIK;IIFIIK;IIFIIK;IIFIIK;IIFIIK;NIIFIK;IIFIIK;IAEIIK;NIIFIK;IAEIIK;IIFIIK;NIIFIK;IIFIIK;IIFIIK;INIIFIK;TSNIIISINK;IAEIIK;IIFIIK;NIIFIK;IIFIIK;IIFIIK;NIIFIK;NIIFIK;NIIFIK;NIIFIK;IIFIIK;IIFIIK;IIFIIK;IIFIIK;NIIFIK;NIIFIK;NIIFIK;IIFIKK;NIIFIK;IIFIKK;IIFIKK;IIFIIK;IIFIIK;IIFIKK;IIFIKK;IAEIIK;IIFIKK;IAEIIK;NIIFIK;IIFIKK;NIIFIK;IIFIKK;IIFIKK;IIFIIK;IIFIIK;IIFIIK;IIFIIK;IIFIIK;IIFIIK;IIFIIK;IAEIIK;IIFIIK;IAEIIK;NIIFIK
>g22405.t1
ISNITIDIR;INISNIK;INISNIK;ISNITIDIR;ISNITIDIR;ITIDIR;IGDEGASGIGSGIAK;CINISNITIDIR;NITIDIR;ISNITIDIR;CINISNITIDIR;CINISNITIDIR;ISNITIDIR;CINISNITIDIR;NISNIK;CINISNITIDIR;CINISNITIDIR;CINISNITIDIR;CINISNITIDIR;CINISNITIDIR;CINISNITIDIR;INISNIK;CINISNITIDIR;IGDEGASGIGSGIAK;NQIGDEGASGIGSGIAK;CINISNITIDIR;ISNITIDIR;IGAIGASSIGSSIAK;CINISNITIDIR;CINISNITIDIR;ISNITIDIR;CINISNITIDIR;CINISNITIDIR;CINISNIK;CINISNITIDIR;ISNITIDIR;ISNITIDIR;CINISNITIDIR;CINISNITIDIR;CINISNITIDIR;CINISNITIDIR;CINISNITIDIR;ISNITIDIR;IGDEGASGIGSGIAK;CINISNITIDIR;GIAKCINISNITIDIR;CINISNITIDIR;CINISNITIQIR;CINISNIK;IGSSIAK;GASGIGSGIAK;NQIGDEGASGIGSGIAK;CINISNITIDIR;CINISNITIDIR;CINISNITIDIR;CINISNITIDIR;CINISNITIDIR;NQIGDEGASGIGSGIAK;CINISNITIDIR;ISNITIDIR;CINISNITIDIR;IGDEGASGIGSGIAK;CINISNITIDIR;CINISNITIDIR;NISNIK;ITIDIR;CINISNITIDIR;CINISNITIDIR;CINISNITIDIR;CINISNITIDIR;CINISNITIDIR;CINISNITIDIR;CINISNITIDIR;ISNITIDIR;INISNIK;ISNITIDIR;CINISNITIDIR;ISNITIDIR;CINISNITIDIR;CINISNITIDIR;ISNITIDIR;CINISNITIDIR;NITIDIR;CINISNITIDIR;CINISNITIDIR;ISNITIDIR;CINISNITIDIR;CINISNITIDIR;ITIDIR;ITIDIR;NITIDIR;CINISNITIDIR;CINISNITIDIR;CINISNITIDIR;CINISNITIDIR;CINISNITIDIR;CINISNITIDIR;CINISNITIDIR;ISNITIDIR;CINISNIK;CINISNIK;CINISNIK;CINISNIK;CINISNIK;CINISNIK;MIQQIK;CINISNIK;CINISNIK;CINISNITIDIR;NITIDIR;GDEGASGIGSGIAK;GDEGASGIGSGIAK;GDEGASGIGSGIA;GDEGASGIGSGIA;GDEGASGIGSGIA;GDEGASGIGSGIAK;GDEGASGIGSGIAK;GDEGASGIGSGIA
>TTHERM_00852890
IIQIIK;IIQIIK;IIQIIK;IIQIIK;IIQIIK;IIQIIK;IIQIIK;IIQIIK;IIQIIK;IIQIIK;IIQIIK;IIQIIK;IIQIIK;IIQIIK;IIQIIK;IIQIIK;IIQIIK;IIQIIK;IIQIIK;IIQIIK;IIQIIK;IIQIIK;IFIIGDK;IIQIIK;IIQIIK;IIQIIK;IIQIIK;IHIIAIAPK;IIQIIK;QNNIIK;IIQIIK;IIQIIK;IIQIIK;IIQIIK;IQKQNK;IIQIIK;SIPDEPDSDTSIIVIK;VANEPIIQIIK;VANEPIIQIIK;AYPNTIYATK;IIQIIK;IIQIIK;IIQIIK;IIQIIK;IIQIIK;IHIIAIAPK;IIQIIK;IIQIIK;IIQIIK;IIQIIK;IIQIIK;IIQIIK;IIQIIK;VANEPIIQIIK;IIQIIK;IIQIIK;IIQIIK;IIQIIK;IIYNQFGSR;IIQIIK;IIQIIK;IIQIIK;IIQIIK;IIQIIK;IIQIIK;IIQIIK;IIQIIK;IIQIIK;QNNIIK;IIQIIK;IIQIIK;IIQIIK;IIQIIK;IIQIIK;IIQIIK;IIQIIK;IYQYFK;IIQIIK;IIQIIK;IIQIIK;IIQIIK;IIQIIK;IIQIIK;IIQIIK;IIQIIK;IIQIIK;IIQIIK;IFIIGDK;IIQIIK;EVQFINTFSYR;IIQIIK;IIQIIK;IIQIIK;IIQIIK;IIQIIK;IIQIIK;IIQIIK;IIQIIK;IIQIIK;IIQIIK;IIQIIK;IIQIIK;IIQIIK;IIQIIK;IIQIIK;IIQIIK;IIQIIK;IIQIIK;IYQYFK;IIQIIK;IIQIIK;IIQIIK;QINQKQIANK;IIQIIK;EVQFINTFSYR;IIQIIK;IIQIIK;IIQIIK;IIQIIK;IIQIIK;IIQIIK;IIQIIK;EVQFINTFSYR;IIQIIK;IIQIIK;IFIIGDK;IIQIIK;IIQIIK;IIQIIK;IIQIIK;IIQIIK;IIQIIK;IIQIIK;IIQIIK;IIQIIK;IIQIIK;IFIIGDK;IIQIIK;IIQIIK;IIQIIK;IIQIIK;IIQIIK;IIQIIK;VANEPIIQIIK;QNNIIK;IIQIIK;IIQIIK;EVQFINTFSYR;EVQFINTFSYR;ITSTSTYIIVHEK;IHIIAIAPK;VANEPIIQIIK;IIYNQFGSR;VANEPIIQIIK;VANEPIIQIIK;IFIIGDK;VANEPIIQIIK;IIQIIK;IFIIGDK;IIQIIK;IIQIIK;IHIIAIAPK;IIQIIK;IIQIIK;IIQIIK;IIQIIK;IIQIIK;IIQIIK;IHIIAIAPK;IIQIIK;IIQIIK;IGNIHVYFR;IIQIIK;IIQIIK;IIQIIK;IFIIGDK;VDEVIIATIGIDNSIR;IQQTIISSDIEIISK;SIPDEPDSDTSIIVIK;VANEPIIQIIK;ITEEAINIYEK;EVQFINTFSYR;IGNIHVYFR;ITEEAINIYEK;VANEPIIQIIK;IIQIIK;IGNIHVYFR;IIQIIK;IIQIIK;IHIIAIAPK;IFIIGDK;IFIIGDK;IIQIIK;IIQIIK;IIQIIK;IIQIIK;IIQIIK;IIQIIK;IIQIIK;IAEGIK;IIQIIK;IDINQK;IIQIIK;ITSTSTYIIVHEK;VANEPIIQIIK;IDINQK;IDINQK;IIQIIK;IIQIIK;IIQIIK;IFIIGDK;IIQIIK;IFIIGDK;IIQIIK;IIQIIK;IIQIIK;IIQIIK;IIQIIK;IIQIIK;TQIHINNPK;IIQIIK;IIQIIK;IIQIIK;IGNIHVYFR;IIQIIK;IIQIIK;IIQIIK;IGNIHVYFR;IIQIIK;IIQIIK;IIQIIK;IIQIIK;IIQIIK;IIQIIK;IIQIIK;IIYNQFGSR;IIQIIK;IIQIIK;IIQIIK;IIQIIK;IIQIIK;IIQIIK;IIQIIK;IIQIIK;IIQIIK;IIQIIK;QINQKQIANK;IIQIIK;IGNIHVYFR;IGNIHVYFR;IIQIIK;VANEPIIQIIK;VANEPIIQIIK;VANEPIIQIIK;VANEPIIQIIK;AYPNTIYATK;VANEPIIQIIK;SIPDEPDSDTSIIVIK;IIQIIK;IIQIIK;IIQIIK;IFIIGDK;IGNIHVYFR;IIQIIK;IIQIIK;IIQIIK;IIQIIK;IIQIIK;IIQIIK;IIQIIK;IIQIIK;IIQIIK;IIQIIK;IIQIIK;IIQIIK;IIQIIK;IIQIIK;IIQIIK;IIQIIK;INQFEIYQK;IIQIIK;IGNIHVYFR;IIQIIK;IIQIIK;IIQIIK;IIQIIK;IIQIIK;IIQIIK;IIQIIK;IIQIIK;EVQFINTFSYR;IIQIIK;EVQFINTFSYR;IIQIIK;INQFEIYQK;INQFEIYQK;VANEPIIQIIK;IIQIIK;QINQKQIANK;IIQIIK;IIQIIK;IHIIAIAPK;IIQIIK;IIQIIK;INQFEIYQK;IIQIIK;IHIIAIAPK;IIQIIK;IIQIIK;IIQIIK;IIQIIK;IIQIIK;IIQIIK;IIQIIK;IIQIIK;IIQIIK;IIQIIK;IIQIIK;IIQIIK;IIQIIK;IIQIIK;IIQIIK;IIQIIK;IIQIIK;IIQIIK;IIQIIK;IIQIIK;IIQIIK;IIQIIK;IIQIIK;IIQIIK;IIQIIK;VANEPIIQIIK;IIQIIK;SIIVIK;IHIIAIAPK;IIQIIK;IIQIIK;IIQIIK;IIQIIK;IIQIIK;IIQIIK;IIQIIK;IIQIIK;IIQIIK;IIQIIK;IIQIIK;IIQIIK;IIQIIK;IIQIIK;IFIIGDK;IIQIIK;IIQIIK;IIQIIK;IIQIIK;SIIVIK;IIQIIK;VANEPIIQIIK;IIQIIK;IIQIIK;IIQIIK;IIQIIK;VANEPIIQIIK;IGNIHVYFR;IIQIIK;IIQIIK;IIQIIK;IFIIGDK;VANEPIIQIIK;IIQIIK;PDEPDSDTSIIVIK;SIPDEPDSDTSIIVIK;EPFDIEIQK;VANEPIIQIIK;PDSDTSIIVIK;AYPNTIYATK;IIQIIK;IIQIIK;IIDINQK;IIYNQFGSR;IIQIIK;VKVANEPIIQIIK;KIEIIQK;ISKEIK;IIDINQK;PNTIYATK;IIQIIK;SIPDEPDSDTSIIVIKNNIMIWNNQNNIIK;VANEPIIQIIK;QVDQSQQQHQTIK;QVDQSQQQHQTIK;QVDQSQQQHQTIK;QVDQSQQQHQTIK;QVDQSQQQHQTIK;QVDQSQQQHQTIK;QVDQSQQQHQTIK;QVDQSQQQHQTIK;QVDQSQQQHQTIK;QVDQSQQQHQTIK;QVDQSQQQHQTIK;QVDQSQQQHQTIK;QVDQSQQQHQTIK;QVDQSQQQHQTIK;QVDQSQQQHQTIK;QVDQSQQQHQTIK;QVDQSQQQHQTIK;QVDQSQQQHQTIK;QVDQSQQQHQTIK;QVDQSQQQHQTIK;QVDQSQQQHQTIK;QVDQSQQQHQTIK;QVDQSQQQHQTIK;QVDQSQQQHQTIK
>TTHERM_01298570
AHSIDFIEVVKPAPSYIIIGTGK;AHSIDFIEVVKPAPSYIIIGTGK;SNVNPTIDVFNFSEEFIK;NVNPTIDVFNFSEEFIK;AHSIDFIEVVKPAPSYIIIGTGK;FFIEESIYDRFTK;NVNPTIDVFNFSEEFIK;AHSIDFIEVVKPAPSYIIIGTGK;FFIEESIYDRFTK;QFYNPKSNVNPTIDVFNFSEEFIK;FFIEESIYDR;FFIEESIYDR;FFIEESIYDRFTK;SNVNPTIDVFNFSEEFIK;SNVNPTIDVFNFSEEFIK;AHSIDFIEVVKPAPSYIIIGTGK;NVNPTIDVFNFSEEFIK;SNVNPTIDVFNFSEEFIK;SNVNPTIDVFNFSEEFIK;AHSIDFIEVVKPAPSYIIIGTGK;AHSIDFIEVVKPAPSYIIIGTGK;SNVNPTIDVFNFSEEFIK;FFIEESIYDRFTK;SNVNPTIDVFNFSEEFIK;NVNPTIDVFNFSEEFIK;AHSIDFIEVVKPAPSYIIIGTGK;AHSIDFIEVVKPAPSYIIIGTGK;AHSIDFIEVVKPAPSYIIIGTGK;AHSIDFIEVVKPAPSYIIIGTGK;FFIEESIYDR;AHSIDFIEVVKPAPSYIIIGTGK;AHSIDFIEVVKPAPSYIIIGTGK;AHSIDFIEVVKPAPSYIIIGTGK;FFIEESIYDR;FFIEESIYDR;HSIDFIEVVKPAPSYIIIGTGK;SNVNPTIDVFNFSEEFIK;SNVNPTIDVFNFSEEFIK;SNVNPTIDVFNFSEEFIK;SNVNPTIDVFNFSEEFIK;SNVNPTIDVFNFSEEFIK;AHSIDFIEVVKPAPSYIIIGTGK;AHSIDFIEVVKPAPSYIIIGTGK;AHSIDFIEVVKPAPSYIIIGTGK;AHSIDFIEVVKPAPSYIIIGTGK;IPIQNFQIAK;AHSIDFIEVVKPAPSYIIIGTGK;FFIEESIYDR;AHSIDFIEVVKPAPSYIIIGTGK;FFIEESIYDR;AHSIDFIEVVKPAPSYIIIGTGK;AHSIDFIEVVKPAPSYIIIGTGK;FFIEESIYDR;AHSIDFIEVVKPAPSYIIIGTGK;IPIQNFQIAK;EKFFIEESIYDR;EKFFIEESIYDR;AHSIDFIEVVKPAPSYIIIGTGK;AHSIDFIEVVKPAPSYIIIGTGK;AHSIDFIEVVKPAPSYIIIGTGK;SNVNPTIDVFNFSEEFIK;SNVNPTIDVFNFSEEFIK;AHSIDFIEVVKPAPSYIIIGTGK;AHSIDFIEVVKPAPSYIIIGTGK;SNVNPTIDVFNFSEEFIK;AHSIDFIEVVKPAPSYIIIGTGK;AHSIDFIEVVKPAPSYIIIGTGK;SNVNPTIDVFNFSEEFIK;SNVNPTIDVFNFSEEFIK;SNVNPTIDVFNFSEEFIK;FFIEESIYDR;IPIQNFQIAK;EKFFIEESIYDR;IFPQQIFIWDVQTASDIR;AHSIDFIEVVKPAPSYIIIGTGK;AHSIDFIEVVKPAPSYIIIGTGK;FFIEESIYDR;SNVNPTIDVFNFSEEFIKK;SNVNPTIDVFNFSEEFIK;IPIQNFQIAK;SNVNPTIDVFNFSEEFIKK;SNVNPTIDVFNFSEEFIK;SNVNPTIDVFNFSEEFIK;SNVNPTIDVFNFSEEFIKK;FFIEESIYDR;SNVNPTIDVFNFSEEFIK;FFIEESIYDR;FFIEESIYDRFTK;AHSIDFIEVVKPAPSYIIIGTGK;FFIEESIYDR;SNVNPTIDVFNFSEEFIKK;FFIEESIYDR;FFIEESIYDRFTK;YIIIGTGKEKFFIEESIYDR;TGKEKFFIEESIYDR;AHSIDFIEVVKPAPSYIIIGTGK;AHSIDFIEVVKPAPSYIIIGTGK;AHSIDFIEVVKPAPSYIIIGTGK;SNVNPTIDVFNFSEEFIK;AHSIDFIEVVKPAPSYIIIGTGK;SNVNPTIDVFNFSEEFIK;AHSIDFIEVVKPAPSYIIIGTGK;AHSIDFIEVVKPAPSYIIIGTGK;SNVNPTIDVFNFSEEFIK;SNVNPTIDVFNFSEEFIK;EKFFIEESIYDR;FFIEESIYDR;FFIEESIYDR;SNVNPTIDVFNFSEEFIK;AHSIDFIEVVKPAPSYIIIGTGK;SNVNPTIDVFNFSEEFIK;AHSIDFIEVVKPAPSYIIIGTGK;SNVNPTIDVFNFSEEFIK;FFIEESIYDR;FFIEESIYDR;AHSIDFIEVVKPAPSYIIIGTGK;FFIEESIYDR;FFIEESIYDR;DGQFYNPK;SNVNPTIDVFNFSEEFIK;FFIEESIYDR;FFIEESIYDR;SNVNPTIDVFNFSEEFIK;SNVNPTIDVFNFSEEFIK;SNVNPTIDVFNFSEEFIK;AHSIDFIEVVKPAPSYIIIGTGK;AHSIDFIEVVKPAPSYIIIGTGK;SNVNPTIDVFNFSEEFIK;SNVNPTIDVFNFSEEFIK;AHSIDFIEVVKPAPSYIIIGTGK;AHSIDFIEVVKPAPSYIIIGTGK;IPIQNFQIAKDGQFYNPKSNVNPTIDVFNFSEEFIK;IEVVKPAPSYIIIGTGK;IPIQNFQIAK;SNVNPTIDVFNFSEEFIK;SNVNPTIDVFNFSEEFIK;HSIDFIEVVKPAPSYIIIGTGK;SNVNPTIDVFNFSEEFIK;SNVNPTIDVFNFSEEFIK;AHSIDFIEVVKPAPSYIIIGTGK;SNVNPTIDVFNFSEEFIK;AHSIDFIEVVKPAPSYIIIGTGK;AHSIDFIEVVKPAPSYIIIGTGK;SNVNPTIDVFNFSEEFIK;FFIEESIYDR;IPIQNFQIAK;FFIEESIYDR;FFIEESIYDR;FFIEESIYDRFTK;AHSIDFIEVVKPAPSYIIIGTGK;AHSIDFIEVVKPAPSYIIIGTGK;FFIEESIYDR;SNVNPTIDVFNFSEEFIK;FFIEESIYDRFTK;AHSIDFIEVVKPAPSYIIIGTGK;AHSIDFIEVVKPAPSYIIIGTGK;AHSIDFIEVVKPAPSYIIIGTGK;GKEKFFIEESIYDR;FFIEESIYDRFTK;HSIDFIEVVKPAPSYIIIGTGK;AHSIDFIEVVKPAPSYIIIGTGK;SNVNPTIDVFNFSEEFIK;SNVNPTIDVFNFSEEFIK;SNVNPTIDVFNFSEEFIK;AHSIDFIEVVKPAPSYIIIGTGK;SNVNPTIDVFNFSEEFIK;AHSIDFIEVVKPAPSYIIIGTGK;SNVNPTIDVFNFSEEFIK;AHSIDFIEVVKPAPSYIIIGTGK;AHSIDFIEVVKPAPSYIIIGTGK;SNVNPTIDVFNFSEEFIK;AHSIDFIEVVKPAPSYIIIGTGK;SNVNPTIDVFNFSEEFIK;AHSIDFIEVVKPAPSYIIIGTGK;FFIEESIYDR;IPIQNFQIAK;AHSIDFIEVVKPAPSYIIIGTGK;FFIEESIYDR;FFIEESIYDR;AHSIDFIEVVKPAPSYIIIGTGK;AHSIDFIEVVKPAPSYIIIGTGK;FFIEESIYDR;FFIEESIYDRFTK;FFIEESIYDR;AHSIDFIEVVKPAPSYIIIGTGK;SNVNPTIDVFNFSEEFIKK;FFIEESIYDR;FFIEESIYDR;PAPSYIIIGTGK;AHSIDFIEVVKPAPSYIIIGTGK;FFIEESIYDR;SDKFNPYDQEQAQK;SNVNPTIDVFNFSEEFIKK;SNVNPTIDVFNFSEEFIK;NRETKIPIQNFQIAK;SNVNPTIDVFNFSEEFIKK;ETKIPIQNFQIAK;SNVNPTIDVFNFSEEFIK;IPIQNFQIAK;IPIQNFQIAK;NRETKIPIQNFQIAK;ETKIPIQNFQIAK;ETKIPIQNFQIAK;KMQEIIK;NRETKIPIQNFQIAK
>TTHERM_00703920
KIDIFNAIDDVR;ISAVDEFMRSQGKVISQDQIIAFFR;INGDGRVTYADFAESIIPQEDAR;NIESIKDIICSSYDFNKIDIFNAIDDVR;VPNYINPDDGIINFSIETR;VPNYINPDDGIINFSIETR;ISNIIQAVAEGEQKTEVIR;AIIQDYGIFVSTNDIQTIIK;AIIQDYGIFVSTNDIQTIIK;TGQISATDIIDFIEQNK;AIIQDYGIFVSTNDIQTIIK;TGQISATDIIDFIEQNK;TGQISATDIIDFIEQNK;FSDFSEIVTPASIEYAAISK;ISNIIQAVAEGEQKTEVIR;ISNIIQAVAEGEQKTEVIR;TGQISATDIIDFIEQNK;VPNYINPDDGIINFSIETR;AIIQDYGIFVSTNDIQTIIK;VPNYINPDDGIINFSIETR;TGQISATDIIDFIEQNK;ISNIIQAVAEGEQKTEVIR;VISQDQIIAFFR;NIESIKDIICSSYDFNKIDIFNAIDDVR;TGQISATDIIDFIEQNK;ISNIIQAVAEGEQKTEVIR;AIIQDYGIFVSTNDIQTIIK;VISQDQIIAFFR;ISNIIQAVAEGEQKTEVIR;VISQDQIIAFFR;TGQISATDIIDFIEQNK;IFQAEIEAEYIR;FSDFSEIVTPASIEYAAISK;VISQDQIIAFFR;NIESIKDIICSSYDFNKIDIFNAIDDVR;IFQAEIEAEYIR;VISQDQIIAFFR;NKIDIFNAIDDVRTGSITISAVDEFMRSQGKVISQDQIIAFFR;VISQDQIIAFFRR;ISNIIQAVAEGEQK;SRVPNYINPDDGIINFSIETR;VTYADFAESIIPQEDAR;VISQDQIIAFFR;RPIFSIYDAFIAIDNIENGFITINDFK;TGQISATDIIDFIEQNK;ISNIIQAVAEGEQK;NIESIKDIICSSYDFNKIDIFNAIDDVR;TGQISATDIIDFIEQNK;ISNIIQAVAEGEQKTEVIR;VISQDQIIAFFR;IFQAEIEAEYIR;TGQISATDIIDFIEQNKIIVSHK;IFQAEIEAEYIR;IFQAEIEAEYIR;SDFSEIVTPASIEYAAISK;IFQAEIEAEYIR;IFQAEIEAEYIR;IFQAEIEAEYIR;IFQAEIEAEYIR;TGQISATDIIDFIEQNK;VPNYINPDDGIINFSIETRR;VISQDQIIAFFR;VISQDQIIAFFR;ISNIIQAVAEGEQK;IFQAEIEAEYIR;IFQAEIEAEYIR;ISNIIQAVAEGEQK;NIESIKDIICSSYDFNKIDIFNAIDDVR;ISNIIQAVAEGEQKTEVIR;IFQAEIEAEYIR;NAIDDVRTGSITISAVDEFMRSQGKVISQDQIIAFFR;VISQDQIIAFFRR;VISQDQIIAFFRR;GEQKTEVIRQVIAEQRHFEPQSAFRRIDQTKTGQISATDIIDFIEQNK;HDFNAEDAFR;VISQDQIIAFFR;TGQISATDIIDFIEQNK;IFQAEIEAEYIR;IFQAEIEAEYIR;SRVPNYINPDDGIINFSIETR;VISQDQIIAFFR;VISQDQIIAFFRR;IFQAEIEAEYIR;IFQAEIEAEYIR;IFQAEIEAEYIR;IFQAEIEAEYIR;IFQAEIEAEYIR;IFQAEIEAEYIR;ISNIIQAVAEGEQK;IFQAEIEAEYIR;NIESIKDIICSSYDFNKIDIFNAIDDVR;HDFNAEDAFR;IFQAEIEAEYIR;IFQAEIEAEYIR;VISQDQIIAFFRR;VISQDQIIAFFR;EAIQIIR;HDFNAEDAFR;IFQAEIEAEYIR;ISNIIQAVAEGEQKTEVIR;TGQISATDIIDFIEQNK;IFQAEIEAEYIR;DFNKIDIFNAIDDVR;VTYADFAESIIPQEDAR;IFQAEIEAEYIR;EAIQIIR;IFQAEIEAEYIR;EAIQIIR;FRHDFNAEDAFR;MRSQGKVISQDQIIAFFR;TGQISATDIIDFIEQNK;IFQAEIEAEYIR;MRSQGKVISQDQIIAFFR;RSQGKVISQDQIIAFFR;IFQAEIEAEYIR;AIIQDYGIFVSTNDIQTIIKR;AVDEFMRSQGKVISQDQIIAFFR;RSQGKVISQDQIIAFFR;IFQAEIEAEYIR;EAIQIIR;RRIDQTKTGQISATDIIDFIEQNK;ATDIIDFIEQNK;VTYADFAESIIPQEDARI;SAVDEFMRSQGKVISQDQIIAFFR;VISQDQIIAFFRR;ISNIIQAVAEGEQK;MRSQGKVISQDQIIAFFR;ISNIIQAVAEGEQK;EAIQIIR;IINKIFQAEIEAEYIR;TGSITISAVDEFMR;IFQAEIEAEYIR;VTYADFAESIIPQEDAR;EAIQIIR;IFQAEIEAEYIR;EAIQIIR;SDFSEIVTPASIEYAAISK;SQGKVISQDQIIAFFR;ISNIIQAVAEGEQKTEVIR;ISNIIQAVAEGEQKTEVIR;ISNIIQAVAEGEQKTEVIR;VPNYINPDDGIINFSIETR;NIESIKDIICSSYDFNKIDIFNAIDDVR;TGQISATDIIDFIEQNK;NIESIKDIICSSYDFNKIDIFNAIDDVR;AIIQDYGIFVSTNDIQTIIK;NIESIKDIICSSYDFNKIDIFNAIDDVR;TGQISATDIIDFIEQNK;TGQISATDIIDFIEQNK;NIESIKDIICSSYDFNKIDIFNAIDDVR;AIIQDYGIFVSTNDIQTIIK;TGQISATDIIDFIEQNK;ISNIIQAVAEGEQKTEVIR;TGQISATDIIDFIEQNK;TGQISATDIIDFIEQNK;AIIQDYGIFVSTNDIQTIIK;VISQDQIIAFFR;ISNIIQAVAEGEQKTEVIR;ISNIIQAVAEGEQKTEVIR;VISQDQIIAFFR;VTYADFAESIIPQEDAR;VTYADFAESIIPQEDAR;VPNYINPDDGIINFSIETR;VPNYINPDDGIINFSIETRR;ISNIIQAVAEGEQK;VPNYINPDDGIINFSIETRR;IFQAEIEAEYIR;VISQDQIIAFFR;VISQDQIIAFFR;ISNIIQAVAEGEQKTEVIR;VPNYINPDDGIINFSIETR;TGQISATDIIDFIEQNK;IFQAEIEAEYIR;VTYADFAESIIPQEDAR;VPNYINPDDGIINFSIETRR;HDFNAEDAFR;ISNIIQAVAEGEQK;VISQDQIIAFFR;VPNYINPDDGIINFSIETR;TGQISATDIIDFIEQNK;NIESIKDIICSSYDFNKIDIFNAIDDVR;TGQISATDIIDFIEQNK;VTYADFAESIIPQEDAR;ISNIIQAVAEGEQK;IFQAEIEAEYIR;IDQTKTGQISATDIIDFIEQNK;TGQISATDIIDFIEQNK;ISNIIQAVAEGEQKTEVIR;IFQAEIEAEYIR;IFQAEIEAEYIR;VPNYINPDDGIINFSIETR;IFQAEIEAEYIR;VISQDQIIAFFR;IFQAEIEAEYIR;TGQISATDIIDFIEQNK;IFQAEIEAEYIR;IFQAEIEAEYIR;IFQAEIEAEYIR;IFQAEIEAEYIR;NIESIKDIICSSYDFNKIDIFNAIDDVR;IFQAEIEAEYIR;IDIFNAIDDVR;IFQAEIEAEYIR;TGQISATDIIDFIEQNK;IFQAEIEAEYIR;TGQISATDIIDFIEQNK;ISNIIQAVAEGEQK;NIESIKDIICSSYDFNKIDIFNAIDDVR;NIESIKDIICSSYDFNKIDIFNAIDDVR;VTYADFAESIIPQEDAR;IFQAEIEAEYIR;IFQAEIEAEYIR;NIESIKDIICSSYDFNKIDIFNAIDDVR;VISQDQIIAFFRR;SRVPNYINPDDGIINFSIETR;VTYADFAESIIPQEDAR;SRVPNYINPDDGIINFSIETR;IFQAEIEAEYIR;IFQAEIEAEYIR;IFQAEIEAEYIR;TGQISATDIIDFIEQNKIIVSHK;IFQAEIEAEYIR;IFQAEIEAEYIR;IFQAEIEAEYIR;ISNIIQAVAEGEQKTEVIR;IFQAEIEAEYIR;NIESIKDIICSSYDFNKIDIFNAIDDVR;IFQAEIEAEYIR;ISNIIQAVAEGEQK;IFQAEIEAEYIR;AIIQDYGIFVSTNDIQTIIK;IFQAEIEAEYIR;IFQAEIEAEYIR;AFQDAEKDIGYQDYIAR;EQIVIDRDVEEIKNQISFR;ISNIIQAVAEGEQK;AIIQDYGIFVSTNDIQTIIKR;IDIFNAIDDVR;ISNIIQAVAEGEQKTEVIR;SRVPNYINPDDGIINFSIETR;IFQAEIEAEYIR;GNEEEHIVR;IFQAEIEAEYIR;VISQDQIIAFFRR;IFQAEIEAEYIR;IFQAEIEAEYIR;ISNIIQAVAEGEQK;VISQDQIIAFFRR;IFQAEIEAEYIR;AFQDAEKDIGYQDYIAR;IDIFNAIDDVR;IFQAEIEAEYIR;IFQAEIEAEYIR;IFQAEIEAEYIR;VPNYINPDDGIINFSIETR;VISQDQIIAFFRR;ISNIIQAVAEGEQK;IFQAEIEAEYIR;HFEPQSAFR;GNEEEHIVR;ISNIIQAVAEGEQKTEVIR;IFQAEIEAEYIR;HDFNAEDAFR;SQGKVISQDQIIAFFR;EQIVIDRDVEEIKNQISFR;VISQDQIIAFFRR;VISQDQIIAFFRR;VPNYINPDDGIINFSIETRR;VPNYINPDDGIINFSIETRR;IFQAEIEAEYIR;IFQAEIEAEYIR;VTFPEFMNEITPK;AIIQDYGIFVSTNDIQTIIK;HDFNAEDAFR;IINKIFQAEIEAEYIR;FRHDFNAEDAFR;IFQAEIEAEYIR;IFQAEIEAEYIR;IFQAEIEAEYIR;IFQAEIEAEYIR;IFQAEIEAEYIR;RIYKKIINKIFQAEIEAEYIR;EQIVIDRDVEEIKNQISFR;VISQDQIIAFFRR;TGSITISAVDEFMR;AIKEQIVIDR;HDFNAEDAFR;IFQAEIEAEYIR;VISQDQIIAFFRR;AIIQDYGIFVSTNDIQTIIK;TGSITISAVDEFMR;TGSITISAVDEFMR;IFQAEIEAEYIR;TGSITISAVDEFMR;IFQAEIEAEYIR;VISQDQIIAFFR;HDFNAEDAFR;HDFNAEDAFR;SRVPNYINPDDGIINFSIETR;HDFNAEDAFR;EAIQIIR;VTYADFAESIIPQEDAR;SRVPNYINPDDGIINFSIETR;IFQAEIEAEYIR;ISNIIQAVAEGEQKTEVIR;IFQAEIEAEYIR;IFQAEIEAEYIR;IIVSHKEAIQIIR;KIINKIFQAEIEAEYIR;ISNIIQAVAEGEQKTEVIR;HDFNAEDAFR;EQIVIDRDVEEIKNQISFR;IFQAEIEAEYIR;AIIQDYGIFVSTNDIQTIIK;VTYADFAESIIPQEDAR;GNEEEHIVR;IFQAEIEAEYIR;AIIQDYGIFVSTNDIQTIIKR;FRHDFNAEDAFR;VISQDQIIAFFR;EAIQIIR;EAIQIIR;EAIQIIR;HDFNAEDAFR;VPNYINPDDGIINFSIETR;IDIFNAIDDVR;ISNIIQAVAEGEQK;AIIQDYGIFVSTNDIQTIIK;AFQDAEKDIGYQDYIAR;IFQAEIEAEYIR;IFQAEIEAEYIR;HFEPQSAFR;IFQAEIEAEYIR;EAIQIIR;IFQAEIEAEYIR;TGSITISAVDEFMR;ISNIIQAVAEGEQK;IFQAEIEAEYIR;ISNIIQAVAEGEQKTEVIR;MRSQGKVISQDQIIAFFR;IIVSHK;VISQDQIIAFFR;IFQAEIEAEYIR;IFQAEIEAEYIR;VISQDQIIAFFRR;IFQAEIEAEYIR;EAIQIIR;VIEQEVK;IFQAEIEAEYIR;IFQAEIEAEYIR;TGSITISAVDEFMR;AIIQDYGIFVSTNDIQTIIK;IFQAEIEAEYIR;IINKIFQAEIEAEYIR;IFQAEIEAEYIR;IFQAEIEAEYIR;VTYADFAESIIPQEDAR;MRSQGKVISQDQIIAFFR;SAVDEFMRSQGKVISQDQIIAFFR;SFRHDFNAEDAFR;NIESIKDIICSSYDFNKIDIFNAIDDVR;VPNYINPDDGIINFSIETR;VTYADFAESIIPQEDAR;AIIQDYGIFVSTNDIQTIIK;AIIQDYGIFVSTNDIQTIIK;AIIQDYGIFVSTNDIQTIIK;AIIQDYGIFVSTNDIQTIIK;VPNYINPDDGIINFSIETR;TGQISATDIIDFIEQNK;AIIQDYGIFVSTNDIQTIIK;NIESIKDIICSSYDFNKIDIFNAIDDVR;TGQISATDIIDFIEQNK;TGQISATDIIDFIEQNK;VTYADFAESIIPQEDAR;VPNYINPDDGIINFSIETR;TGQISATDIIDFIEQNK;GQISATDIIDFIEQNK;VISQDQIIAFFR;IAIDNIENGFITINDFK;IFQAEIEAEYIR;TGQISATDIIDFIEQNK;IFQAEIEAEYIR;IFQAEIEAEYIR;VPNYINPDDGIINFSIETR;IFQAEIEAEYIR;VISQDQIIAFFR;IFQAEIEAEYIR;IFQAEIEAEYIR;IFQAEIEAEYIR;ISNIIQAVAEGEQK;VISQDQIIAFFR;IFQAEIEAEYIR;VISQDQIIAFFR;IFQAEIEAEYIR;VTYADFAESIIPQEDAR;IFQAEIEAEYIR;IFQAEIEAEYIR;IFQAEIEAEYIR;VISQDQIIAFFR;IFQAEIEAEYIR;VISQDQIIAFFR;IFQAEIEAEYIR;IFQAEIEAEYIR;HDFNAEDAFR;VISQDQIIAFFR;ISNIIQAVAEGEQK;TGQISATDIIDFIEQNK;KIINKIFQAEIEAEYIR;VISQDQIIAFFR;DNIENGFITINDFK;RPIFSIYDAFIAIDNIENGFITINDFK;IFQAEIEAEYIR;VTYADFAESIIPQEDARI;VISQDQIIAFFR;HDFNAEDAFR;IFQAEIEAEYIR;RSQGKVISQDQIIAFFR;VISQDQIIAFFR;VISQDQIIAFFR;AIIQDYGIFVSTNDIQTIIK;IFQAEIEAEYIR;VTYADFAESIIPQEDAR;ISNIIQAVAEGEQK;IFQAEIEAEYIR;ISNIIQAVAEGEQK;VTYADFAESIIPQEDAR;IFQAEIEAEYIR;IDIFNAIDDVR;KIINKIFQAEIEAEYIR;IDQTKTGQISATDIIDFIEQNK;RSQGKVISQDQIIAFFR;VISQDQIIAFFR;DIICSSYDFNKIDIFNAIDDVR;QGKVISQDQIIAFFR;ISNIIQAVAEGEQKTEVIR;RPIFSIYDAFIAIDNIENGFITINDFK;QGKVISQDQIIAFFR;RSQGKVISQDQIIAFFR;IFQAEIEAEYIR;ISNIIQAVAEGEQK;ISNIIQAVAEGEQK;VISQDQIIAFFR;ISAVDEFMRSQGKVISQDQIIAFFR;ATDIIDFIEQNK;RSQGKVISQDQIIAFFR;VISQDQIIAFFR;ISNIIQAVAEGEQKTEVIR;ISAVDEFMRSQGKVISQDQIIAFFR;ISAVDEFMRSQGKVISQDQIIAFFR;VTYADFAESIIPQEDAR;IFQAEIEAEYIR;QGKVISQDQIIAFFR;KIINKIFQAEIEAEYIR;IFQAEIEAEYIR;VTYADFAESIIPQEDAR;MRSQGKVISQDQIIAFFR;IAIDNIENGFITINDFK;HDFNAEDAFR;IFQAEIEAEYIR;IIDINGDGR;ISNIIQAVAEGEQK;IFQAEIEAEYIR;HDFNAEDAFR;MRSQGKVISQDQIIAFFR;KKIINKIFQAEIEAEYIR;IFQAEIEAEYIR;IFQAEIEAEYIR;IFQAEIEAEYIR;IFQAEIEAEYIR;DINGDGRVTYADFAESIIPQEDAR;IFQAEIEAEYIR;FIEQNK;SDFSEIVTPASIEYAAISK;YYIEDGESIPYEAEWSIAR;TINRISNIIQAVAEGEQK;GFITINDFKAIIQDYGIFVSTNDIQTIIK;RSQGKVISQDQIIAFFR;SIARVIEQEVKNYRNIESIKDIICSSYDFNKIDIFNAIDDVR;RSQGKVISQDQIIAFFR;SIARVIEQEVKNYRNIESIKDIICSSYDFNKIDIFNAIDDVR;ISAVDEFMRSQGKVISQDQIIAFFR;VTYADFAESIIPQEDAR;AEGEQKTEVIR;FQAEIEAEYIR;ISNIIQAVAEGEQKTEVIR;VPNYINPDDGIINFSIETR;AIIQDYGIFVSTNDIQTIIK;NIESIKDIICSSYDFNKIDIFNAIDDVR;AIIQDYGIFVSTNDIQTIIK;DIICSSYDFNKIDIFNAIDDVR;AIKEQIVIDRDVEEIK;AIIQDYGIFVSTNDIQTIIK;AIIQDYGIFVSTNDIQTIIK;FSDFSEIVTPASIEYAAISK;AIIQDYGIFVSTNDIQTIIK;VPNYINPDDGIINFSIETR;ISNIIQAVAEGEQKTEVIR;VTYADFAESIIPQEDAR;FSDFSEIVTPASIEYAAISK;AIIQDYGIFVSTNDIQTIIK;NIESIKDIICSSYDFNK;TGQISATDIIDFIEQNK;NIESIKDIICSSYDFNK;DIICSSYDFNKIDIFNAIDDVR;AIIQDYGIFVSTNDIQTIIK;NIESIKDIICSSYDFNK;VTYADFAESIIPQEDAR;SRVPNYINPDDGIINFSIETR;ISNIIQAVAEGEQKTEVIR;TGQISATDIIDFIEQNK;VTYADFAESIIPQEDAR;NIESIKDIICSSYDFNK;VTYADFAESIIPQEDAR;DIICSSYDFNKIDIFNAIDDVR;VTYADFAESIIPQEDAR;VPNYINPDDGIINFSIETR;DIICSSYDFNKIDIFNAIDDVR;EQIVIDRDVEEIKNQISFR;NIESIKDIICSSYDFNKIDIFNAIDDVR;EQIVIDRDVEEIK;VTYADFAESIIPQEDAR;TGQISATDIIDFIEQNK;ISNIIQAVAEGEQKTEVIR;NIESIKDIICSSYDFNKIDIFNAIDDVR;VTYADFAESIIPQEDAR;VPNYINPDDGIINFSIETR;ISNIIQAVAEGEQKTEVIR;VPNYINPDDGIINFSIETR;NIESIKDIICSSYDFNKIDIFNAIDDVR;VTYADFAESIIPQEDAR;AIIQDYGIFVSTNDIQTIIK;EQIVIDRDVEEIKNQISFR;AIIQDYGIFVSTNDIQTIIK;EQIVIDRDVEEIK;VPNYINPDDGIINFSIETR;NIESIKDIICSSYDFNKIDIFNAIDDVR;VPNYINPDDGIINFSIETR;ISNIIQAVAEGEQK;ISNIIQAVAEGEQKTEVIR;DIICSSYDFNKIDIFNAIDDVR;VPNYINPDDGIINFSIETR;TGQISATDIIDFIEQNK;NIESIKDIICSSYDFNKIDIFNAIDDVR;TGQISATDIIDFIEQNK;DIICSSYDFNKIDIFNAIDDVR;DIICSSYDFNKIDIFNAIDDVR;VPNYINPDDGIINFSIETR;AIIQDYGIFVSTNDIQTIIK;VTYADFAESIIPQEDAR;RPIFSIYDAFIAIDNIENGFITINDFK;VPNYINPDDGIINFSIETR;TGQISATDIIDFIEQNK;ITSSKAFQDAEKDIGYQDYIAR;ISNIIQAVAEGEQK;FSDFSEIVTPASIEYAAISK;NIESIKDIICSSYDFNKIDIFNAIDDVR;EQIVIDRDVEEIKNQISFR;VISQDQIIAFFR;AFQDAEKDIGYQDYIAR;AFQDAEKDIGYQDYIAR;AFQDAEKDIGYQDYIAR;HFEPQSAFRRIDQTKTGQISATDIIDFIEQNK;ISNIIQAVAEGEQK;IDIFNAIDDVR;VISQDQIIAFFR;IFQAEIEAEYIR;VISQDQIIAFFR;FSDFSEIVTPASIEYAAISK;FEFEISINDIGIYPTKDEIHIFYK;IFQAEIEAEYIR;VISQDQIIAFFR;IDIFNAIDDVR;SRVPNYINPDDGIINFSIETR;IFQAEIEAEYIR;VISQDQIIAFFR;DVEEIKNQISFR;IFQAEIEAEYIR;ISNIIQAVAEGEQK;NIESIKDIICSSYDFNK;VISQDQIIAFFR;DIICSSYDFNKIDIFNAIDDVR;EGYYIEDGESIPYEAEWSIAR;IFQAEIEAEYIR;IDIFNAIDDVR;IDQTKTGQISATDIIDFIEQNK;VISQDQIIAFFR;NIESIKDIICSSYDFNK;NIESIKDIICSSYDFNKIDIFNAIDDVR;IFQAEIEAEYIR;IDIFNAIDDVR;IFQAEIEAEYIR;VISQDQIIAFFR;ISNIIQAVAEGEQK;AIKEQIVIDR;SRVPNYINPDDGIINFSIETR;IFQAEIEAEYIR;NIESIKDIICSSYDFNKIDIFNAIDDVR;IDIFNAIDDVR;IFQAEIEAEYIR;VISQDQIIAFFR;EQIVIDRDVEEIKNQISFR;HDFNAEDAFR;ISNIIQAVAEGEQKTEVIR;ISNIIQAVAEGEQKTEVIR;ISNIIQAVAEGEQKTEVIR;IFQAEIEAEYIR;VISQDQIIAFFR;ISNIIQAVAEGEQKTEVIR;DIICSSYDFNKIDIFNAIDDVR;IDIFNAIDDVR;ISNIIQAVAEGEQK;DVEEIKNQISFR;IDIFNAIDDVR;VISQDQIIAFFR;FSDFSEIVTPASIEYAAISK;ISNIIQAVAEGEQK;IFQAEIEAEYIR;TGQISATDIIDFIEQNK;VTYADFAESIIPQEDAR;VTYADFAESIIPQEDAR;VTFPEFMNEITPK;NIESIKDIICSSYDFNKIDIFNAIDDVR;EQIVIDRDVEEIKNQISFR;YINPDDGIINFSIETR;VISQDQIIAFFR;IFQAEIEAEYIR;VISQDQIIAFFR;AIIQDYGIFVSTNDIQTIIK;DVEEIKNQISFR;DIICSSYDFNKIDIFNAIDDVR;EQIVIDRDVEEIKNQISFR;TGQISATDIIDFIEQNK;VISQDQIIAFFR;IDIFNAIDDVR;EQIVIDRDVEEIK;HDFNAEDAFR;IDIFNAIDDVR;EQIVIDRDVEEIKNQISFR;ISNIIQAVAEGEQK;IFQAEIEAEYIR;NIESIKDIICSSYDFNKIDIFNAIDDVR;WSIARVIEQEVKNYRNIESIKDIICSSYDFNKIDIFNAIDDVR;SRVPNYINPDDGIINFSIETR;VTYADFAESIIPQEDAR;ISNIIQAVAEGEQK;IFQAEIEAEYIR;GNEEEHIVR;IFQAEIEAEYIR;FEFEISINDIGIYPTKDEIHIFYK;VTFPEFMNEITPK;VPNYINPDDGIINFSIETR;IDIFNAIDDVR;IFQAEIEAEYIR;ISNIIQAVAEGEQK;NIESIKDIICSSYDFNKIDIFNAIDDVR;TGQISATDIIDFIEQNK;IFQAEIEAEYIR;NIESIKDIICSSYDFNKIDIFNAIDDVR;ISNIIQAVAEGEQKTEVIR;EQIVIDRDVEEIKNQISFR;TGSITISAVDEFMR;IDIFNAIDDVR;AFQDAEKDIGYQDYIAR;EQIVIDRDVEEIKNQISFR;HDFNAEDAFR;TINRISNIIQAVAEGEQK;DIICSSYDFNK;IFQAEIEAEYIR;AFQDAEKDIGYQDYIAR;AFQDAEKDIGYQDYIAR;ISNIIQAVAEGEQK;VISQDQIIAFFR;HDFNAEDAFR;TGQISATDIIDFIEQNK;HFEPQSAFR;IIDINGDGR;IFQAEIEAEYIR;IFQAEIEAEYIR;IFQAEIEAEYIR;IFQAEIEAEYIR;TGQISATDIIDFIEQNK;NIESIKDIICSSYDFNKIDIFNAIDDVR;VISQDQIIAFFR;VTYADFAESIIPQEDAR;IFQAEIEAEYIR;VISQDQIIAFFR;IFQAEIEAEYIR;IFQAEIEAEYIR;NIESIKDIICSSYDFNK;TGQISATDIIDFIEQNK;TGSITISAVDEFMR;DVEEIKNQISFR;AIKEQIVIDRDVEEIKNQISFR;AFQDAEKDIGYQDYIAR;ISNIIQAVAEGEQK;EQIVIDRDVEEIK;FEFEISINDIGIYPTKDEIHIFYK;IFQAEIEAEYIR;IFQAEIEAEYIR;VISQDQIIAFFR;INPDDGIINFSIETR;AIKEQIVIDRDVEEIK;TGSITISAVDEFMR;IFQAEIEAEYIR;ISNIIQAVAEGEQK;IFQAEIEAEYIR;IFQAEIEAEYIR;VISQDQIIAFFR;IFQAEIEAEYIR;HDFNAEDAFR;EQIVIDRDVEEIKNQISFR;IFQAEIEAEYIR;IICSSYDFNKIDIFNAIDDVR;ANIREGYYIEDGESIPYEAEWSIAR;IFQAEIEAEYIR;VISQDQIIAFFR;FEFEISINDIGIYPTKDEIHIFYK;IFQAEIEAEYIR;AFQDAEKDIGYQDYIAR;IFQAEIEAEYIR;AIKEQIVIDRDVEEIKNQISFR;IFQAEIEAEYIR;AFQDAEKDIGYQDYIAR;VISQDQIIAFFR;WSIARVIEQEVKNYRNIESIKDIICSSYDFNKIDIFNAIDDVR;IFQAEIEAEYIR;IFQAEIEAEYIR;VISQDQIIAFFR;QGKVISQDQIIAFFR;ISNIIQAVAEGEQK;IFQAEIEAEYIR;FEFEISINDIGIYPTKDEIHIFYK;AIKEQIVIDRDVEEIKNQISFR;HDFNAEDAFR;HDFNAEDAFR;AIIQDYGIFVSTNDIQTIIK;IFQAEIEAEYIR;NIESIKDIICSSYDFNK;VISQDQIIAFFR;SRVPNYINPDDGIINFSIETR;ISNIIQAVAEGEQK;EQIVIDRDVEEIKNQISFR;TGSITISAVDEFMR;ISNIIQAVAEGEQK;DIICSSYDFNKIDIFNAIDDVR;IFQAEIEAEYIR;TGSITISAVDEFMR;EAIQIIR;NIESIKDIICSSYDFNKIDIFNAIDDVR;YINPDDGIINFSIETR;VTFPEFMNEITPK;IDIFNAIDDVR;EAIQIIR;AIKEQIVIDRDVEEIKNQISFR;ISNIIQAVAEGEQK;HDFNAEDAFR;IFQAEIEAEYIR;IFQAEIEAEYIR;AIKEQIVIDRDVEEIKNQISFR;EIKNQISFRHDFNAEDAFRIFDKKARGYISKFEFEISINDIGIYPTK;AIKEQIVIDRDVEEIK;IINKIFQAEIEAEYIR;ISNIIQAVAEGEQK;ISAVDEFMRSQGKVISQDQIIAFFR;IFQAEIEAEYIR;GFHQTATSNINISK;EAIQIIR;AIKEQIVIDRDVEEIKNQISFR;VISQDQIIAFFR;EAIQIIR;AIKEQIVIDR;HDFNAEDAFR;EQIVIDRDVEEIKNQISFR;IINKIFQAEIEAEYIR;NIESIKDIICSSYDFNKIDIFNAIDDVR;AIIQDYGIFVSTNDIQTIIK;ISNIIQAVAEGEQK;ISNIIQAVAEGEQK;EQIVIDRDVEEIKNQISFR;VISQDQIIAFFR;RPIFSIYDAFIAIDNIE;TGSITISAVDEFMR;IPYEAEWSIAR;MRSQGKVISQDQIIAFFR;DIICSSYDFNKIDIFNAIDDVR;IVIDRDVEEIKNQISFR;VTYADFAESIIPQEDAR;IFQAEIEAEYIR;NIESIKDIICSSYDFNKIDIFNAIDDVR;IIDINGDGR;IFQAEIEAEYIR;VTYADFAESIIPQEDAR;IFQAEIEAEYIR;VTYADFAESIIPQEDAR;IIDINGDGR;IIDINGDGR;HFEPQSAFR;ISNIIQAVAEGEQK;HFEPQSAFR;FEFEISINDIGIYPTKDEIHIFYK;IFQAEIEAEYIR;EQIVIDRDVEEIKNQISFR;RSQGKVISQDQIIAFFR;FNKIDIFNAIDDVR;IFQAEIEAEYIR;TGQISATDIIDFIEQNK;ISNIIQAVAEGEQK;HFEPQSAFR;IFQAEIEAEYIR;AIKEQIVIDRDVEEIKNQISFR;VISQDQIIAFFR;IFQAEIEAEYIR;IINKIFQAEIEAEYIR;VISQDQIIAFFR;IFQAEIEAEYIR;AEGEQKTEVIR;IIDINGDGR;VTYADFAESIIPQEDAR;IIDINGDGR;RSQGKVISQDQIIAFFR;KKIINKIFQAEIEAEYIR;VPNYINPDDGIINFSIETR;VISQDQIIAFFR;IFQAEIEAEYIR;AIKEQIVIDRDVEEIK;ISNIIQAVAEGEQK;IFQAEIEAEYIR;IIDINGDGR;TGQISATDIIDFIEQNK;VPNYINPDDGIINFSIETR;DIGYQDYIAR;AVDEFMRSQGKVISQDQIIAFFR;MRSQGKVISQDQIIAFFR;EAIQIIR;TGQISATDIIDFIEQNK;IFQAEIEAEYIR;INKIFQAEIEAEYIR;IIDINGDGR;INKIFQAEIEAEYIR;IFQAEIEAEYIR;EAIQIIR;IIDINGDGR;IFQAEIEAEYIR;IIDINGDGR;IIDINGDGR;SAVDEFMRSQGKVISQDQIIAFFR;DNDGIIK;ISNIIQAVAEGEQK;IFQAEIEAEYIR;SRVPNYINPDDGIINFSIETR;AIKEQIVIDRDVEEIK;GNEEEHIVR;IIDINGDGR;IIVSHK;QIANIR;FITINDFKAIIQDYGIFVSTNDIQTIIK;IESIKDIICSSYDFNKIDIFNAIDDVR;EGEQKTEVIRQVIAEQRHFEPQSAFRRIDQTKTGQISATDIIDFIEQNK;ISAVDEFMRSQGKVISQDQIIAFFR;NKIDIFNAIDDVR;VPNYINPDDGIINFSIETR;NIESIKDIICSSYDFNKIDIFNAIDDVR;NIESIKDIICSSYDFNKIDIFNAIDDVR;FSDFSEIVTPASIEYAAISK;VTYADFAESIIPQEDAR;ISNIIQAVAEGEQKTEVIR;NIESIKDIICSSYDFNKIDIFNAIDDVR;FSDFSEIVTPASIEYAAISK;TGQISATDIIDFIEQNK;VTYADFAESIIPQEDAR;NIESIKDIICSSYDFNKIDIFNAIDDVR;VPNYINPDDGIINFSIETR;NIESIKDIICSSYDFNKIDIFNAIDDVR;TGQISATDIIDFIEQNK;VPNYINPDDGIINFSIETR;EQIVIDRDVEEIKNQISFR;NIESIKDIICSSYDFNKIDIFNAIDDVR;VTYADFAESIIPQEDAR;FSDFSEIVTPASIEYAAISK;AFQDAEKDIGYQDYIAR;EQIVIDRDVEEIKNQISFR;VISQDQIIAFFR;NIESIKDIICSSYDFNKIDIFNAIDDVR;AIKEQIVIDRDVEEIKNQISFR;TGQISATDIIDFIEQNK;TGQISATDIIDFIEQNK;VTYADFAESIIPQEDAR;VISQDQIIAFFR;VISQDQIIAFFR;ISNIIQAVAEGEQKTEVIR;AIIQDYGIFVSTNDIQTIIK;VISQDQIIAFFR;ISNIIQAVAEGEQK;IDIFNAIDDVR;IDIFNAIDDVR;TGQISATDIIDFIEQNK;IDIFNAIDDVR;VISQDQIIAFFR;VISQDQIIAFFR;VTYADFAESIIPQEDAR;TGQISATDIIDFIEQNK;VISQDQIIAFFR;VISQDQIIAFFR;IDIFNAIDDVR;VISQDQIIAFFR;VISQDQIIAFFR;IDIFNAIDDVR;ISNIIQAVAEGEQK;TGQISATDIIDFIEQNK;AIIQDYGIFVSTNDIQTIIK;VISQDQIIAFFR;TGSITISAVDEFMR;VISQDQIIAFFR;HDFNAEDAFR;ISNIIQAVAEGEQKTEVIR;VISQDQIIAFFR;VTYADFAESIIPQEDAR;IEDGESIPYEAEWSIAR;ISNIIQAVAEGEQKTEVIR;IDIFNAIDDVR;ISNIIQAVAEGEQK;VISQDQIIAFFR;IDIFNAIDDVR;SRVPNYINPDDGIINFSIETR;YINPDDGIINFSIETR;ISNIIQAVAEGEQK;ISNIIQAVAEGEQK;NIESIKDIICSSYDFNKIDIFNAIDDVR;VISQDQIIAFFR;VISQDQIIAFFR;GFHQTATSNINISK;VISQDQIIAFFR;VTYADFAESIIPQEDAR;VISQDQIIAFFRR;ISNIIQAVAEGEQK;EQIVIDRDVEEIKNQISFR;VISQDQIIAFFRR;VISQDQIIAFFR;TGQISATDIIDFIEQNK;ISNIIQAVAEGEQK;VISQDQIIAFFR;VISQDQIIAFFR;TGQISATDIIDFIEQNK;AIIQDYGIFVSTNDIQTIIK;EQIVIDRDVEEIKNQISFR;VAEGEQKTEVIR;GFHQTATSNINISK;EQIVIDRDVEEIKNQISFR;ISNIIQAVAEGEQK;VISQDQIIAFFR;VISQDQIIAFFR;VISQDQIIAFFR;ISNIIQAVAEGEQKTEVIR;ISNIIQAVAEGEQK;TGQISATDIIDFIEQNK;VISQDQIIAFFR;GFHQTATSNINISK;AIKEQIVIDRDVEEIKNQISFR;DIGYQDYIAR;GFHQTATSNINISK;IDIFNAIDDVR;VISQDQIIAFFR;ISNIIQAVAEGEQKTEVIR;RRIDQTKTGQISATDIIDFIEQNK;VISQDQIIAFFR;IFQAEIEAEYIR;ISNIIQAVAEGEQK;HDFNAEDAFR;TGQISATDIIDFIEQNK;VISQDQIIAFFR;IFQAEIEAEYIR;VISQDQIIAFFR;IFQAEIEAEYIR;TGQISATDIIDFIEQNK;AIKEQIVIDRDVEEIKNQISFR;FEFEISINDIGIYPTKDEIHIFYK;AIKEQIVIDRDVEEIKNQISFR;RSQGKVISQDQIIAFFR;AIKEQIVIDR;ISNIIQAVAEGEQKTEVIR;VISQDQIIAFFR;AIKEQIVIDRDVEEIK;EQIVIDRDVEEIKNQISFR;ISNIIQAVAEGEQK;IIVSHKEAIQIIR;VISQDQIIAFFR;IICSSYDFNKIDIFNAIDDVR;AFQDAEKDIGYQDYIAR;IIDINGDGRVTYADFAESIIPQEDAR;VISQDQIIAFFR;IFQAEIEAEYIR;ISNIIQAVAEGEQK;FNKIDIFNAIDDVR;KFSDFSEIVTPASIEYAAISKSRVPNYINPDDGIINFSIETR;RSQGKVISQDQIIAFFR;FSDFSEIVTPASIEYAAISK;FSDFSEIVTPASIEYAAISK;FSDFSEIVTPASIEYAAISK;VPNYINPDDGIINFSIETR;EGYYIEDGESIPYEAEWSIAR;VTYADFAESIIPQEDAR;VTYADFAESIIPQEDAR;TGQISATDIIDFIEQNK;VPNYINPDDGIINFSIETR;VTYADFAESIIPQEDAR;VTYADFAESIIPQEDAR;AIIQDYGIFVSTNDIQTIIK;AIIQDYGIFVSTNDIQTIIK;TGQISATDIIDFIEQNK;VPNYINPDDGIINFSIETR;VTYADFAESIIPQEDAR;TGQISATDIIDFIEQNK;NIESIKDIICSSYDFNKIDIFNAIDDVR;VISQDQIIAFFR;SRVPNYINPDDGIINFSIETR;AIIQDYGIFVSTNDIQTIIK;NIESIKDIICSSYDFNKIDIFNAIDDVR;AIIQDYGIFVSTNDIQTIIK;TGQISATDIIDFIEQNK;ISNIIQAVAEGEQKTEVIR;NIESIKDIICSSYDFNK;VTYADFAESIIPQEDAR;VISQDQIIAFFR;ISNIIQAVAEGEQKTEVIR;VISQDQIIAFFR;NIESIKDIICSSYDFNKIDIFNAIDDVR;ISNIIQAVAEGEQK;VISQDQIIAFFR;IDIFNAIDDVR;VPNYINPDDGIINFSIETR;IDIFNAIDDVR;VPNYINPDDGIINFSIETR;VISQDQIIAFFR;DIICSSYDFNKIDIFNAIDDVR;VISQDQIIAFFR;FSDFSEIVTPASIEYAAISK;VISQDQIIAFFR;RVSNTNVISYPQFVEIITPVEPSPSYIANSSR;SRVPNYINPDDGIINFSIETR;TGQISATDIIDFIEQNK;VISQDQIIAFFR;VISQDQIIAFFR;GNEEEHIVR;TGSITISAVDEFMR;TGQISATDIIDFIEQNK;EQIVIDRDVEEIKNQISFR;NIESIKDIICSSYDFNKIDIFNAIDDVR;VISQDQIIAFFR;VISQDQIIAFFR;VTYADFAESIIPQEDAR;HFEPQSAFRRIDQTKTGQISATDIIDFIEQNK;TGSITISAVDEFMR;VISQDQIIAFFR;EQIVIDRDVEEIKNQISFR;VISQDQIIAFFR;VISQDQIIAFFR;VTYADFAESIIPQEDAR;NIESIKDIICSSYDFNKIDIFNAIDDVR;VISQDQIIAFFR;VTYADFAESIIPQEDAR;ISNIIQAVAEGEQKTEVIR;ISNIIQAVAEGEQKTEVIR;RPIFSIYDAFIAIDNIENGFITINDFK;VISQDQIIAFFR;VISQDQIIAFFRR;AIKEQIVIDRDVEEIKNQISFR;VISQDQIIAFFR;TGSITISAVDEFMR;EQIVIDRDVEEIKNQISFR;EQIVIDRDVEEIKNQISFR;ISNIIQAVAEGEQK;IDIFNAIDDVR;VISQDQIIAFFR;TGQISATDIIDFIEQNK;SRVPNYINPDDGIINFSIETR;VISQDQIIAFFR;NIESIKDIICSSYDFNKIDIFNAIDDVR;VISQDQIIAFFR;VISQDQIIAFFR;TGSITISAVDEFMR;AIKEQIVIDRDVEEIKNQISFR;IDIFNAIDDVR;IDIFNAIDDVR;IFQAEIEAEYIR;IDIFNAIDDVR;DIICSSYDFNKIDIFNAIDDVR;NIESIKDIICSSYDFNKIDIFNAIDDVR;AVDEFMRSQGKVISQDQIIAFFR;DIICSSYDFNKIDIFNAIDDVR;ISNIIQAVAEGEQK;EAIQIIR;TGQISATDIIDFIEQNK;TGSITISAVDEFMR;TGSITISAVDEFMR;VIEQEVK;TGSITISAVDEFMR;AIKEQIVIDRDVEEIKNQISFR;VAEGEQKTEVIR;SRVPNYINPDDGIINFSIETR;FEFEISINDIGIYPTKDEIHIFYK;VISQDQIIAFFR;ISNIIQAVAEGEQK;ISNIIQAVAEGEQKTEVIR;AIKEQIVIDRDVEEIKNQISFR;VISQDQIIAFFR;MRSQGKVISQDQIIAFFR;TGQISATDIIDFIEQNK;NIESIKDIICSSYDFNKIDIFNAIDDVR;EQIVIDRDVEEIKNQISFR;FEFEISINDIGIYPTKDEIHIFYK;IIDINGDGR;AIKEQIVIDRDVEEIK;VTYADFAESIIPQEDAR;ISNIIQAVAEGEQKTEVIR;IFQAEIEAEYIR;ISNIIQAVAEGEQKTEVIR;VISQDQIIAFFR;SNYGSPVR;VISQDQIIAFFR;FSDFSEIVTPASIEYAAISK;IIDINGDGR;NKIDIFNAIDDVR;QGKVISQDQIIAFFR;NIESIKDIICSSYDFNKIDIFNAIDDVR;TGQISATDIIDFIEQNK;ISNIIQAVAEGEQKTEVIR;AIIQDYGIFVSTNDIQTIIK;NIESIKDIICSSYDFNKIDIFNAIDDVR;NIESIKDIICSSYDFNKIDIFNAIDDVR;TGQISATDIIDFIEQNK;TGQISATDIIDFIEQNK;VPNYINPDDGIINFSIETR;NIESIKDIICSSYDFNKIDIFNAIDDVR;TGQISATDIIDFIEQNK;ISNIIQAVAEGEQK;NIESIKDIICSSYDFNKIDIFNAIDDVR;AIIQDYGIFVSTNDIQTIIK;VTYADFAESIIPQEDAR;ISNIIQAVAEGEQKTEVIR;NIESIKDIICSSYDFNKIDIFNAIDDVR;NIESIKDIICSSYDFNK;VISQDQIIAFFR;VPNYINPDDGIINFSIETR;VISQDQIIAFFR;VISQDQIIAFFR;ISNIIQAVAEGEQKTEVIR;VISQDQIIAFFR;VTYADFAESIIPQEDAR;TGQISATDIIDFIEQNK;VISQDQIIAFFR;TGQISATDIIDFIEQNK;ISNIIQAVAEGEQKTEVIR;IDIFNAIDDVR;VTYADFAESIIPQEDAR;VTYADFAESIIPQEDAR;AIIQDYGIFVSTNDIQTIIK;VISQDQIIAFFR;VTYADFAESIIPQEDAR;ISNIIQAVAEGEQK;VISQDQIIAFFR;IFQAEIEAEYIR;TGQISATDIIDFIEQNK;TGQISATDIIDFIEQNK;ISNIIQAVAEGEQK;IFQAEIEAEYIR;IFQAEIEAEYIR;IFQAEIEAEYIR;IDIFNAIDDVR;IFQAEIEAEYIR;IFQAEIEAEYIR;ISNIIQAVAEGEQK;IFQAEIEAEYIR;TGSITISAVDEFMR;IDIFNAIDDVR;IDIFNAIDDVR;IFQAEIEAEYIR;IFQAEIEAEYIR;VTYADFAESIIPQEDAR;IFQAEIEAEYIR;TGQISATDIIDFIEQNK;ISNIIQAVAEGEQKTEVIR;VISQDQIIAFFR;ISNIIQAVAEGEQKTEVIR;IFQAEIEAEYIR;NIESIKDIICSSYDFNKIDIFNAIDDVR;IFQAEIEAEYIR;VISQDQIIAFFR;VISQDQIIAFFR;HDFNAEDAFR;TGQISATDIIDFIEQNK;IDIFNAIDDVR;HDFNAEDAFR;VISQDQIIAFFR;AIIQDYGIFVSTNDIQTIIK;TGQISATDIIDFIEQNK;ISNIIQAVAEGEQK;TGQISATDIIDFIEQNK;IFQAEIEAEYIR;EQIVIDRDVEEIKNQISFR;IFQAEIEAEYIR;IFQAEIEAEYIR;EQIVIDRDVEEIKNQISFR;IDIFNAIDDVR;ISNIIQAVAEGEQK;ISNIIQAVAEGEQK;ISNIIQAVAEGEQKTEVIR;HDFNAEDAFR;VTYADFAESIIPQEDAR;TGQISATDIIDFIEQNK;IFQAEIEAEYIR;IFQAEIEAEYIR;NIESIKDIICSSYDFNKIDIFNAIDDVR;HDFNAEDAFR;IFQAEIEAEYIR;NIESIKDIICSSYDFNK;VTYADFAESIIPQEDAR;IDIFNAIDDVR;EQIVIDRDVEEIKNQISFR;IFQAEIEAEYIR;IFQAEIEAEYIR;ISNIIQAVAEGEQK;HDFNAEDAFR;IFQAEIEAEYIR;AIKEQIVIDR;IFQAEIEAEYIR;IFQAEIEAEYIR;TGSITISAVDEFMR;VISQDQIIAFFR;GNEEEHIVR;KIINKIFQAEIEAEYIR;VISQDQIIAFFR;VISQDQIIAFFR;GNEEEHIVR;IFQAEIEAEYIR;VISQDQIIAFFR;HFEPQSAFR;AIIQDYGIFVSTNDIQTIIK;IFQAEIEAEYIR;IFQAEIEAEYIR;VTYADFAESIIPQEDAR;FIAIDNIENGFITINDFKAIIQDYGIFVSTNDIQTIIK;IFQAEIEAEYIR;IFQAEIEAEYIR;HDFNAEDAFR;IFQAEIEAEYIR;ISNIIQAVAEGEQKTEVIR;DIICSSYDFNKIDIFNAIDDVR;ISNIIQAVAEGEQK;KIINKIFQAEIEAEYIR;IFQAEIEAEYIR;ISNIIQAVAEGEQKTEVIR;ISNIIQAVAEGEQK;HDFNAEDAFR;IFQAEIEAEYIR;HDFNAEDAFR;TGQISATDIIDFIEQNK;GNEEEHIVR;AIKEQIVIDR;GNEEEHIVR;TGQISATDIIDFIEQNK;AIKEQIVIDRDVEEIKNQISFR;EAIQIIR;VTYADFAESIIPQEDAR;HFEPQSAFR;IFQAEIEAEYIR;IFQAEIEAEYIR;ISNIIQAVAEGEQK;EAIQIIR;HFEPQSAFR;ISNIIQAVAEGEQK;IFQAEIEAEYIR;EAIQIIR;IFQAEIEAEYIR;ISNIIQAVAEGEQKTEVIR;EAIQIIR;EAIQIIR;AIIQDYGIFVSTNDIQTIIK;TGQISATDIIDFIEQNK;IFQAEIEAEYIR;IFQAEIEAEYIR;EAIQIIR;IFQAEIEAEYIR;IFQAEIEAEYIR;EAIQIIR;EQIVIDRDVEEIKNQISFR;EAIQIIR;IFQAEIEAEYIR;EAIQIIR;IFQAEIEAEYIR;IFQAEIEAEYIR;VPNYINPDDGIINFSIETR;TGQISATDIIDFIEQNK;IFQAEIEAEYIR;EAIQIIR;IFQAEIEAEYIR;SQGKVISQDQIIAFFR;IFQAEIEAEYIR;GNEEEHIVR;HFEPQSAFR;AIIQDYGIFVSTNDIQTIIK;IFQAEIEAEYIR;TGQISATDIIDFIEQNK;IFQAEIEAEYIR;IFQAEIEAEYIR;IIDINGDGR;HDFNAEDAFR;IIVSHK;RIYKKIINKIFQAEIEAEYIR;IFQAEIEAEYIR;TGQISATDIIDFIEQNK;EAIQIIR;IFQAEIEAEYIR;TGSITISAVDEFMR;IFQAEIEAEYIR;TGSITISAVDEFMR;TGQISATDIIDFIEQNK;EAIQIIR;SYDFNKIDIFNAIDDVR;SDFSEIVTPASIEYAAISK;AIIQDYGIFVSTNDIQTIIK;ISNIIQAVAEGEQKTEVIR;ISQDQIIAFFR;QGKVISQDQIIAFFR;RSQGKVISQDQIIAFFR;SDFSEIVTPASIEYAAISK;KIDIFNAIDDVR;NIESIKDIICSSYDFNKIDIFNAIDDVR;NIESIKDIICSSYDFNKIDIFNAIDDVR;VPNYINPDDGIINFSIETR;VPNYINPDDGIINFSIETR;NIESIKDIICSSYDFNKIDIFNAIDDVR;ISNIIQAVAEGEQKTEVIR;VPNYINPDDGIINFSIETR;VPNYINPDDGIINFSIETR;VPNYINPDDGIINFSIETR;EGYYIEDGESIPYEAEWSIAR;NIESIKDIICSSYDFNKIDIFNAIDDVR;AIIQDYGIFVSTNDIQTIIK;ISNIIQAVAEGEQKTEVIR;VPNYINPDDGIINFSIETR;FSDFSEIVTPASIEYAAISK;NIESIKDIICSSYDFNKIDIFNAIDDVR;DIICSSYDFNKIDIFNAIDDVR;NIESIKDIICSSYDFNK;ISNIIQAVAEGEQKTEVIR;NIESIKDIICSSYDFNKIDIFNAIDDVR;NIESIKDIICSSYDFNK;NIESIKDIICSSYDFNKIDIFNAIDDVR;FSDFSEIVTPASIEYAAISK;FSDFSEIVTPASIEYAAISK;AIIQDYGIFVSTNDIQTIIK;NIESIKDIICSSYDFNKIDIFNAIDDVR;VTYADFAESIIPQEDAR;AIIQDYGIFVSTNDIQTIIK;TGQISATDIIDFIEQNK;DIICSSYDFNKIDIFNAIDDVR;AIIQDYGIFVSTNDIQTIIK;VPNYINPDDGIINFSIETR;SRVPNYINPDDGIINFSIETR;AIIQDYGIFVSTNDIQTIIK;DIICSSYDFNKIDIFNAIDDVR;NIESIKDIICSSYDFNKIDIFNAIDDVR;TGQISATDIIDFIEQNK;AIIQDYGIFVSTNDIQTIIK;AIIQDYGIFVSTNDIQTIIK;TGQISATDIIDFIEQNK;VPNYINPDDGIINFSIETR;SRVPNYINPDDGIINFSIETR;VPNYINPDDGIINFSIETR;AIIQDYGIFVSTNDIQTIIK;VTYADFAESIIPQEDAR;NIESIKDIICSSYDFNKIDIFNAIDDVR;AIIQDYGIFVSTNDIQTIIK;VPNYINPDDGIINFSIETR;VTYADFAESIIPQEDAR;VTYADFAESIIPQEDAR;AIIQDYGIFVSTNDIQTIIK;VPNYINPDDGIINFSIETR;VPNYINPDDGIINFSIETR;EQIVIDRDVEEIKNQISFR;VTYADFAESIIPQEDAR;NIESIKDIICSSYDFNKIDIFNAIDDVR;VPNYINPDDGIINFSIETR;ISNIIQAVAEGEQK;ISNIIQAVAEGEQKTEVIR;VPNYINPDDGIINFSIETR;TGQISATDIIDFIEQNK;ISNIIQAVAEGEQK;VTYADFAESIIPQEDAR;ISNIIQAVAEGEQK;INPDDGIINFSIETR;ISNIIQAVAEGEQK;FSDFSEIVTPASIEYAAISK;NIESIKDIICSSYDFNKIDIFNAIDDVR;VISQDQIIAFFR;IEDGESIPYEAEWSIAR;TGQISATDIIDFIEQNK;SRVPNYINPDDGIINFSIETR;DIICSSYDFNKIDIFNAIDDVR;TGQISATDIIDFIEQNK;NIESIKDIICSSYDFNKIDIFNAIDDVR;TGQISATDIIDFIEQNK;EQIVIDRDVEEIKNQISFR;NIESIKDIICSSYDFNKIDIFNAIDDVR;TGQISATDIIDFIEQNK;DIICSSYDFNKIDIFNAIDDVR;VISQDQIIAFFR;SDFSEIVTPASIEYAAISK;VISQDQIIAFFR;ISNIIQAVAEGEQKTEVIR;AIIQDYGIFVSTNDIQTIIK;IFQAEIEAEYIR;VISQDQIIAFFR;ISNIIQAVAEGEQKTEVIR;NIESIKDIICSSYDFNKIDIFNAIDDVR;IFQAEIEAEYIR;VISQDQIIAFFR;TGQISATDIIDFIEQNK;RPIFSIYDAFIAIDNIENGFITINDFK;SRVPNYINPDDGIINFSIETR;DIICSSYDFNKIDIFNAIDDVR;IFQAEIEAEYIR;EQIVIDRDVEEIKNQISFR;TGQISATDIIDFIEQNK;VISQDQIIAFFR;DIICSSYDFNKIDIFNAIDDVR;VISQDQIIAFFR;AIIQDYGIFVSTNDIQTIIK;IFQAEIEAEYIR;SNIIQAVAEGEQKTEVIR;DIICSSYDFNKIDIFNAIDDVR;IFQAEIEAEYIR;VISQDQIIAFFR;NIESIKDIICSSYDFNKIDIFNAIDDVR;AIKEQIVIDR;SDFSEIVTPASIEYAAISK;IFQAEIEAEYIR;EQIVIDRDVEEIKNQISFR;AIKEQIVIDRDVEEIKNQISFR;INPDDGIINFSIETR;VISQDQIIAFFR;IFQAEIEAEYIR;NIESIKDIICSSYDFNK;IFQAEIEAEYIR;DVEEIKNQISFR;ISNIIQAVAEGEQKTEVIR;SRVPNYINPDDGIINFSIETR;VTYADFAESIIPQEDAR;NIESIKDIICSSYDFNKIDIFNAIDDVR;VISQDQIIAFFR;ISNIIQAVAEGEQKTEVIR;IFQAEIEAEYIR;VISQDQIIAFFR;IDIFNAIDDVR;IFQAEIEAEYIR;VTYADFAESIIPQEDAR;ISNIIQAVAEGEQKTEVIR;TGQISATDIIDFIEQNK;EQIVIDRDVEEIKNQISFR;IDIFNAIDDVR;VISQDQIIAFFR;VISQDQIIAFFR;VISQDQIIAFFR;IDIFNAIDDVR;IFQAEIEAEYIR;IDQTKTGQISATDIIDFIEQNK;ISNIIQAVAEGEQK;NIESIKDIICSSYDFNKIDIFNAIDDVR;VISQDQIIAFFR;IFQAEIEAEYIR;ISNIIQAVAEGEQK;NIESIKDIICSSYDFNKIDIFNAIDDVR;DIICSSYDFNKIDIFNAIDDVR;VTYADFAESIIPQEDAR;RPIFSIYDAFIAIDNIENGFITINDFK;SRVPNYINPDDGIINFSIETR;IDIFNAIDDVR;TGSITISAVDEFMR;NIESIKDIICSSYDFNKIDIFNAIDDVR;VTYADFAESIIPQEDAR;IFQAEIEAEYIR;TGQISATDIIDFIEQNK;TGSITISAVDEFMR;NIESIKDIICSSYDFNKIDIFNAIDDVR;IDIFNAIDDVR;HDFNAEDAFR;VISQDQIIAFFR;IDIFNAIDDVR;IIVSHKEAIQIIR;TGQISATDIIDFIEQNK;IDIFNAIDDVR;VISQDQIIAFFR;AIKEQIVIDRDVEEIK;IIVSHKEAIQIIR;EQIVIDRDVEEIKNQISFR;VISQDQIIAFFR;IFQAEIEAEYIR;IDIFNAIDDVR;VISQDQIIAFFR;ISNIIQAVAEGEQK;TGSITISAVDEFMR;EQIVIDRDVEEIKNQISFR;DVEEIKNQISFR;IFQAEIEAEYIR;IDIFNAIDDVR;ISNIIQAVAEGEQK;IFQAEIEAEYIR;VPNYINPDDGIINFSIETR;EQIVIDRDVEEIKNQISFR;VPNYINPDDGIINFSIETRR;IFQAEIEAEYIR;ISNIIQAVAEGEQK;IINKIFQAEIEAEYIR;TGSITISAVDEFMR;AIKEQIVIDRDVEEIKNQISFR;VISQDQIIAFFRR;NIESIKDIICSSYDFNKIDIFNAIDDVR;HDFNAEDAFR;EQIVIDRDVEEIKNQISFR;YINPDDGIINFSIETR;IFQAEIEAEYIR;AFQDAEKDIGYQDYIAR;ISAVDEFMRSQGKVISQDQIIAFFR;TGSITISAVDEFMR;ISNIIQAVAEGEQKTEVIR;VPNYINPDDGIINFSIETR;HDFNAEDAFR;EQIVIDRDVEEIKNQISFR;VISQDQIIAFFRR;NIESIKDIICSSYDFNK;VTYADFAESIIPQEDAR;NIESIKDIICSSYDFNKIDIFNAIDDVR;TGSITISAVDEFMR;NIESIKDIICSSYDFNKIDIFNAIDDVR;AIKEQIVIDR;VTYADFAESIIPQEDAR;NIESIKDIICSSYDFNKIDIFNAIDDVR;IFQAEIEAEYIR;IINKIFQAEIEAEYIR;VTYADFAESIIPQEDARI;FEFEISINDIGIYPTKDEIHIFYK;EPQSAFRRIDQTKTGQISATDIIDFIEQNK;ISNIIQAVAEGEQK;HDFNAEDAFR;EQIVIDRDVEEIKNQISFR;ISAVDEFMRSQGKVISQDQIIAFFR;HFEPQSAFRRIDQTKTGQISATDIIDFIEQNK;IFQAEIEAEYIR;IFQAEIEAEYIR;IFQAEIEAEYIR;NIESIKDIICSSYDFNKIDIFNAIDDVR;IINKIFQAEIEAEYIR;IFQAEIEAEYIR;ICSSYDFNKIDIFNAIDDVR;VPNYINPDDGIINFSIETR;ISNIIQAVAEGEQK;ISNIIQAVAEGEQK;EQIVIDRDVEEIKNQISFR;ISNIIQAVAEGEQK;VTYADFAESIIPQEDAR;VTYADFAESIIPQEDAR;VISQDQIIAFFR;IFQAEIEAEYIR;ISNIIQAVAEGEQKTEVIR;AIKEQIVIDRDVEEIKNQISFR;AIKEQIVIDRDVEEIK;IFQAEIEAEYIR;NIESIKDIICSSYDFNKIDIFNAIDDVR;ISNIIQAVAEGEQK;AFQDAEKDIGYQDYIAR;ISNIIQAVAEGEQK;IFQAEIEAEYIR;IFQAEIEAEYIR;VISQDQIIAFFR;IDIFNAIDDVR;HDFNAEDAFR;RSQGKVISQDQIIAFFR;IFQAEIEAEYIR;IFQAEIEAEYIR;EQIVIDRDVEEIKNQISFR;ISNIIQAVAEGEQKTEVIR;HDFNAEDAFR;IFQAEIEAEYIR;IFQAEIEAEYIR;IFQAEIEAEYIR;VTYADFAESIIPQEDAR;NKIDIFNAIDDVR;ISNIIQAVAEGEQKTEVIR;IFQAEIEAEYIR;TGQISATDIIDFIEQNK;ISNIIQAVAEGEQK;IFQAEIEAEYIR;IFQAEIEAEYIR;VISQDQIIAFFR;FQAEIEAEYIR;FEFEISINDIGIYPTKDEIHIFYK;NIESIKDIICSSYDFNKIDIFNAIDDVR;IFQAEIEAEYIR;VTYADFAESIIPQEDAR;HDFNAEDAFR;VISQDQIIAFFRR;NIESIKDIICSSYDFNKIDIFNAIDDVR;IFQAEIEAEYIR;IDIFNAIDDVR;EQIVIDRDVEEIKNQISFR;AIKEQIVIDR;IFQAEIEAEYIR;IFQAEIEAEYIR;VISQDQIIAFFR;AFQDAEKDIGYQDYIAR;MRSQGKVISQDQIIAFFR;IFQAEIEAEYIR;VISQDQIIAFFR;ISNIIQAVAEGEQK;SRVPNYINPDDGIINFSIETR;VISQDQIIAFFR;RSQGKVISQDQIIAFFR;RSQGKVISQDQIIAFFR;IFQAEIEAEYIR;VISQDQIIAFFR;IFQAEIEAEYIR;RRIDQTKTGQISATDIIDFIEQNK;ISNIIQAVAEGEQK;VISQDQIIAFFR;VTYADFAESIIPQEDAR;VISQDQIIAFFR;IFQAEIEAEYIR;VTYADFAESIIPQEDAR;HDFNAEDAFR;AEGEQKTEVIR;AIIQDYGIFVSTNDIQTIIK;MRSQGKVISQDQIIAFFR;ANIREGYYIEDGESIPYEAEWSIAR;VTYADFAESIIPQEDAR;FMRSQGKVISQDQIIAFFR;HDFNAEDAFR;IFQAEIEAEYIR;IFQAEIEAEYIR;TGSITISAVDEFMR;FSDFSEIVTPASIEYAAISK;EQIVIDRDVEEIKNQISFR;TGQISATDIIDFIEQNK;ISNIIQAVAEGEQK;SAVDEFMRSQGKVISQDQIIAFFR;IFQAEIEAEYIR;IFQAEIEAEYIR;HFEPQSAFR;IIVSHKEAIQIIR;EAIQIIR;IFQAEIEAEYIR;IFQAEIEAEYIR;TGSITISAVDEFMR;QGKVISQDQIIAFFR;AIKEQIVIDRDVEEIK;EAIQIIR;VPNYINPDDGIINFSIETRR;IFQAEIEAEYIR;VISQDQIIAFFR;IFQAEIEAEYIR;IFQAEIEAEYIR;ISNIIQAVAEGEQKTEVIR;NIESIKDIICSSYDFNKIDIFNAIDDVR;NKIDIFNAIDDVR;RSQGKVISQDQIIAFFR;ISNIIQAVAEGEQK;ISAVDEFMRSQGKVISQDQIIAFFR;ISNIIQAVAEGEQKTEVIR;EAIQIIR;IIDINGDGR;RSQGKVISQDQIIAFFR;ISNIIQAVAEGEQK;ISNIIQAVAEGEQK;NIESIKDIICSSYDFNKIDIFNAIDDVR;EAIQIIR;IDIFNAIDDVR;IFQAEIEAEYIR;ISNIIQAVAEGEQK;IFQAEIEAEYIR;HFEPQSAFR;VTFPEFMNEITPK;ISNIIQAVAEGEQKTEVIR;HFEPQSAFR;EQIVIDRDVEEIKNQISFR;IFQAEIEAEYIR;HFEPQSAFR;IIDINGDGR;VTYADFAESIIPQEDAR;DRDVEEIKNQISFR;ISNIIQAVAEGEQK;ATDIIDFIEQNK;ISNIIQAVAEGEQK;AEGEQKTEVIR;HDFNAEDAFR;IFQAEIEAEYIR;IFQAEIEAEYIR;EAIQIIR;EAIQIIR;IFQAEIEAEYIR;RPIFSIYDAFIAIDNIENGFITINDFK;VISQDQIIAFFRR;IFQAEIEAEYIR;EAIQIIR;HFEPQSAFR;ISNIIQAVAEGEQK;IFQAEIEAEYIR;PDDGIINFSIETR;YDFNKIDIFNAIDDVR;ISNIIQAVAEGEQK;VTYADFAESIIPQEDAR;IDIFNAIDDVR;IFQAEIEAEYIR;IFQAEIEAEYIR;NDIGIYPTKDEIHIFYK;TGQISATDIIDFIEQNK;SQGKVISQDQIIAFFR;ICSSYDFNKIDIFNAIDDVR;FIEQNK;VTYADFAESIIPQEDAR;INKIFQAEIEAEYIR;VISQDQIIAFFR;IFQAEIEAEYIR;AEIEAEYIR;DRDVEEIKNQISFR;RDNDGIIKFSDFSEIVTPASIEYAAISK;QDYGIFVSTNDIQTIIK;SNIIQAVAEGEQKTEVIR;SNIIQAVAEGEQKTEVIR;IFQAEIEAEYIR;VAEGEQKTEVIR;NIESIKDIICSSYDFNKIDIFNAIDDVR;VPNYINPDDGIINFSIETR;ISNIIQAVAEGEQKTEVIR;ISNIIQAVAEGEQKTEVIR;AIIQDYGIFVSTNDIQTIIK;EGYYIEDGESIPYEAEWSIAR;AIIQDYGIFVSTNDIQTIIK;ISNIIQAVAEGEQKTEVIR;AIIQDYGIFVSTNDIQTIIK;EGYYIEDGESIPYEAEWSIAR;ISNIIQAVAEGEQKTEVIR;EQIVIDRDVEEIKNQISFR;NIESIKDIICSSYDFNKIDIFNAIDDVR;TGQISATDIIDFIEQNK;VPNYINPDDGIINFSIETR;AIIQDYGIFVSTNDIQTIIK;VTYADFAESIIPQEDAR;VPNYINPDDGIINFSIETR;FSDFSEIVTPASIEYAAISK;VTYADFAESIIPQEDAR;ISNIIQAVAEGEQKTEVIR;VTYADFAESIIPQEDAR;AIIQDYGIFVSTNDIQTIIKR;FSDFSEIVTPASIEYAAISK;VPNYINPDDGIINFSIETR;VTYADFAESIIPQEDAR;NIESIKDIICSSYDFNKIDIFNAIDDVR;ISNIIQAVAEGEQK;TGQISATDIIDFIEQNK;ISNIIQAVAEGEQK;GFHQTATSNINISK;ISNIIQAVAEGEQKTEVIR;EGYYIEDGESIPYEAEWSIAR;NIESIKDIICSSYDFNKIDIFNAIDDVR;ISNIIQAVAEGEQKTEVIR;FSDFSEIVTPASIEYAAISKSR;TGSITISAVDEFMR;VISQDQIIAFFR;ISNIIQAVAEGEQKTEVIR;AIIQDYGIFVSTNDIQTIIKR;NIESIKDIICSSYDFNKIDIFNAIDDVR;TGSITISAVDEFMR;TGSITISAVDEFMR;VISQDQIIAFFR;IFQAEIEAEYIR;VISQDQIIAFFR;TGSITISAVDEFMR;VISQDQIIAFFR;SRVPNYINPDDGIINFSIETR;VISQDQIIAFFR;ISNIIQAVAEGEQK;VISQDQIIAFFR;SRVPNYINPDDGIINFSIETR;SQGKVISQDQIIAFFR;IFQAEIEAEYIR;SRVPNYINPDDGIINFSIETR;VISQDQIIAFFR;IFQAEIEAEYIR;SQGKVISQDQIIAFFR;EQIVIDRDVEEIKNQISFR;EQIVIDRDVEEIKNQISFR;NIESIKDIICSSYDFNKIDIFNAIDDVR;IFQAEIEAEYIR;NIESIKDIICSSYDFNKIDIFNAIDDVR;IFQAEIEAEYIR;VTYADFAESIIPQEDAR;NDGIIKFSDFSEIVTPASIEYAAISK;SRVPNYINPDDGIINFSIETR;IFQAEIEAEYIR;IDIFNAIDDVR;IDIFNAIDDVR;SQGKVISQDQIIAFFR;IIVSHKEAIQIIR;IDIFNAIDDVR;SRVPNYINPDDGIINFSIETR;TGQISATDIIDFIEQNKIIVSHK;IFQAEIEAEYIR;ARIKQIANIREGYYIEDGESIPYEAEWSIAR;ISNIIQAVAEGEQKTEVIR;EQIVIDRDVEEIKNQISFR;VISQDQIIAFFR;ISNIIQAVAEGEQKTEVIR;TGSITISAVDEFMR;TGSITISAVDEFMR;TGSITISAVDEFMR;IDIFNAIDDVR;HDFNAEDAFR;TGSITISAVDEFMR;IFQAEIEAEYIR;EQIVIDRDVEEIKNQISFR;ISNIIQAVAEGEQK;TGSITISAVDEFMR;ADFAESIIPQEDARIKQIANIREGYYIEDGESIPYEAEWSIAR;IDIFNAIDDVR;TGSITISAVDEFMR;EQIVIDRDVEEIKNQISFR;ISNIIQAVAEGEQKTEVIR;RVSNTNVISYPQFVEIITPVEPSPSYIANSSR;NIESIKDIICSSYDFNKIDIFNAIDDVR;ATDIIDFIEQNK;VISQDQIIAFFRR;SRVPNYINPDDGIINFSIETR;FNKIDIFNAIDDVR;ISNIIQAVAEGEQKTEVIR;RSQGKVISQDQIIAFFR;ISNIIQAVAEGEQK;TGSITISAVDEFMR;VISQDQIIAFFR;VISQDQIIAFFRR;IFQAEIEAEYIR;HDFNAEDAFR;VISQDQIIAFFRR;TGQISATDIIDFIEQNK;AIKEQIVIDR;NIESIKDIICSSYDFNKIDIFNAIDDVR;NIESIKDIICSSYDFNKIDIFNAIDDVR;HDFNAEDAFR;TGQISATDIIDFIEQNKIIVSHK;VTFPEFMNEITPK;AIKEQIVIDRDVEEIKNQISFR;VTFPEFMNEITPK;SRVPNYINPDDGIINFSIETRR;VTFPEFMNEITPK;HDFNAEDAFR;DNDGIIKFSDFSEIVTPASIEYAAISK;FSDFSEIVTPASIEYAAISK;AFQDAEKDIGYQDYIAR;HDFNAEDAFR;TGQISATDIIDFIEQNKIIVSHK;VTFPEFMNEITPK;TGQISATDIIDFIEQNKIIVSHK;DVEEIKNQISFR;VISQDQIIAFFR;NIESIKDIICSSYDFNKIDIFNAIDDVR;AIKEQIVIDRDVEEIKNQISFR;DFNKIDIFNAIDDVR;EAIQIIR;SRVPNYINPDDGIINFSIETR;EAIQIIR;SRVPNYINPDDGIINFSIETR;ISNIIQAVAEGEQK;VISQDQIIAFFRR;IFQAEIEAEYIR;EGYYIEDGESIPYEAEWSIAR;EAIQIIR;DINGDGRVTYADFAESIIPQEDAR;FRHDFNAEDAFR;IDDVRTGSITISAVDEFMR;EAIQIIR;AIKEQIVIDRDVEEIKNQISFR;VISQDQIIAFFRR;EAIQIIR;FSDFSEIVTPASIEYAAISK;IIDINGDGR;SQGKVISQDQIIAFFR;HFEPQSAFR;EQIVIDRDVEEIKNQISFR;VISQDQIIAFFR;IFQAEIEAEYIR;EAIQIIR;SRVPNYINPDDGIINFSIETR;EAIQIIR;IIDINGDGRVTYADFAESIIPQEDAR;VTFPEFMNEITPK;FSDFSEIVTPASIEYAAISKSR;VTFPEFMNEITPK;IFQAEIEAEYIR;VTYADFAESIIPQEDAR;IFQAEIEAEYIR;KIINKIFQAEIEAEYIR;TGSITISAVDEFMR;TGQISATDIIDFIEQNK;FSDFSEIVTPASIEYAAISK;IKQIANIR;VISQDQIIAFFR;VTFPEFMNEITPK;IIDINGDGR;HDFNAEDAFR;VISQDQIIAFFR;VTFPEFMNEITPK;KIINKIFQAEIEAEYIR;IIVSHKEAIQIIR;VISQDQIIAFFR;DFAESIIPQEDARIKQIANIREGYYIEDGESIPYEAEWSIAR;SDFSEIVTPASIEYAAISK;RDNDGIIKFSDFSEIVTPASIEYAAISK;AESIIPQEDARIKQIANIREGYYIEDGESIPYEAEWSIAR;IQDYGIFVSTNDIQTIIKR;GKVISQDQIIAFFR;SDFSEIVTPASIEYAAISK;ISAVDEFMRSQGKVISQDQIIAFFR;NKIDIFNAIDDVRTGSITISAVDEFMR;FQAEIEAEYIR;IDDVRTGSITISAVDEFMR;IDDVRTGSITISAVDEFMR;RSQGKVISQDQIIAFFR;IVSHKEAIQIIR;FRHDFNAEDAFR;NIESIKDIICSSYDFNKIDIFNAIDDVR;VPNYINPDDGIINFSIETR;VPNYINPDDGIINFSIETR;ISNIIQAVAEGEQKTEVIR;ISNIIQAVAEGEQKTEVIR;EGYYIEDGESIPYEAEWSIAR;AIIQDYGIFVSTNDIQTIIK;VPNYINPDDGIINFSIETR;AIIQDYGIFVSTNDIQTIIK;SRVPNYINPDDGIINFSIETR;EGYYIEDGESIPYEAEWSIAR;NIESIKDIICSSYDFNKIDIFNAIDDVR;VPNYINPDDGIINFSIETR;AFQDAEKDIGYQDYIAR;FSDFSEIVTPASIEYAAISKSR;EGYYIEDGESIPYEAEWSIAR;TGQISATDIIDFIEQNK;ISNIIQAVAEGEQKTEVIR;NIESIKDIICSSYDFNKIDIFNAIDDVR;FSDFSEIVTPASIEYAAISK;ISNIIQAVAEGEQKTEVIR;EQIVIDRDVEEIKNQISFR;AIIQDYGIFVSTNDIQTIIK;TGQISATDIIDFIEQNK;VTYADFAESIIPQEDAR;VTYADFAESIIPQEDAR;FSDFSEIVTPASIEYAAISK;FSDFSEIVTPASIEYAAISK;FSDFSEIVTPASIEYAAISK;TGQISATDIIDFIEQNK;AIIQDYGIFVSTNDIQTIIKR;VTYADFAESIIPQEDAR;SRVPNYINPDDGIINFSIETR;EGYYIEDGESIPYEAEWSIAR;ISNIIQAVAEGEQKTEVIR;AIIQDYGIFVSTNDIQTIIK;FEFEISINDIGIYPTKDEIHIFYK;TGSITISAVDEFMR;TGSITISAVDEFMR;AIIQDYGIFVSTNDIQTIIK;TGSITISAVDEFMR;NIESIKDIICSSYDFNKIDIFNAIDDVR;TGQISATDIIDFIEQNK;TGSITISAVDEFMR;TGSITISAVDEFMR;ISNIIQAVAEGEQK;AIIQDYGIFVSTNDIQTIIKR;NIESIKDIICSSYDFNKIDIFNAIDDVR;SRVPNYINPDDGIINFSIETR;TGSITISAVDEFMR;AIIQDYGIFVSTNDIQTIIKR;IFQAEIEAEYIR;ISNIIQAVAEGEQK;AIIQDYGIFVSTNDIQTIIKR;IFQAEIEAEYIR;TGSITISAVDEFMR;IFQAEIEAEYIR;VISQDQIIAFFR;IFQAEIEAEYIR;IFQAEIEAEYIR;TGSITISAVDEFMR;VISQDQIIAFFR;NIESIKDIICSSYDFNKIDIFNAIDDVR;VISQDQIIAFFR;IFQAEIEAEYIR;SQGKVISQDQIIAFFR;EQIVIDRDVEEIKNQISFR;VISQDQIIAFFR;VISQDQIIAFFR;SQGKVISQDQIIAFFR;FRHDFNAEDAFR;TGSITISAVDEFMR;VISQDQIIAFFR;IFQAEIEAEYIR;NIESIKDIICSSYDFNKIDIFNAIDDVR;VISQDQIIAFFR;IFQAEIEAEYIR;VISQDQIIAFFR;IFQAEIEAEYIR;AIKEQIVIDRDVEEIKNQISFR;NIESIKDIICSSYDFNKIDIFNAIDDVR;IFQAEIEAEYIR;INPDDGIINFSIETR;ISNIIQAVAEGEQKTEVIR;IINKIFQAEIEAEYIR;VISQDQIIAFFR;NIESIKDIICSSYDFNKIDIFNAIDDVR;IFQAEIEAEYIR;IINKIFQAEIEAEYIR;TGQISATDIIDFIEQNKIIVSHK;TGQISATDIIDFIEQNK;IFQAEIEAEYIR;SQGKVISQDQIIAFFR;IFQAEIEAEYIR;TGSITISAVDEFMR;VPNYINPDDGIINFSIETRR;VTYADFAESIIPQEDAR;IDIFNAIDDVR;VTYADFAESIIPQEDAR;IFQAEIEAEYIR;AIIQDYGIFVSTNDIQTIIK;AIIQDYGIFVSTNDIQTIIK;VTYADFAESIIPQEDAR;VTYADFAESIIPQEDAR;AIIQDYGIFVSTNDIQTIIK;IDIFNAIDDVR;VTFPEFMNEITPK;FSDFSEIVTPASIEYAAISK;RYDRDNDGIIK;VISQDQIIAFFR;FSDFSEIVTPASIEYAAISK;DINGDGRVTYADFAESIIPQEDAR;IIVSHKEAIQIIR;IINKIFQAEIEAEYIR;VPNYINPDDGIINFSIETR;GNEEEHIVR;ISNIIQAVAEGEQK;IFQAEIEAEYIR;SRVPNYINPDDGIINFSIETR;VISQDQIIAFFRR;NIESIKDIICSSYDFNKIDIFNAIDDVR;IFQAEIEAEYIR;IDIFNAIDDVR;VTFPEFMNEITPKSPVK;IDIFNAIDDVR;AIKEQIVIDRDVEEIKNQISFR;ISNIIQAVAEGEQK;VPNYINPDDGIINFSIETRR;VTFPEFMNEITPKSPVK;VPNYINPDDGIINFSIETRR;AIKEQIVIDRDVEEIKNQISFR;IEDGESIPYEAEWSIAR;RIDQTKTGQISATDIIDFIEQNK;IINKIFQAEIEAEYIR;VISQDQIIAFFRR;AIKEQIVIDR;SRVPNYINPDDGIINFSIETR;VTYADFAESIIPQEDAR;ISNIIQAVAEGEQKTEVIR;VISQDQIIAFFR;EQIVIDRDVEEIKNQISFR;SRVPNYINPDDGIINFSIETR;TGSITISAVDEFMR;EGYYIEDGESIPYEAEWSIAR;SQGKVISQDQIIAFFR;IFQAEIEAEYIR;KIINKIFQAEIEAEYIR;NIESIKDIICSSYDFNKIDIFNAIDDVR;VPNYINPDDGIINFSIETRR;VPNYINPDDGIINFSIETR;IFQAEIEAEYIR;VISQDQIIAFFR;IINKIFQAEIEAEYIR;ISNIIQAVAEGEQKTEVIR;SRVPNYINPDDGIINFSIETR;IINKIFQAEIEAEYIR;VTFPEFMNEITPK;RSQGKVISQDQIIAFFR;IFQAEIEAEYIR;IFQAEIEAEYIR;IFQAEIEAEYIR;VPNYINPDDGIINFSIETRR;NIESIKDIICSSYDFNKIDIFNAIDDVR;VISQDQIIAFFR;IINKIFQAEIEAEYIR;HDFNAEDAFR;VTFPEFMNEITPK;ISNIIQAVAEGEQK;RSQGKVISQDQIIAFFR;ISNIIQAVAEGEQK;IIVSHKEAIQIIR;VISQDQIIAFFR;EQIVIDRDVEEIKNQISFR;FSDFSEIVTPASIEYAAISK;NIESIKDIICSSYDFNK;EQIVIDRDVEEIKNQISFR;IFQAEIEAEYIR;HDFNAEDAFR;VPNYINPDDGIINFSIETR;IIVSHKEAIQIIR;KIDIFNAIDDVRTGSITISAVDEFMR;VTFPEFMNEITPK;IINKIFQAEIEAEYIR;FSDFSEIVTPASIEYAAISK;VISQDQIIAFFR;IFQAEIEAEYIR;SRVPNYINPDDGIINFSIETRR;TGQISATDIIDFIEQNKIIVSHK;VTFPEFMNEITPK;IFQAEIEAEYIR;TGQISATDIIDFIEQNK;SSYDFNKIDIFNAIDDVR;HDFNAEDAFR;IFQAEIEAEYIR;IDIFNAIDDVR;VISQDQIIAFFR;ESIKDIICSSYDFNKIDIFNAIDDVR;IDIFNAIDDVR;IFQAEIEAEYIR;IFQAEIEAEYIR;IFQAEIEAEYIR;NIESIKDIICSSYDFNKIDIFNAIDDVR;ISNIIQAVAEGEQK;SQGKVISQDQIIAFFR;IFQAEIEAEYIR;TGSITISAVDEFMR;AIKEQIVIDRDVEEIKNQISFR;VTFPEFMNEITPK;ISAVDEFMR;DGIINFSIETR;GNEEEHIVR;SRVPNYINPDDGIINFSIETR;VISQDQIIAFFRR;SIARVIEQEVKNYRNIESIKDIICSSYDFNKIDIFNAIDDVR;VPNYINPDDGIINFSIETR;NIESIKDIICSSYDFNKIDIFNAIDDVR;IFQAEIEAEYIR;VTFPEFMNEITPK;VTFPEFMNEITPK;VISQDQIIAFFR;TGSITISAVDEFMR;NQDNRVTFPEFMNEITPK;EAIQIIR;TGQISATDIIDFIEQNKIIVSHK;ISNIIQAVAEGEQK;VTFPEFMNEITPK;SQGKVISQDQIIAFFR;IDDVRTGSITISAVDEFMR;VISQDQIIAFFRR;IFQAEIEAEYIR;HFEPQSAFR;IFQAEIEAEYIR;TGSITISAVDEFMR;IFQAEIEAEYIR;IKQIANIR;EAIQIIR;IFQAEIEAEYIR;AIKEQIVIDR;IFQAEIEAEYIR;NIESIKDIICSSYDFNKIDIFNAIDDVR;AEGEQKTEVIR;IEDGESIPYEAEWSIAR;SRVPNYINPDDGIINFSIETR;EAIQIIR;NQDNRVTFPEFMNEITPK;ISNIIQAVAEGEQK;VTFPEFMNEITPK;GKVISQDQIIAFFR;QVIAEQR;FSDFSEIVTPASIEYAAISKSR;IIDINGDGR;TGSITISAVDEFMR;VISQDQIIAFFRR;IIDINGDGR;GFHQTATSNINISK;VTYADFAESIIPQEDAR;IFQAEIEAEYIR;ICSSYDFNKIDIFNAIDDVRTGSITISAVDEFMR;DVEEIKNQISFR;EQIVIDRDVEEIKNQISFR;PDDGIINFSIETR;IFQAEIEAEYIR;EAIQIIR;EQIVIDRDVEEIKNQISFR;KKIINKIFQAEIEAEYIR;VISQDQIIAFFR;AIIQDYGIFVSTNDIQTIIK;VTFPEFMNEITPK;VISQDQIIAFFR;IFQAEIEAEYIR;RYDRDNDGIIK;FSDFSEIVTPASIEYAAISKSR;SRVPNYINPDDGIINFSIETR;IFQAEIEAEYIR;IIVSHK;GQISATDIIDFIEQNK;GQISATDIIDFIEQNK;EQIVIDRDVEEIKNQISFR;RRIDQTKTGQISATDIIDFIEQNK;TGSITISAVDEFMR;TGSITISAVDEFMR;TGSITISAVDEFMR;IESIKDIICSSYDFNKIDIFNAIDDVR;RSQGKVISQDQIIAFFR;PDDGIINFSIETR;RSQGKVISQDQIIAFFR;SAVDEFMRSQGKVISQDQIIAFFR;ISQDQIIAFFR;DFNKIDIFNAIDDVR;RSQGKVISQDQIIAFFR;VTFPEFMNEITPK;TGSITISAVDEFMR;AVDEFMRSQGKVISQDQIIAFFR;NIESIKDIICSSYDFNKIDIFNAIDDVR;DIICSSYDFNKIDIFNAIDDVR;ISNIIQAVAEGEQKTEVIR;VPNYINPDDGIINFSIETR;NIESIKDIICSSYDFNKIDIFNAIDDVR;VPNYINPDDGIINFSIETR;FSDFSEIVTPASIEYAAISK;AIIQDYGIFVSTNDIQTIIK;NIESIKDIICSSYDFNK;ISNIIQAVAEGEQKTEVIR;AIIQDYGIFVSTNDIQTIIK;ISNIIQAVAEGEQKTEVIR;VTYADFAESIIPQEDAR;AIKEQIVIDRDVEEIK;TGQISATDIIDFIEQNK;AIIQDYGIFVSTNDIQTIIK;VTYADFAESIIPQEDAR;FSDFSEIVTPASIEYAAISK;ISNIIQAVAEGEQKTEVIR;FSDFSEIVTPASIEYAAISK;AIIQDYGIFVSTNDIQTIIK;AIKEQIVIDRDVEEIKNQISFR;VPNYINPDDGIINFSIETR;SRVPNYINPDDGIINFSIETR;VTYADFAESIIPQEDAR;FSDFSEIVTPASIEYAAISKSR;VPNYINPDDGIINFSIETR;EQIVIDRDVEEIK;NIESIKDIICSSYDFNK;EQIVIDRDVEEIKNQISFR;ISNIIQAVAEGEQK;NIESIKDIICSSYDFNK;EQIVIDRDVEEIKNQISFR;DIICSSYDFNKIDIFNAIDDVR;AIKEQIVIDRDVEEIKNQISFR;NIESIKDIICSSYDFNKIDIFNAIDDVR;VPNYINPDDGIINFSIETR;AIKEQIVIDRDVEEIKNQISFR;FSDFSEIVTPASIEYAAISK;NIESIKDIICSSYDFNKIDIFNAIDDVR;TGQISATDIIDFIEQNK;NIESIKDIICSSYDFNK;NIESIKDIICSSYDFNKIDIFNAIDDVR;AIIQDYGIFVSTNDIQTIIK;VPNYINPDDGIINFSIETR;AIIQDYGIFVSTNDIQTIIK;TGQISATDIIDFIEQNK;DIICSSYDFNKIDIFNAIDDVR;VPNYINPDDGIINFSIETR;AIIQDYGIFVSTNDIQTIIK;SRVPNYINPDDGIINFSIETR;VISQDQIIAFFR;NIESIKDIICSSYDFNKIDIFNAIDDVR;ISNIIQAVAEGEQKTEVIR;VISQDQIIAFFR;EGYYIEDGESIPYEAEWSIAR;SRVPNYINPDDGIINFSIETR;VTYADFAESIIPQEDAR;AIIQDYGIFVSTNDIQTIIK;AIKEQIVIDRDVEEIK;ISNIIQAVAEGEQK;TGQISATDIIDFIEQNK;NIESIKDIICSSYDFNKIDIFNAIDDVR;SRVPNYINPDDGIINFSIETR;TGQISATDIIDFIEQNK;AIKEQIVIDRDVEEIK;DIICSSYDFNKIDIFNAIDDVR;ISNIIQAVAEGEQKTEVIR;SRVPNYINPDDGIINFSIETR;TGQISATDIIDFIEQNK;NIESIKDIICSSYDFNK;VPNYINPDDGIINFSIETR;AIIQDYGIFVSTNDIQTIIK;IFQAEIEAEYIR;TGQISATDIIDFIEQNK;NIESIKDIICSSYDFNKIDIFNAIDDVR;EGYYIEDGESIPYEAEWSIAR;EQIVIDRDVEEIKNQISFR;TGQISATDIIDFIEQNK;VTYADFAESIIPQEDAR;VTYADFAESIIPQEDAR;IFQAEIEAEYIR;DIICSSYDFNKIDIFNAIDDVR;NIESIKDIICSSYDFNKIDIFNAIDDVR;AIIQDYGIFVSTNDIQTIIK;NIESIKDIICSSYDFNKIDIFNAIDDVR;EQIVIDRDVEEIKNQISFR;IFQAEIEAEYIR;VISQDQIIAFFR;TGQISATDIIDFIEQNK;TGQISATDIIDFIEQNK;IDIFNAIDDVR;TGQISATDIIDFIEQNK;IDQTKTGQISATDIIDFIEQNK;SRVPNYINPDDGIINFSIETR;VISQDQIIAFFR;TGQISATDIIDFIEQNK;VISQDQIIAFFR;VISQDQIIAFFR;GQISATDIIDFIEQNK;AIKEQIVIDRDVEEIKNQISFR;IFQAEIEAEYIR;VISQDQIIAFFR;TGQISATDIIDFIEQNK;ISNIIQAVAEGEQKTEVIR;EQIVIDRDVEEIKNQISFR;IFQAEIEAEYIR;EQIVIDRDVEEIKNQISFR;ISNIIQAVAEGEQKTEVIR;VISQDQIIAFFR;VPNYINPDDGIINFSIETR;TGQISATDIIDFIEQNK;IFQAEIEAEYIR;DIICSSYDFNKIDIFNAIDDVR;TGQISATDIIDFIEQNK;AIKEQIVIDRDVEEIKNQISFR;VISQDQIIAFFR;DIICSSYDFNKIDIFNAIDDVR;FSDFSEIVTPASIEYAAISK;FSDFSEIVTPASIEYAAISK;EGYYIEDGESIPYEAEWSIAR;TGSITISAVDEFMR;AIIQDYGIFVSTNDIQTIIK;VISQDQIIAFFR;INPDDGIINFSIETR;VTYADFAESIIPQEDAR;IFQAEIEAEYIR;VISQDQIIAFFR;AIKEQIVIDRDVEEIKNQISFR;DVEEIKNQISFR;NIESIKDIICSSYDFNKIDIFNAIDDVR;VISQDQIIAFFR;IFQAEIEAEYIR;VISQDQIIAFFR;ITSSKAFQDAEKDIGYQDYIAR;IFQAEIEAEYIR;DVEEIKNQISFR;IFQAEIEAEYIR;DVEEIKNQISFR;VISQDQIIAFFR;IFQAEIEAEYIR;VISQDQIIAFFR;NIESIKDIICSSYDFNKIDIFNAIDDVR;IFQAEIEAEYIR;FEFEISINDIGIYPTKDEIHIFYK;FEFEISINDIGIYPTKDEIHIFYK;NIESIKDIICSSYDFNKIDIFNAIDDVR;IFQAEIEAEYIR;EQIVIDRDVEEIKNQISFR;IFQAEIEAEYIR;NIESIKDIICSSYDFNKIDIFNAIDDVR;AIKEQIVIDRDVEEIKNQISFR;VISQDQIIAFFR;TGQISATDIIDFIEQNK;EQIVIDRDVEEIKNQISFR;VPNYINPDDGIINFSIETR;VISQDQIIAFFR;ISNIIQAVAEGEQK;VISQDQIIAFFR;IDIFNAIDDVR;DIICSSYDFNKIDIFNAIDDVR;INPDDGIINFSIETR;VPNYINPDDGIINFSIETR;NIESIKDIICSSYDFNKIDIFNAIDDVR;IFQAEIEAEYIR;ISNIIQAVAEGEQK;ISNIIQAVAEGEQK;VISQDQIIAFFR;TGQISATDIIDFIEQNK;AIKEQIVIDRDVEEIKNQISFR;IFQAEIEAEYIR;IFQAEIEAEYIR;AIIQDYGIFVSTNDIQTIIK;AIIQDYGIFVSTNDIQTIIK;VISQDQIIAFFR;IDIFNAIDDVR;IDIFNAIDDVR;TGSITISAVDEFMR;IFQAEIEAEYIR;GNEEEHIVR;VTYADFAESIIPQEDAR;TGSITISAVDEFMR;IFQAEIEAEYIR;AIKEQIVIDRDVEEIK;TGSITISAVDEFMR;RPIFSIYDAFIAIDNIENGFITINDFK;IFQAEIEAEYIR;IDIFNAIDDVR;IDIFNAIDDVR;IFQAEIEAEYIR;VTYADFAESIIPQEDARI;VISQDQIIAFFR;SQGKVISQDQIIAFFR;AIKEQIVIDRDVEEIKNQISFR;IFQAEIEAEYIR;FEFEISINDIGIYPTKDEIHIFYK;IFQAEIEAEYIR;VISQDQIIAFFR;VISQDQIIAFFR;AIIQDYGIFVSTNDIQTIIK;IIVSHKEAIQIIR;VISQDQIIAFFR;TGQISATDIIDFIEQNK;VTYADFAESIIPQEDARI;ISNIIQAVAEGEQKTEVIR;FSDFSEIVTPASIEYAAISK;IFQAEIEAEYIR;IDIFNAIDDVR;NIESIKDIICSSYDFNKIDIFNAIDDVR;NIESIKDIICSSYDFNKIDIFNAIDDVR;IDIFNAIDDVR;TGQISATDIIDFIEQNK;NIESIKDIICSSYDFNKIDIFNAIDDVR;DIICSSYDFNK;IIVSHKEAIQIIR;TGQISATDIIDFIEQNK;GNEEEHIVR;NIESIKDIICSSYDFNK;AIKEQIVIDRDVEEIK;ISNIIQAVAEGEQK;VISQDQIIAFFRR;TGQISATDIIDFIEQNK;VISQDQIIAFFR;TGSITISAVDEFMR;IFQAEIEAEYIR;FEFEISINDIGIYPTK;IFQAEIEAEYIR;IFQAEIEAEYIR;NIESIKDIICSSYDFNKIDIFNAIDDVR;ISNIIQAVAEGEQK;ISNIIQAVAEGEQK;VISQDQIIAFFR;AIKEQIVIDR;AIKEQIVIDRDVEEIKNQISFR;ISNIIQAVAEGEQKTEVIR;NIESIKDIICSSYDFNK;IFQAEIEAEYIR;VTYADFAESIIPQEDAR;IFQAEIEAEYIR;FEFEISINDIGIYPTKDEIHIFYK;NIESIKDIICSSYDFNKIDIFNAIDDVR;VISQDQIIAFFR;INPDDGIINFSIETR;IFQAEIEAEYIR;ATDIIDFIEQNK;ATDIIDFIEQNK;ISNIIQAVAEGEQK;NIESIKDIICSSYDFNK;EQIVIDRDVEEIKNQISFR;AIKEQIVIDRDVEEIKNQISFR;VTYADFAESIIPQEDAR;ISNIIQAVAEGEQKTEVIR;NIESIKDIICSSYDFNK;NIESIKDIICSSYDFNKIDIFNAIDDVR;EQIVIDRDVEEIKNQISFR;AIKEQIVIDRDVEEIKNQISFR;ISNIIQAVAEGEQKTEVIR;VISQDQIIAFFR;DVEEIKNQISFR;IFQAEIEAEYIR;NIESIKDIICSSYDFNKIDIFNAIDDVR;IFQAEIEAEYIR;IFQAEIEAEYIR;VPNYINPDDGIINFSIETR;NIESIKDIICSSYDFNKIDIFNAIDDVR;NIESIKDIICSSYDFNKIDIFNAIDDVR;IEDGESIPYEAEWSIAR;IFQAEIEAEYIR;IFQAEIEAEYIR;TGQISATDIIDFIEQNK;EQIVIDRDVEEIKNQISFR;IDIFNAIDDVR;EQIVIDRDVEEIKNQISFR;IIVSHKEAIQIIR;TGSITISAVDEFMR;VISQDQIIAFFR;VISQDQIIAFFR;FEFEISINDIGIYPTKDEIHIFYK;AIIQDYGIFVSTNDIQTIIK;IDIFNAIDDVR;NIESIKDIICSSYDFNK;VISQDQIIAFFR;TGQISATDIIDFIEQNK;IFQAEIEAEYIR;IFQAEIEAEYIR;TGSITISAVDEFMR;IFQAEIEAEYIR;SQGKVISQDQIIAFFR;ISNIIQAVAEGEQKTEVIR;VISQDQIIAFFR;EQIVIDRDVEEIK;RVSNTNVISYPQFVEIITPVEPSPSYIANSSR;VISQDQIIAFFR;SSYDFNKIDIFNAIDDVRTGSITISAVDEFMRSQGKVISQDQIIAFFR;TGQISATDIIDFIEQNK;VISQDQIIAFFR;INPDDGIINFSIETR;AIKEQIVIDRDVEEIK;ISNIIQAVAEGEQK;FSDFSEIVTPASIEYAAISK;SQGKVISQDQIIAFFR;HDFNAEDAFR;NIESIKDIICSSYDFNKIDIFNAIDDVR;IIVSHKEAIQIIR;DIICSSYDFNKIDIFNAIDDVR;VPNYINPDDGIINFSIETRR;GNEEEHIVR;SRVPNYINPDDGIINFSIETR;VISQDQIIAFFR;ISNIIQAVAEGEQK;AIIQDYGIFVSTNDIQTIIKR;FEFEISINDIGIYPTKDEIHIFYK;VISQDQIIAFFRR;VTYADFAESIIPQEDARI;AIKEQIVIDR;ISNIIQAVAEGEQK;TGQISATDIIDFIEQNK;RYDRDNDGIIK;AIKEQIVIDRDVEEIK;IFQAEIEAEYIR;IINKIFQAEIEAEYIR;IFQAEIEAEYIR;IFQAEIEAEYIR;IFQAEIEAEYIR;TGQISATDIIDFIEQNK;ISNIIQAVAEGEQKTEVIR;NIESIKDIICSSYDFNKIDIFNAIDDVR;IFQAEIEAEYIR;VPNYINPDDGIINFSIETR;SYDFNKIDIFNAIDDVR;AIKEQIVIDRDVEEIKNQISFR;SRVPNYINPDDGIINFSIETR;VISQDQIIAFFR;IFQAEIEAEYIR;IFQAEIEAEYIR;EQIVIDRDVEEIKNQISFR;IIVSHKEAIQIIR;TGQISATDIIDFIEQNK;VTYADFAESIIPQEDAR;IFQAEIEAEYIR;AIKEQIVIDR;ISNIIQAVAEGEQKTEVIR;IFQAEIEAEYIR;IFQAEIEAEYIR;HDFNAEDAFR;IFQAEIEAEYIR;IFQAEIEAEYIR;TGSITISAVDEFMR;IFQAEIEAEYIR;DRDVEEIKNQISFR;QVIAEQR;VISQDQIIAFFR;VISQDQIIAFFR;IFQAEIEAEYIR;ISNIIQAVAEGEQKTEVIR;YDRDNDGIIK;ISNIIQAVAEGEQKTEVIR;IINKIFQAEIEAEYIR;MRSQGKVISQDQIIAFFR;IIDINGDGR;EQIVIDRDVEEIKNQISFR;VISQDQIIAFFR;RSQGKVISQDQIIAFFR;IDIFNAIDDVR;NIESIKDIICSSYDFNKIDIFNAIDDVR;NIESIKDIICSSYDFNKIDIFNAIDDVR;IFQAEIEAEYIR;HDFNAEDAFR;EQIVIDRDVEEIKNQISFR;IFQAEIEAEYIR;ISNIIQAVAEGEQK;RRIDQTKTGQISATDIIDFIEQNK;TGSITISAVDEFMR;IFQAEIEAEYIR;VEEIKNQISFR;TGSITISAVDEFMR;ISNIIQAVAEGEQK;YDKNQDNR;IIDINGDGR;IFQAEIEAEYIR;YINPDDGIINFSIETR;NIESIKDIICSSYDFNKIDIFNAIDDVR;NKIFQAEIEAEYIR;DIICSSYDFNKIDIFNAIDDVR;IFQAEIEAEYIR;RIYKKIINKIFQAEIEAEYIR;KKIINKIFQAEIEAEYIR;DFNKIDIFNAIDDVR;TGSITISAVDEFMR;NIESIKDIICSSYDFNK;IDIFNAIDDVR;FEFEISINDIGIYPTKDEIHIFYK;TGSITISAVDEFMR;TGSITISAVDEFMR;IFQAEIEAEYIR;AIKEQIVIDRDVEEIKNQISFR;IFQAEIEAEYIR;AIKEQIVIDRDVEEIK;HDFNAEDAFR;IFQAEIEAEYIR;VISQDQIIAFFR;IFQAEIEAEYIR;IESIKDIICSSYDFNKIDIFNAIDDVR;VPNYINPDDGIINFSIETRR;IPYEAEWSIAR;IFQAEIEAEYIR;EQIVIDRDVEEIKNQISFR;EAIQIIR;IFQAEIEAEYIR;IFQAEIEAEYIR;ISNIIQAVAEGEQK;AIIQDYGIFVSTNDIQTIIKR;ISNIIQAVAEGEQK;IFQAEIEAEYIR;EAIQIIR;QVIAEQR;IDIFNAIDDVR;SNIIQAVAEGEQK;IFQAEIEAEYIR;IFQAEIEAEYIR;AIKEQIVIDRDVEEIK;RSQGKVISQDQIIAFFR;NIESIKDIICSSYDFNKIDIFNAIDDVR;IFQAEIEAEYIR;IFQAEIEAEYIR;VISQDQIIAFFR;IFQAEIEAEYIR;GNEEEHIVR;AVDEFMRSQGKVISQDQIIAFFR;AIKEQIVIDRDVEEIK;EAIQIIR;AIKEQIVIDRDVEEIKNQISFR;VTYADFAESIIPQEDAR;IIDINGDGR;AIKEQIVIDRDVEEIKNQISFR;ATDIIDFIEQNK;IFQAEIEAEYIR;VISQDQIIAFFR;IFQAEIEAEYIR;VTYADFAESIIPQEDAR;EAIQIIR;IFQAEIEAEYIR;ISNIIQAVAEGEQK;DIICSSYDFNKIDIFNAIDDVR;ISNIIQAVAEGEQK;VTYADFAESIIPQEDAR;DVEEIKNQISFR;IFQAEIEAEYIR;IDIFNAIDDVR;VISQDQIIAFFR;IFQAEIEAEYIR;ISNIIQAVAEGEQK;IFQAEIEAEYIR;IIDINGDGR;IFQAEIEAEYIR;NIESIKDIICSSYDFNK;IFQAEIEAEYIR;IFQAEIEAEYIR;DRDVEEIKNQISFR;RPIFSIYDAFIAIDNIENGFITINDFK;IINKIFQAEIEAEYIR;IFQAEIEAEYIR;IFQAEIEAEYIR;IFQAEIEAEYIR;TGSITISAVDEFMR;IDIFNAIDDVR;NIESIKDIICSSYDFNKIDIFNAIDDVR;EAIQIIR;NIESIKDIICSSYDFNKIDIFNAIDDVR;EQIVIDRDVEEIKNQISFR;IFQAEIEAEYIR;IFQAEIEAEYIR;IFQAEIEAEYIR;TGSITISAVDEFMR;QGKVISQDQIIAFFR;IDIFNAIDDVR;ISNIIQAVAEGEQK;IFQAEIEAEYIR;NIESIKDIICSSYDFNKIDIFNAIDDVR;IFQAEIEAEYIR;TGQISATDIIDFIEQNK;NIESIKDIICSSYDFNKIDIFNAIDDVR;TGQISATDIIDFIEQNK;AIKEQIVIDRDVEEIKNQISFR;IFQAEIEAEYIR;ESIPYEAEWSIAR;FEFEISINDIGIYPTK;TGQISATDIIDFIEQNK;GNEEEHIVR;INKIFQAEIEAEYIR;ISNIIQAVAEGEQK;AIKEQIVIDR;DVEEIKNQISFR;IIVSHK;AIKEQIVIDRDVEEIKNQISFR;FSDFSEIVTPASIEYAAISK;PDDGIINFSIETR;PDDGIINFSIETR;VSTNDIQTIIK;STNDIQTIIK;NDIQTIIK;AIDNIENGFITINDFK;STNDIQTIIK;NGFITINDFK;RYDRDNDGIIKFSDFSEIVTPASIEYAAISK;ISNIIQAVAEGEQKTEVIR;NIESIKDIICSSYDFNKIDIFNAIDDVR;TGQISATDIIDFIEQNKIIVSHKEAIQIIR;IIDINGDGRVTYADFAESIIPQEDAR;SRVPNYINPDDGIINFSIETR;TGQISATDIIDFIEQNKIIVSHK;IIDINGDGRVTYADFAESIIPQEDAR;SRVPNYINPDDGIINFSIETR;TGQISATDIIDFIEQNKIIVSHK;GFHQTATSNINISK;TGQISATDIIDFIEQNKIIVSHK;QIANIREGYYIEDGESIPYEAEWSIAR;ISNIIQAVAEGEQKTEVIR;IIDINGDGRVTYADFAESIIPQEDAR;TGQISATDIIDFIEQNK;ISNIIQAVAEGEQKTEVIR;ISNIIQAVAEGEQKTEVIRQVIAEQR;AFQDAEKDIGYQDYIAR;TGQISATDIIDFIEQNKIIVSHK;VISQDQIIAFFR;AIKEQIVIDRDVEEIKNQISFR;AFQDAEKDIGYQDYIAR;QIANIREGYYIEDGESIPYEAEWSIAR;SQGKVISQDQIIAFFR;TGQISATDIIDFIEQNKIIVSHKEAIQIIR;VISQDQIIAFFR;VISQDQIIAFFR;VISQDQIIAFFR;EGYYIEDGESIPYEAEWSIAR;IIDINGDGRVTYADFAESIIPQEDAR;VTYADFAESIIPQEDARIK;FSDFSEIVTPASIEYAAISK;AFQDAEKDIGYQDYIAR;SQGKVISQDQIIAFFRR;ISNIIQAVAEGEQKTEVIR;TINRISNIIQAVAEGEQKTEVIR;HDFNAEDAFR;HDFNAEDAFR;AIKEQIVIDRDVEEIKNQISFR;VISQDQIIAFFRR;IIDINGDGRVTYADFAESIIPQEDAR;IKQIANIREGYYIEDGESIPYEAEWSIAR;IIDINGDGRVTYADFAESIIPQEDAR;VISQDQIIAFFR;AFQDAEKDIGYQDYIAR;TGQISATDIIDFIEQNK;HFEPQSAFR;TGQISATDIIDFIEQNK;VISQDQIIAFFR;AFQDAEKDIGYQDYIAR;HFEPQSAFR;VISQDQIIAFFR;ISNIIQAVAEGEQKTEVIRQVIAEQR;IIDINGDGRVTYADFAESIIPQEDAR;FSDFSEIVTPASIEYAAISK;HDFNAEDAFR;TGQISATDIIDFIEQNK;IIVSHKEAIQIIR;TGQISATDIIDFIEQNKIIVSHK;AFQDAEKDIGYQDYIAR;AIKEQIVIDRDVEEIKNQISFR;VISQDQIIAFFRR;SRVPNYINPDDGIINFSIETR;IINKIFQAEIEAEYIR;VIEQEVKNYR;QIANIREGYYIEDGESIPYEAEWSIAR;EHIVRAIKEQIVIDRDVEEIKNQISFR;AFQDAEKDIGYQDYIAR;VISQDQIIAFFRR;VTYADFAESIIPQEDAR;ISNIIQAVAEGEQKTEVIR;ESIPYEAEWSIAR;STNDIQTIIK;VAEGEQKTEVIR;SQGKVISQDQIIAFFR;EAIQIIR;SRVPNYINPDDGIINFSIETRR;TNDIQTIIK;QTATSNINISK;IEQEVKNYR;QVIAEQR;EQIVIDRDVEEIKNQISFR;QVIAEQR;AIKEQIVIDRDVEEIKNQISFR;IIDINGDGRVTYADFAESIIPQEDAR;IQTIIK;IIDINGDGR;NKIFQAEIEAEYIR;IIVSHKEAIQIIR;SRVPNYINPDDGIINFSIETR;SRVPNYINPDDGIINFSIETR;IIDINGDGRVTYADFAESIIPQEDAR;TGSITISAVDEFMR;HFEPQSAFR;IIDINGDGR;IIVSHKEAIQIIR;SRVPNYINPDDGIINFSIETR;IEQNKIIVSHKEAIQIIRIIDINGDGRVTYADFAESIIPQEDAR;SQGKVISQDQIIAFFR;VAEGEQKTEVIR;SQGKVISQDQIIAFFRR;VISQDQIIAFFRR;AFQDAEKDIGYQDYIAR;EQRHFEPQSAFR;AIDNIENGFITINDFK;PDDGIINFSIETR;GIFVSTNDIQTIIK;AIDNIENGFITINDFK;PDDGIINFSIETR;IFVSTNDIQTIIK;SDFSEIVTPASIEYAAISK;PDDGIINFSIETR;NGFITINDFK;NGFITINDFK;DIIDFIEQNK;STNDIQTIIK;GNEEEHIVR;GIFVSTNDIQTIIK;AIDNIENGFITINDFK;PDDGIINFSIETR;GNEEEHIVR;STNDIQTIIK;PDDGIINFSIETR;SEIVTPASIEYAAISK;NEEEHIVR;GNEEEHIVR;TNDIQTIIK;DNIENGFITINDFK;NFSIETRR;GFITINDFK;AIDNIENGFITINDFK;PDDGIINFSIETR;AIDNIENGFITINDFK;GIFVSTNDIQTIIK;PDDGIINFSIETR;IFVSTNDIQTIIK;NGFITINDFK;NGFITINDFK;DIIDFIEQNK;GNEEEHIVR;STNDIQTIIK;GIFVSTNDIQTIIK;GNEEEHIVR;STNDIQTIIK;PDDGIINFSIETR;NEEEHIVR;GNEEEHIVR;TNDIQTIIK;TNDIQTIIK
>TTHERM_00006300
IDAIIK;THIIIK;IDAIIK;IDAIIK;IDAIIK;IDTISK;IDTISK;IDAIIK;IDAIIK;IDTISK
>TTHERM_01080400
TQMSAPKEIKTAKIVEFDYAEIVDK;EIPEIEFAFK;KTAKIVEFDYAEIVDK;IVVSTGSIISYHIDEYVHSVQPTYK;IKDAYGPEGVGICIVR;IKDAYGPEGVGICIVR;IKIPQDCIAFQIGETSQIITGGIIEATPHCVVR;IKDAYGPEGVGICIVR;IKDAYGPEGVGICIVR;IVVSTGSIISYHIDEYVHSVQPTYK;IVVSTGSIISYHIDEYVHSVQPTYK;IKDAYGPEGVGICIVR;IKDAYGPEGVGICIVR;IKIPQDCIAFQIGETSQIITGGIIEATPHCVVR;IKIPQDCIAFQIGETSQIITGGIIEATPHCVVR;GSFYANPVCDVPDEISEEQKK;IVEFDYAEIVDKSKPIFEK;IKDAYGPEGVGICIVR;IVEFDYAEIVDK;IKDAYGPEGVGICIVR;IVEFDYAEIVDK;IKDAYGPEGVGICIVR;EEIPEIEFAFK;IKDAYGPEGVGICIVR;NRWENGISYIK;IVEFDYAEIVDKSKPIFEK;IVEFDYAEIVDK;IVVSTGSIISYHIDEYVHSVQPTYK;IVVSTGSIISYHIDEYVHSVQPTYK;IVEFDYAEIVDK;DAYGPEGVGICIVR;IVEFDYAEIVDK;IKDAYGPEGVGICIVR;IVEFDYAEIVDK;IVEFDYAEIVDK;IVEFDYAEIVDK;EEIPEIEFAFK;EEIPEIEFAFK;IVEFDYAEIVDK;DGAFVAPNFWPKEEIPEIEFAFK;EEIPEIEFAFK;IVEFDYAEIVDK;DGAFVAPNFWPKEEIPEIEFAFK;IVVSTGSIISYHIDEYVHSVQPTYK;GSFYANPVCDVPDEISEEQKK;IKDAYGPEGVGICIVR;IKDAYGPEGVGICIVR;IVEFDYAEIVDK;IVEFDYAEIVDK;IVEFDYAEIVDK;NRWENGISYIK;IKDAYGPEGVGICIVR;TAKIVEFDYAEIVDK;IVVSTGSIISYHIDEYVHSVQPTYK;IKDAYGPEGVGICIVR;DGAFVAPNFWPK;NRWENGISYIK;IKDAYGPEGVGICIVR;IKDAYGPEGVGICIVR;EEIPEIEFAFK;QGTIEDIVSGSK;IVEFDYAEIVDK;GSFYANPVCDVPDEISEEQKK;KIIPIAFK;NRWENGISYIK;NVPGYVEAR;KIIPIAFK;IIHYFPSNESK;IVEFDYAEIVDK;EAYSVPAIK;IKDAYGPEGVGICIVR;IVEFDYAEIVDK;KKIIPIAFK;GSFYANPVCDVPDEISEEQKK;QPTYKQGTIEDIVSGSK;KIIPIAFK;QGTIEDIVSGSK;IVEFDYAEIVDK;KTAKIVEFDYAEIVDK;ISYHIDEYVHSVQPTYK;IIPIAFK;IIPIAFK;IKDAYGPEGVGICIVR;PEIEFAFK;IIHYFPSNESK;IKDAYGPEGVGICIVR;IKDAYGPEGVGICIVR;QGTIEDIVSGSK;IKDAYGPEGVGICIVR;IIHYFPSNESK;KKIIPIAFK;IIPIAFK;IIPIAFK;NVPGYVEAR;QGTIEDIVSGSK;IVEFDYAEIVDK;QGTIEDIVSGSK;IIPIAFK;IVEFDYAEIVDK;TAKIVEFDYAEIVDK;IEFAFK;IIHYFPSNESK;IEFAFK;NVPGYVEAR;EAYSVPAIK;NFWPKEEIPEIEFAFK;IKDAYGPEGVGICIVR;KKIIPIAFK;KIIPIAFK;EEIPEIEFAFK;IIPIAFK;IEFAFK;IIPIAFK;GSFYANPVCDVPDEISEEQKK;NRWENGISYIK;GKFDFSK;KKIIPIAFK;IPQDCIAFQIGETSQIITGGIIEATPHCVVRG;IVEFDYAEIVDK;IIPIAFK;IIPIAFK;EEIPEIEFAFK;IKDAYGPEGVGICIVR;DGAFVAPNFWPKEEIPEIEFAFK;IIPIAFK;IIPIAFK;IIHYFPSNESK;IIPIAFK;IIPIAFK;IIPIAFK;SAPKEIKTAKIVEFDYAEIVDK;WENGISYIK;IIPIAFK;NRWENGISYIK;IIPIAFK;DGAFVAPNFWPK;IIPIAFK;IKIPQDCIAFQIGETSQIITGGIIEATPHCVVR;IANIPK;IIPIAFK;IIPIAFK;IIPIAFK;IIHYFPSNESK;IEFAFK;IEFAFK;IIPIAFK;GSFYANPVCDVPDEISEEQKK;IIPIAFK;IEFAFK;QGTIEDIVSGSK;IEFAFK;EAYSVPAIK;IEFAFK;IIPIAFK;SKPIFEK;IEFAFK;IVEFDYAEIVDK;IIPIAFK;DGAFVAPNFWPK;IIPIAFK;TGSIISYHIDEYVHSVQPTYKQGTIEDIVSGSK;EEIPEIEFAFK;IEFAFK;IVEFDYAEIVDK;IANIPK;KIIPIAFK;IVVSTGSIISYHIDEYVHSVQPTYK;KIIPIAFK;KKIIPIAFK;KIIPIAFK;QGTIEDIVSGSK;IFEKIK;IISYHIDEYVHSVQPTYK;IEFAFK;QGTIEDIVSGSK;GKFDFSK;KKIIPIAFK;IANIPK;DGAFVAPNFWPKEEIPEIEFAFK;IIPIAFK;FADQQR;HYFPSNESK;KIIPIAFK;IEFAFK;IKDAYGPEGVGICIVR;IKDAYGPEGVGICIVR;IKDAYGPEGVGICIVR;IKDAYGPEGVGICIVR;IKDAYGPEGVGICIVR;IVEFDYAEIVDK;IKDAYGPEGVGICIVR;IKDAYGPEGVGICIVR;IVEFDYAEIVDK;IVEFDYAEIVDK;IKDAYGPEGVGICIVR;IVEFDYAEIVDK;IIPIAFK;IEFAFK;NVPGYVEAR;IIPIAFK;IIPIAFK;IIPIAFK;IIPIAFK;IVEFDYAEIVDK;IEFAFK;IIPIAFK;IVEFDYAEIVDK;IIPIAFK;IIPIAFK;IEFAFK;IIPIAFK;IVEFDYAEIVDK;IIPIAFK;IKDAYGPEGVGICIVR;IEFAFK;IIPIAFK;IEFAFK;IVEFDYAEIVDK;IEFAFK;EEIPEIEFAFK;IIPIAFK;IEFAFK;IEFAFK;IKDAYGPEGVGICIVR;IKDAYGPEGVGICIVR;IVEFDYAEIVDK;IANIPK;IIPIAFK;IIPIAFK;IEFAFK;IIPIAFK;IIHYFPSNESK;QGTIEDIVSGSK;IEFAFK;IIPIAFK;EIPEIEFAFK;IVVSTGSIISYHIDEYVHSVQPTYK;IVVSTGSIISYHIDEYVHSVQPTYK;IKDAYGPEGVGICIVR;IKDAYGPEGVGICIVR;DGAFVAPNFWPKEEIPEIEFAFK;DGAFVAPNFWPKEEIPEIEFAFK;IKDAYGPEGVGICIVR;IPQDCIAFQIGETSQIITGGIIEATPHCVVR;GSFYANPVCDVPDEISEEQKK;QGTIEDIVSGSK;DAYGPEGVGICIVR;EEIPEIEFAFK;QGTIEDIVSGSK;IVEFDYAEIVDK;IVEFDYAEIVDK;EEIPEIEFAFK;EEIPEIEFAFK;EEIPEIEFAFK;IVVSTGSIISYHIDEYVHSVQPTYK;EEIPEIEFAFK;DGAFVAPNFWPK;NRWENGISYIK;IVEFDYAEIVDK;EEIPEIEFAFK;EEIPEIEFAFK;EEIPEIEFAFK;IKDAYGPEGVGICIVR;IVVSTGSIISYHIDEYVHSVQPTYK;DGAFVAPNFWPKEEIPEIEFAFK;IVEFDYAEIVDK;QPTYKQGTIEDIVSGSK;EEIPEIEFAFK;QGTIEDIVSGSK;IVEFDYAEIVDK;KIIPIAFK;QGTIEDIVSGSK;DAYGPEGVGICIVR;NVPGYVEAR;IKDAYGPEGVGICIVR;IPQDCIAFQIGETSQIITGGIIEATPHCVVR;GSFYANPVCDVPDEISEEQKK;EIKTAKIVEFDYAEIVDK;KIIPIAFK;NVPGYVEAR;TYKQGTIEDIVSGSK;WENGISYIK;IVEFDYAEIVDK;IPQDCIAFQIGETSQIITGGIIEATPHCVVRG;TYKQGTIEDIVSGSK;IIPIAFK;IIPIAFK;IIPIAFK;IIPIAFK;WENGISYIK;IKIPQDCIAFQIGETSQIITGGIIEATPHCVVRG;IIPIAFK;IIHYFPSNESK;DGAFVAPNFWPK;DGAFVAPNFWPK;IIPIAFK;IIPIAFK;IIPIAFK;IIPIAFK;IVEFDYAEIVDK;IEFAFK;IIPIAFK;IEFAFK;IEFAFK;IVVSTGSIISYHIDEYVHSVQPTYK;IVEFDYAEIVDK;IEFAFK;IEFAFK;IIPIAFK;IKDAYGPEGVGICIVR;IIPIAFK;KTAKIVEFDYAEIVDK;IIPIAFK;PGYVEAR;GSIISYHIDEYVHSVQPTYKQGTIEDIVSGSK;IKIPQDCIAFQIGETSQIITGGIIEATPH;NRWENGISYIK;IIPIAFK;IEFAFK;IEFAFK;IVEFDYAEIVDK;KTAKIVEFDYAEIVDK;IIPIAFK;IVEFDYAEIVDK;IEFAFK;NRWENGISYIK;IIPIAFK;IIPIAFK;IVEFDYAEIVDK;IIPIAFK;IIPIAFK;GSIISYHIDEYVHSVQPTYKQGTIEDIVSGSK;QMSAPKEIKTAKIVEFDYAEIVDK;IIPIAFK;IANIPK;IEFAFK;QGTIEDIVSGSK;IVVSTGSIISYHIDEYVHSVQPTYK;IKDAYGPEGVGICIVR;EEIPEIEFAFK;EEIPEIEFAFK;EEIPEIEFAFK;EEIPEIEFAFK;EEIPEIEFAFK;EEIPEIEFAFK;IVVSTGSIISYHIDEYVHSVQPTYK;IVEFDYAEIVDK;IVEFDYAEIVDK;IVVSTGSIISYHIDEYVHSVQPTYK;IVEFDYAEIVDK;EEIPEIEFAFK;IVVSTGSIISYHIDEYVHSVQPTYK;IIPIAFK;KTAKIVEFDYAEIVDK;IKDAYGPEGVGICIVR;EIKTAKIVEFDYAEIVDK;IIPIAFK;IKTAKIVEFDYAEIVDK;IIPIAFK;IIPIAFK;IKDAYGPEGVGICIVR;NFWPKEEIPEIEFAFK;IIPIAFK;IIPIAFK;IIPIAFK;IIPIAFK;IKDAYGPEGVGICIVR;IIPIAFK;KTAKIVEFDYAEIVDK;IIPIAFK;IEFAFK;IIPIAFK;IEFAFK;IVEFDYAEIVDK;IEFAFK;IIPIAFK;IIPIAFK;IIPIAFK;IEFAFK;IEFAFK;IEFAFK;IIPIAFK;IEFAFK;IEFAFK;DAYGPEGVGICIVR;IEFAFK;IIHYFPSNESK;EIPEIEFAFK;QGTIEDIVSGSK;IVVSTGSIISYHIDEYVHSVQPTYK;IVVSTGSIISYHIDEYVHSVQPTYK;IKDAYGPEGVGICIVR;IKDAYGPEGVGICIVR;EEIPEIEFAFK;IKDAYGPEGVGICIVR;IVEFDYAEIVDK;DGAFVAPNFWPKEEIPEIEFAFK;IKDAYGPEGVGICIVR;IVEFDYAEIVDK;IVEFDYAEIVDK;EEIPEIEFAFK;DGAFVAPNFWPKEEIPEIEFAFK;IKDAYGPEGVGICIVR;IVEFDYAEIVDK;NRWENGISYIK;EEIPEIEFAFK;EEIPEIEFAFK;EEIPEIEFAFK;IVEFDYAEIVDK;IPEIEFAFK;IKIPQDCIAFQIGETSQIITGGIIEATPHCVVR;DGAFVAPNFWPKEEIPEIEFAFK;IIPIAFK;DAYGPEGVGICIVR;IKDAYGPEGVGICIVR;DGAFVAPNFWPKEEIPEIEFAFK;IEFAFK;DGAFVAPNFWPKEEIPEIEFAFK;IIPIAFK;IVEFDYAEIVDK;EEIPEIEFAFK;IEFAFK;EEIPEIEFAFK;IVEFDYAEIVDK;IEFAFK;IIPIAFK;IKDAYGPEGVGICIVR;IVVSTGSIISYHIDEYVHSVQPTYK;IANIPK;EEIPEIEFAFK;EEIPEIEFAFK;IKDAYGPEGVGICIVR;IANIPK;IIPIAFK;TQMSAPKEIKTAKIVEFDYAEIVDK;IKDAYGPEGVGICIVR;DGAFVAPNFWPKEEIPEIEFAFK;IKDAYGPEGVGICIVR;EEIPEIEFAFK;EEIPEIEFAFK;EEIPEIEFAFK;EEIPEIEFAFK;EEIPEIEFAFK;EEIPEIEFAFK;EEIPEIEFAFK;IKDAYGPEGVGICIVR;NVPGYVEAR;IKDAYGPEGVGICIVR;IVEFDYAEIVDK;DGAFVAPNFWPKEEIPEIEFAFK;IKDAYGPEGVGICIVR;DGAFVAPNFWPK;IKDAYGPEGVGICIVR;EEIPEIEFAFK;IVEFDYAEIVDK;IVEFDYAEIVDK;IIPIAFK;IIPIAFK;DAYGPEGVGICIVR;IVVSTGSIISYHIDEYVHSVQPTYK;IANIPK;IEFAFK;IANIPK;IIPIAFK;IEFAFK;DAYGPEGVGICIVR;IPEIEFAFK;IVEFDYAEIVDK;IKIPQDCIAFQIGETSQIITGGIIEATPHCVVR;IKDAYGPEGVGICIVR;IKDAYGPEGVGICIVR;QGTIEDIVSGSK;IVEFDYAEIVDK;IVEFDYAEIVDK;IKDAYGPEGVGICIVR;IVEFDYAEIVDK;EEIPEIEFAFK;IVEFDYAEIVDK;IVEFDYAEIVDK;IVEFDYAEIVDK;IVEFDYAEIVDK;IVEFDYAEIVDK;IKDAYGPEGVGICIVR;IVEFDYAEIVDK;IKDAYGPEGVGICIVR;STDNTTSTQMSAPKEIKTAKIVEFDYAEIVDK;IIPIAFK;IVEFDYAEIVDK;IIPIAFK;IKDAYGPEGVGICIVR;IIPIAFK;IIPIAFK;NVPGYVEAR;IIPIAFK;IIPIAFK;IEFAFK;IEFAFK;IEFAFK;NVPGYVEAR;IIPIAFK;KIIPIAFK;NVPGYVEAR;IKDAYGPEGVGICIVR;IEFAFK;IIPIAFK;IEFAFK;IEFAFK;IEFAFK;IIPIAFK;IIPIAFK;IEFAFK;IIPIAFK;IEFAFK;QGTIEDIVSGSK;KPIFEKIK;IEFAFK;IIPIAFK;DAYGPEGVGICIVR;IIPIAFK;IEFAFK;IEFAFK;IIPIAFK;NVPGYVEAR;IIPIAFK;DAYGPEGVGICIVR;IEFAFK;QGTIEDIVSGSK;IIPIAFK;IVEFDYAEIVDK;IIPIAFK;IIPIAFK;IEFAFK;IVEFDYAEIVDK;IKDAYGPEGVGICIVR;IKDAYGPEGVGICIVR;IKDAYGPEGVGICIVR;IVEFDYAEIVDK;IVVSTGSIISYHIDEYVHSVQPTYK;IVEFDYAEIVDK;IKDAYGPEGVGICIVR;IVEFDYAEIVDK;DGAFVAPNFWPKEEIPEIEFAFK;IVEFDYAEIVDK;IVEFDYAEIVDK;IKDAYGPEGVGICIVR;QGTIEDIVSGSK;EEIPEIEFAFK;IVEFDYAEIVDK;IVEFDYAEIVDK;EEIPEIEFAFK;DGAFVAPNFWPKEEIPEIEFAFK;EEIPEIEFAFK;IVVSTGSIISYHIDEYVHSVQPTYK;EEIPEIEFAFK;DGAFVAPNFWPKEEIPEIEFAFK;EEIPEIEFAFK;IVVSTGSIISYHIDEYVHSVQPTYK;EEIPEIEFAFK;IKDAYGPEGVGICIVR;EEIPEIEFAFK;DAYGPEGVGICIVR;IKDAYGPEGVGICIVR;IVVSTGSIISYHIDEYVHSVQPTYK;IKDAYGPEGVGICIVR;EEIPEIEFAFK;IKDAYGPEGVGICIVR;EEIPEIEFAFK;KIIPIAFK;KTAKIVEFDYAEIVDK;IKDAYGPEGVGICIVR;IVEFDYAEIVDK;IVVSTGSIISYHIDEYVHSVQPTYK;IKDAYGPEGVGICIVR;IVVSTGSIISYHIDEYVHSVQPTYK;KTAKIVEFDYAEIVDK;KTAKIVEFDYAEIVDK;IKDAYGPEGVGICIVR;IIPIAFK;EEIPEIEFAFK;KTAKIVEFDYAEIVDK;IKDAYGPEGVGICIVR;IIPIAFK;KTAKIVEFDYAEIVDK;IIPIAFK;IKDAYGPEGVGICIVR;NVPGYVEAR;IEFAFK;IIPIAFK;IIPIAFK;FWPKEEIPEIEFAFK;IIPIAFK;IIPIAFK;IIPIAFK;IEFAFK;IEFAFK;IEFAFK;IIPIAFK;IEFAFK;IIPIAFK;IEFAFK;IIPIAFK;IKDAYGPEGVGICIVR;PKEEIPEIEFAFK;TGSIISYHIDEYVHSVQPTYKQGTIEDIVSGSK;IIPIAFK;IKDAYGPEGVGICIVR;IIPIAFK;GKFDFSK;IIPIAFK;IIPIAFK;IIPIAFK;DAYGPEGVGICIVR;IEFAFK;IIPIAFK;GTIEDIVSGSK;IIPIAFK;IKDAYGPEGVGICIVR;IIPIAFK;IIPIAFK;IIPIAFK;IIPIAFK;IIPIAFK;IEFAFK;IIPIAFK;IIPIAFK;EIPEIEFAFK;IVVSTGSIISYHIDEYVHSVQPTYK;DGAFVAPNFWPKEEIPEIEFAFK;DGAFVAPNFWPKEEIPEIEFAFK;DGAFVAPNFWPKEEIPEIEFAFK;IVVSTGSIISYHIDEYVHSVQPTYK;IKDAYGPEGVGICIVR;IKDAYGPEGVGICIVR;IVEFDYAEIVDK;IVEFDYAEIVDK;QGTIEDIVSGSK;IVEFDYAEIVDK;EEIPEIEFAFK;IVEFDYAEIVDK;EEIPEIEFAFK;EEIPEIEFAFK;EEIPEIEFAFK;EEIPEIEFAFK;IVVSTGSIISYHIDEYVHSVQPTYK;IKDAYGPEGVGICIVR;QGTIEDIVSGSK;IIHYFPSNESK;IIHYFPSNESK;IKDAYGPEGVGICIVR;KKIIPIAFK;IIPIAFK;KIIPIAFK;IIPIAFK;IIPIAFK;IIPIAFK;IKDAYGPEGVGICIVR;IIPIAFK;KKIIPIAFK;IIPIAFK;IVVSTGSIISYHIDEYVHSVQPTYK;IIPIAFK;IEFAFK;TGSIISYHIDEYVHSVQPTYKQGTIEDIVSGSK;IVVSTGSIISYHIDEYVHSVQPTYK;IIPIAFK;KIIPIAFK;IEFAFK;IEFAFK;KKIIPIAFK;NRWENGISYIK;IIPIAFK;KKIIPIAFK;NVPGYVEAR;QKKDGAFVAPNFWPKEEIPEIEFAFK;IVEFDYAEIVDK;IVVSTGSIISYHIDEYVHSVQPTYK;IKDAYGPEGVGICIVR;IKDAYGPEGVGICIVR;DGAFVAPNFWPKEEIPEIEFAFK;IVVSTGSIISYHIDEYVHSVQPTYK;EEIPEIEFAFK;EEIPEIEFAFK;EEIPEIEFAFK;EEIPEIEFAFK;IVEFDYAEIVDK;DGAFVAPNFWPK;IIHYFPSNESK;IKDAYGPEGVGICIVR;IIHYFPSNESK;EIKTAKIVEFDYAEIVDK;NFWPKEEIPEIEFAFK;IIPIAFK;IIPIAFK;IEFAFK;IIPIAFK;IIPIAFK;IIPIAFK;IVEFDYAEIVDK;IIPIAFK;KKIIPIAFK;IIPIAFK;IKDAYGPEGVGICIVR;QGTIEDIVSGSK;IEFAFK;IEFAFK;NRWENGISYIK;IEFAFK;IVVSTGSIISYHIDEYVHSVQPTYK;IEFAFK;IIPIAFK;NRWENGISYIK;IIPIAFK;IEFAFK;IIPIAFK;IEFAFK;IIPIAFK;IEFAFK;IKDAYGPEGVGICIVR;IKDAYGPEGVGICIVR;IKDAYGPEGVGICIVR;IKDAYGPEGVGICIVR;IVEFDYAEIVDK;IVVSTGSIISYHIDEYVHSVQPTYK;IKDAYGPEGVGICIVR;IVEFDYAEIVDK;IVEFDYAEIVDK;IVVSTGSIISYHIDEYVHSVQPTYK;IVEFDYAEIVDK;DGAFVAPNFWPKEEIPEIEFAFK;IVVSTGSIISYHIDEYVHSVQPTYK;EEIPEIEFAFK;EEIPEIEFAFK;EEIPEIEFAFK;IKDAYGPEGVGICIVR;IVEFDYAEIVDK;IVVSTGSIISYHIDEYVHSVQPTYK;EEIPEIEFAFK;EEIPEIEFAFK;EEIPEIEFAFK;IVEFDYAEIVDK;EEIPEIEFAFK;IVKPEYMHAIGWSHGVEQFK;EEIPEIEFAFK;IKDAYGPEGVGICIVR;EEIPEIEFAFK;IVEFDYAEIVDK;EIKTAKIVEFDYAEIVDK;EEIPEIEFAFK;DGAFVAPNFWPKEEIPEIEFAFK;EEIPEIEFAFK;EIKTAKIVEFDYAEIVDK;IVVSTGSIISYHIDEYVHSVQPTYK;IVVSTGSIISYHIDEYVHSVQPTYK;IIPIAFK;IIPIAFK;IIPIAFK;DAYGPEGVGICIVR;NFWPKEEIPEIEFAFK;IIPIAFK;VPDEISEEQKKDGAFVAPNFWPKEEIPEIEFAFK;NFWPKEEIPEIEFAFK;IKDAYGPEGVGICIVR;IKDAYGPEGVGICIVR;IIPIAFK;EEIPEIEFAFK;EEIPEIEFAFK;IEFAFK;IEFAFK;PKEEIPEIEFAFK;IEFAFK;IEFAFK;DGAFVAPNFWPKEEIPEIEFAFK;GKFDFSK;IIPIAFK;IKDAYGPEGVGICIVR;IIPIAFK;IIPIAFK;DGAFVAPNFWPKEEIPEIEFAFK;IIPIAFK;IIPIAFK;IEFAFK;DGAFVAPNFWPK;DGAFVAPNFWPKEEIPEIEFAFK;FADQQR;IIPIAFK;IANIPK;GPEGVGICIVR;GPEGVGICIVR;PVCDVPDEISEEQK;KDAYGPEGVGICIVR;IVEFDYAEIVDKSKPIFEK;QGTIEDIVSGSKAHIAR;IKIPQDCIAFQIGETSQIITGGIIEATPHCVVRGPK;IVVSTGSIISYHIDEYVHSVQPTYK;IKIPQDCIAFQIGETSQIITGGIIEATPHCVVR;IVEFDYAEIVDKSKPIFEK;IVEFDYAEIVDKSKPIFEK;IKDAYGPEGVGICIVR;IVEFDYAEIVDK;IVEFDYAEIVDK;IKDAYGPEGVGICIVR;IVEFDYAEIVDK;QGTIEDIVSGSK;QGTIEDIVSGSK;QGTIEDIVSGSK;QGTIEDIVSGSK;SAIYTDENGEVVDNFYDPEGGIFAK;IVEFDYAEIVDKSKPIFEK;IVEFDYAEIVDK;AIYTDENGEVVDNFYDPEGGIFAK;IKDAYGPEGVGICIVR;NRWENGISYIK;QGTIEDIVSGSK;IKDAYGPEGVGICIVR;IVEFDYAEIVDK;QGTIEDIVSGSK;QGTIEDIVSGSK;SAIYTDENGEVVDNFYDPEGGIFAK;FYDPEGGIFAK;QGTIEDIVSGSK;IVVSTGSIISYHIDEYVHSVQPTYK;IKDAYGPEGVGICIVR;IIHYFPSNESK;KKIIPIAFK;EIVDKSKPIFEK;IIHYFPSNESK;EAYSVPAIK;EFDYAEIVDK;EIKTAKIVEFDYAEIVDK;EFDYAEIVDK;QGTIEDIVSGSK;KKIIPIAFK;IKDAYGPEGVGICIVR;QPTYKQGTIEDIVSGSK;IANIPKESIQK;IANIPKESIQK;KIIPIAFK;PGYVEAR;IIHYFPSNESK;PGYVEAR;VHSVQPTYKQGTIEDIVSGSK;NVPGYVEAR;IVVSTGSIISYHIDEYVHSVQPTYK;IIHYFPSNESK;PVCDVPDEISEEQKK;MSTDNTTSTQMSAPK;EEIPEIEFAFK;PEGVGICIVR;PEGVGICIVR;QGTIEDIVSGSK;QGTIEDIVSGSK;TDNTTSTQMSAPK;GTIEDIVSGSK;STDNTTSTQMSAPK;PEGGIFAK;GPEGVGICIVR;GTIEDIVSGSK;PEGVGICIVR;STDNTTSTQMSAPK;PEIEFAFK;PVCDVPDEISEEQKK;MSTDNTTSTQMSAPK;EEIPEIEFAFK;PEGVGICIVR;GTIEDIVSGSK;QGTIEDIVSGSK;QGTIEDIVSGSK;PEGVGICIVR;GTIEDIVSGSK;STDNTTSTQMSAPK;TDNTTSTQMSAPK;GPEGVGICIVR;PEGGIFAK;PEGVGICIVR;STDNTTSTQMSAPK
>TTHERM_00011550
KNQEIK;KNQEIK;DINIIR;DINIIR;VDDAIEQKPK;VDDAIEQKPK
>TTHERM_001041959
SIIKYIK;IQIINK;IIIYIK;IIIYIK;IIIYIK;IIIYIK;IIIYIK;IIIYIK;IIIYIK;IQIINK
>TTHERM_01075620
IAIENIGCSISENDIFK;IAIENIGCSISENDIFK;FSDFINIYYK;FSDFINIYYK;IIQIVK;NTGIIKFSDFINIYYK;IIQIVK;IAIENIGCSISENDIFK;AFSDYDEDGIGAIK;IAIENIGCSISENDIFK;FSDFINIYYK;IAIENIGCSISENDIFK;IIQIVK;IAIENIGCSISENDIFK;IAIENIGCSISENDIFK;FSDFINIYYK;IIQIVK;IVGIIR;IVGIIR;IAIENIGCSISENDIFK;IAIENIGCSISENDIFK;IAIENIGCSISENDIFK;IAIENIGCSISENDIFK;FSDFINIYYK;FSDFINIYYK;FSDFINIYYK;FSDFINIYYK;FSDFINIYYK;IIQIVK;NTGIIKFSDFINIYYK;IIQIVK;FSDFINIYYK;IVGIIR;TGIIKFSDFINIYYK;IAIENIGCSISENDIFK;IAIENIGCSISENDIFK;IAIENIGCSISENDIFK;IAIENIGCSISENDIFK;FSDFINIYYK;IAIENIGCSISENDIFK;FSDFINIYYK;IAIENIGCSISENDIFK;FSDFINIYYK;FSDFINIYYK;FSDFINIYYK;FSDFINIYYK;FSDFINIYYK;NTGIIKFSDFINIYYK;IAIENIGCSISENDIFK;IAIENIGCSISENDIFK;IAIENIGCSISENDIFK;IAIENIGCSISENDIFK;IIQIVKEEFEMTIDIVGIIR;IIQIVKEEFEMTIDIVGIIR;FSDFINIYYK;IIQIVKEEFEMTIDIVGIIR;IIQIVKEEFEMTIDIVGIIR;IAIENIGCSISENDIFK;FSDFINIYYK;IAIENIGCSISENDIFK;IAIENIGCSISENDIFK;FSDFINIYYK;FSDFINIYYK;AFSDYDEDGIGAIK;FSDFINIYYK;FSDFINIYYK;IAIENIGCSISENDIFK;NTGIIKFSDFINIYYK;IAIENIGCSISENDIFK;FSDFINIYYK;IAIENIGCSISENDIFK;FSDFINIYYK;IVGIIR;IVGIIR;IAIENIGCSISENDIFK;IAIENIGCSISENDIFK;IAIENIGCSISENDIFK;IAIENIGCSISENDIFK;IAIENIGCSISENDIFK;IAIENIGCSISENDIFK;IAIENIGCSISENDIFK;IAIENIGCSISENDIFK;AFSDYDEDGIGAIK;FSDFINIYYK;FSDFINIYYK;FSDFINIYYK;FSDFINIYYK;FSDFINIYYK;FSDFINIYYK;IIQIVK;IVGIIR;IAIENIGCSISENDIFK;IAIENIGCSISENDIFK;IAIENIGCSISENDIFK;IAIENIGCSISENDIFK;IAIENIGCSISENDIFK;IVGIIR;IVGIIR;IAIENIGCSISENDIFK;IAIENIGCSISENDIFK;IAIENIGCSISENDIFK;IAIENIGCSISENDIFK;IAIENIGCSISENDIFK;IAIENIGCSISENDIFK;IAIENIGCSISENDIFK;FSDFINIYYK;FSDFINIYYK;IIQIVK;IAIENIGCSISENDIFK;IVGIIR;IVGIIR;AFSDYDEDGIGAIK;IVGIIR;GIIKFSDFINIYYK;IVGIIR;IAIENIGCSISENDIFK;IAIENIGCSISENDIFK;FSDFINIYYK;FSDFINIYYK;FSDFINIYYK;IAIENIGCSISENDIFK;IAIENIGCSISENDIFK;IAIENIGCSISENDIFK;FSDFINIYYK;FSDFINIYYK;IAIENIGCSISENDIFK;FSDFINIYYK;IAIENIGCSISENDIFK;NTGIIKFSDFINIYYK;EEFEMTIDIVGIIR;IAIENIGCSISENDIFK;IVGIIR;IIQIVKEEFEMTIDIVGIIR;SDFINIYYK;IIQIVK;IIQIVK;IIQIVK;IIQIVK;MASEVMNISEEDIQFCQK;ASEVMNISEEDIQFCQK;GSGEIEYEEFK;DGSGEIEYEEFK;SEEDIQFCQK;ASEVMNISEEDIQFCQK;SEEDIQFCQK;ASEVMNISEEDIQFCQK;EEDIQFCQK;GSGEIEYEEFK;MASEVMNISEEDIQFCQK;ASEVMNISEEDIQFCQK;GSGEIEYEEFK;DGSGEIEYEEFK;ASEVMNISEEDIQFCQK;SEEDIQFCQK;SEEDIQFCQK;ASEVMNISEEDIQFCQK;EEDIQFCQK
>TTHERM_00980960
QTNQIIGQTAADNIITTQK;QTNQIIGQTAADNIITTQK;QTNQIIGQTAADNIITTQK;QTNQIIGQTAADNIITTQK;IIGSPNVIATAQK;QTNQIIGQTAADNIITTQK;IIGSPNVIATAQK;IIGSPNVIATAQK;IIGSPNVIATAQK;AGYIANAGYCNIQQTSTYIRPNFGR;IIGSPNVIATAQK;AGYIANAGYCNIQQTSTYIRPNFGR;VQPNTVNNVFNKK;QTNQIIGQTAADNIITTQK;TCIQCDSSNGYR;VIFNIANMK;CDSSCPIGYYK;IIGSPNVIATAQK;VQPNTVNNVFNK;GKGCDFFEK;IIGSPNVIATAQK;VIFNIANMK;CDSSCPIGYYK;CDSSCPIGYYK;VQPNTVNNVFNKK;VQPNTVNNVFNK;GKGCDFFEK;IIGSPNVIATAQK;IIGSPNVIATAQK;TCNSQYKPFTYK;SCVIACPR;YYGCPTIK;ICVSVDAK;ITTDFTR;GGITTIPIR;ISNFIK;ISNFIK;GKGCDFFEK;GKGCDFFEK;YYGCPTIK;GCDFFEK;CDSSCPIGYYK;SCVIACPR;GGITTIPIR;SCVIACPR;SCVIACPR;CDSSCPIGYYK;CDSSCPIGYYK;VIFNIANMK;IISNFIK;GGITTIPIR;TCIQCDSSNGYR;AGYIANAGYCNIQQTSTYIRPNFGR;ISNFIK;IISNFIK;SPNVIATAQK;ISNFIK;TCIQCDSSNGYR;GKGCDFFEK;SCVIACPR;IIGSPNVIATAQK;IIGSPNVIATAQK;QTNQIIGQTAADNIITTQK;QTNQIIGQTAADNIITTQK;GYFNGPNYTCSPCIK;DTGYWDDVNENITDPIYWGR;AGYIANAGYCNIQQTSTYIRPNFGR;DTGYWDDVNENITDPIYWGR;GYFNGPNYTCSPCIK;IIGSPNVIATAQK;AGYIANAGYCNIQQTSTYIRPNFGR;CDSSCPIGYYK;CDSSCPIGYYK;VQPNTVNNVFNK;TCIQCDSSNGYR;TCNSQYKPFTYK;GKGCDFFEK;GKGCDFFEK;VQPNTVNNVFNKK;QTNQIIGQTAADNIITTQK;GKGCDFFEK;TCIQCDSSNGYR;SPNVIATAQK;TCIQCDSSNGYR;VQPNTVNNVFNKK;IIGSPNVIATAQK;VQPNTVNNVFNK;VQPNTVNNVFNK;ICVSVDAK;VIFNIANMK;GKGCDFFEK;ITTDFTR;VQPNTVNNVFNKK;SCVIACPR;ICVSVDAK;YYGCPTIK;VQPNTVNNVFNKK;IIGSPNVIATAQK;YYGCPTIK;ITTDFTR;GGITTIPIR;ITTDFTR;SCVIACPR;VQPNTVNNVFNK;ICVSVDAK;ISNFIK;TIAIIK;GGITTIPIR;ICVSVDAK;GGITTIPIR;ISNFIK;GCDFFEK;GGITTIPIR;DTGYWDDVNENITDPIYWGR;QTNQIIGQTAADNIITTQK;QTNQIIGQTAADNIITTQK;AGYIANAGYCNIQQTSTYIRPNFGR;IIGSPNVIATAQK;IIGSPNVIATAQK;GYFNGPNYTCSPCIK;IIGSPNVIATAQK;SATPTSCISCAQNIYIQPSSNK;DTGYWDDVNENITDPIYWGR;GYFNGPNYTCSPCIK;CDSSCPIGYYK;CDSSCPIGYYK;VQPNTVNNVFNK;CDSSCPIGYYK;VQPNTVNNVFNK;GYFNGPNYTCSPCIK;IIGSPNVIATAQK;IIGSPNVIATAQK;TCIQCDSSNGYR;TCIQCDSSNGYR;GKGCDFFEK;IIGSPNVIATAQK;QPNTVNNVFNK;GGITTIPIR;IIGSPNVIATAQK;ITTDFTR;GGITTIPIR;ITTDFTR;QTNQIIGQTAADNIITTQK;SCVIACPR;GGITTIPIR;ISNFIK;GGITTIPIR;ISNFIK;QTNQIIGQTAADNIITTQK;QTNQIIGQTAADNIITTQK;IIGSPNVIATAQK;GYFNGPNYTCSPCIK;CDSSCPIGYYK;GYFNGPNYTCSPCIK;DTGYWDDVNENITDPIYWGR;SATPTSCISCAQNIYIQPSSNK;ICVSVDAK;SATPTSCISCAQNIYIQPSSNK;GGITTIPIR;DTGYWDDVNENITDPIYWGR;GYFNGPNYTCSPCIK;CDSSCPIGYYK;GGITTIPIR;SATPTSCISCAQNIYIQPSSNK;ISNFIK;ICVSVDAK;NIGGITTIPIR;IIGSPNVIATAQK;ISNFIK;IIGSPNVIATAQK;ISNFIK;SEIMTASAITEGINITFFTIAIIK;IIGSPNVIATAQK;SEIMTASAITEGINITFFTIAIIK;ISNFIK;QTNQIIGQTAADNIITTQK;GSPNVIATAQK;AGYIANAGYCNIQQTSTYIRPNFGR;IIGSPNVIATAQK;AGYIANAGYCNIQQTSTYIRPNFGR;IIGSPNVIATAQK;DTGYWDDVNENITDPIYWGR;QTNQIIGQTAADNIITTQK;GYFNGPNYTCSPCIK;IIGSPNVIATAQK;IIGSPNVIATAQK;GYFNGPNYTCSPCIK;TCIQCDSSNGYR;VQPNTVNNVFNK;VQPNTVNNVFNK;GYFNGPNYTCSPCIK;VQPNTVNNVFNK;DTKIIGSPNVIATAQK;VQPNTVNNVFNK;VQPNTVNNVFNK;TCNSQYKPFTYK;DTGYWDDVNENITDPIYWGR;ICVSVDAK;SCVIACPR;GGITTIPIR;IIGSPNVIATAQK;GYFNGPNYTCSPCIK;ITTDFTR;SATPTSCISCAQNIYIQPSSNK;YYGCPTIK;IIGSPNVIATAQK;QTNQIIGQTAADNIITTQK;IIGSPNVIATAQK;IIGSPNVIATAQK;GGITTIPIR;SATPTSCISCAQNIYIQPSSNK;VIFNIANMK;GGITTIPIR;ISNFIK;GGITTIPIR;ISNFIK;GGITTIPIR;TIAIIK;IIGSPNVIATAQK;ISNFIK;IIGSPNVIATAQK;QTNQIIGQTAADNIITTQK;QTNQIIGQTAADNIITTQK;QTNQIIGQTAADNIITTQK;IIGSPNVIATAQK;IIGSPNVIATAQK;IIGSPNVIATAQK;IIGSPNVIATAQK;VQPNTVNNVFNK;VQPNTVNNVFNK;IIGSPNVIATAQK;GKGCDFFEK;TCIQCDSSNGYR;IIGSPNVIATAQK;CDSSCPIGYYK;YYGCPTIK;ITTDFTR;ISNFIK;ISNFIK;SCVIACPR;AGYIANAGYCNIQQTSTYIRPNFGR;IIGSPNVIATAQK;SCVIACPR;ISNFIK;SCVIACPR;IIGSPNVIATAQK;NIGGITTIPIR;IIGSPNVIATAQK;CDSSCPIGYYK;VQPNTVNNVFNK;IISNFIK;QTNQIIGQTAADNIITTQK;ISNFIK;ISNFIK;ISNFIK;IIGSPNVIATAQK;VIFNIANMK;TIAIIK;ISNFIK;VIFNIANMK;ISNFIK;QTNQIIGQTAADNIITTQK;QTNQIIGQTAADNIITTQK;IIGSPNVIATAQK;IIGSPNVIATAQK;IIGSPNVIATAQK;VQPNTVNNVFNK;IIGSPNVIATAQK;IIGSPNVIATAQK;CDSSCPIGYYK;IIGSPNVIATAQK;VQPNTVNNVFNK;IIGSPNVIATAQK;IISNFIK;QTNQIIGQTAADNIITTQK;IIGSPNVIATAQK;IIGSPNVIATAQK;IIGSPNVIATAQK;IIGSPNVIATAQK;YYGCPTIK;YYGCPTIK;SCVIACPR;YYGCPTIK;GGITTIPIR
>TTHERM_000526908
TQSQVFIIDIK;ISIICK;IIIAIK;IIIAIK;IIIAIK;INIFDFIK;IIIAIK;NIFDFIK;IIIAIK;NIFDFIK;NIFDFIK;INIFDFIK;INIFDFIK;INIFDFIK;INIFDFIK;INIFDFIK;INIFDFIK;NIFDFIK;NIFDFIK;IIIAIK;INIFDFIK;INIFDFIK
>TTHERM_01099200
GFCYFTFGEYYNPR;NIFIININGPAIINETVK;ITIIIIK;ITIIIIK;ITIIIIK;ITIIIIK;ITIIIIK;ITIIIIK;ITIIIIK;ITIIIIK;ITIIIIK;ITIIIIK;ITIIIIK;ITIIIIK;ITIIIIK;STESCITIIIIK;KMGVGRIK;ITIIIIK;GFCYFTFGEYYNPR;ITIIIIK;ITIIIIK;ITIIIIK;NIFIININGPAIINETVK;ITIIIIK;ITIIIIK;ITIIIIK;KMGVGRIK;TGPNEIK;NIFIININGPAIINETVK;GFCYFTFGEYYNPR;ITIIIIK;ITIIIIK;ITIIIIK;ITIIIIK;FEHNWAKGFCYFTFGEYYNPR;ITIIIIK;ITIIIIK;GFCYFTFGEYYNPR;ITIIIIK;ITIIIIK;ITIIIIK;ITIIIIK;ITIIIIK;GFCYFTFGEYYNPR;ITIIIIK;ITIIIIK;ITIIIIK;ITIIIIK;ITIIIIK;NIFIININGPAIINETVK;ITIIIIK;ITIIIIK;ITIIIIK;ITIIIIK;ITIIIIK;NIFIININGPAIINETVK;ITIIIIK;ITIIIIK;ITIIIIK;AVNEYQINPQEEFGK;ITIIIIK;ITIIIIK;AVNEYQINPQEEFGK;NIFIININGPAIINETVK;NIFIININGPAIINETVK;ITIIIIK;STESCITIIIIK;ITIIIIK;ITIIIIK;ITIIIIK;ITIIIIK;ITIIIIK;ITIIIIK;ITIIIIK;ITIIIIK;ITIIIIK;ITIIIIK;INDRDAFTEVCASYNIK;NIFIININGPAIINETVK;STESCITIIIIK;ITIIIIK;INDRDAFTEVCASYNIK;NIFIININGPAIINETVK;STESCITIIIIK;ITIIIIK;ITIIIIK;ITIIIIK;ITIIIIK;NIFIININGPAIINETVK;INDRDAFTEVCASYNIK;ITIIIIK;ITIIIIK;INDRDAFTEVCASYNIK;INDRDAFTEVCASYNIK;TGPNEIK;TIIIIK;NIFIININGPAIINETVK;TGPNEIK;ITIIIIK;ITIIIIK;ITIIIIK;ITIIIIK;ITIIIIK;ITIIIIK;ITIIIIK;ITIIIIK;ITIIIIK;ITIIIIK;ITIIIIK;ITIIIIK;ITIIIIK;KMGVGRIK;KMGVGRIK;GFCYFTFGEYYNPR;GFCYFTFGEYYNPR;NIFIININGPAIINETVK;ITIIIIK;ITIIIIK;ITIIIIK;ITIIIIK;ITIIIIK;ITIIIIK;ITIIIIK;ITIIIIK;ITIIIIK;ITIIIIK;STESCITIIIIK;ITIIIIK;ITIIIIK;ITIIIIK;TGPNEIK;ITIIIIK;TGPNEIK;ITIIIIK;NIFIININGPAIINETVK;TIIIIK;ITIIIIK;NFDIVTIVMNGSIR;NFDIVTIVMNGSIR;ITIIIIK;ITIIIIK;ITIIIIK;ITIIIIK;ITIIIIK;ITIIIIK;NFDIVTIVMNGSIR;NFDIVTIVMNGSIR;NFDIVTIVMNGSIR;NIFIININGPAIINETVK;NFDIVTIVMNGSIR;NIFIININGPAIINETVK;ITIIIIK;ITIIIIK;ITIIIIK;ITIIIIK;NIFIININGPAIINETVK;ITIIIIK;ITIIIIK;NPQEEFGKNIIHKNFDIVTIVMNGSIR;ITIIIIK;ITIIIIK;ITIIIIK;NFDIVTIVMNGSIR;NFDIVTIVMNGSIR;NIFIININGPAIINETVK;NIFIININGPAIINETVK;ITIIIIK;ITIIIIK;GFCYFTFGEYYNPR;NIFIININGPAIINETVK;ITIIIIK;ITIIIIK;ITIIIIK;ITIIIIK;ITIIIIK;ITIIIIK;ITIIIIK;ITIIIIK;NIFIININGPAIINETVK;NIFIININGPAIINETVK;STESCITIIIIK;NIFIININGPAIINETVK;AVNEYQINPQEEFGKNIIHK;STESCITIIIIK;GFCYFTFGEYYNPRK;GFCYFTFGEYYNPRK;ITIIIIK;AVNEYQINPQEEFGKNIIHK;ITIIIIK
>TTHERM_01151440
SSIIQIIIR;SSIIQIIIR;SITGEEFEIQQYSR;SSIIQIIIR;SSIIQIIIR;TTIVIAHR;SSIIQIIIR;SSIIQIIIR;SSIIQIIIR;TTIVIAHR;SSIIQIIIR;IIIIDEATSAIDR;STVMQIIIR;TTIVIAHR;SSIIQIIIR;STVMQIIIR;VGEGITIR;TTIVIAHR;TTIVIAHR;TTIVIAHR;TTIVIAHR;TTIVIAHR;KQAAQK;TTIVIAHR;TTIVIAHR;DGTVNDIENR;SITGEEFEIQQYSR;IIADGTVNDIENR;SSIIQIIIR;QVEGFSEGSDK;VAFVGPSGSGK;SSIIQIIIR;QVEGFSEGSDK;VAFVGPSGSGK;SSIIQIIIR;SSIIQIIIR;QVEGFSEGSDK;SSIIQIIIR;SITGEEFEIQQYSR;SSIIQIIIR;IIADGTVNDIENR;SSIIQIIIR;IIIIDEATSAIDR;STVMQIIIR;TVASFSNEK;VFGEIEFK;SSIIQIIIR;IFYVIDR;IFYVIDR;IDVIAK;SIVQAFK;IDEISK;IQIIIR;IFYVIDR;TTIVIAHR;TTIVIAHR;ICFFISETIK;GQKVAFVGPSGSGK;IIIDEATSAIDR;IIIIDEATSAIDR;IIIIDEATSAIDR;IIIIDEATSAIDR;IIIIDEATSAIDR;TTIVIAHR;IQIIIR;IIIIDEATSAIDR;IIIIDEATSAIDR;IQIIIR;TTIVIAHR;IQQSQK;IIIDEATSAIDR;NPQIIIIDEATSAIDR;IDTYVGNAGSQISGGQK;AIIKNPQIIIIDEATSAIDR;IDTYVGNAGSQISGGQK;NPQIIIIDEATSAIDR;NPQIIIIDEATSAIDRK;IDTYVGNAGSQISGGQK;QVNNPNVDEEKQEIK;VGYVGQEPVIFATTIR;NPQIIIIDEATSAIDR;SITGEEFEIQQYSR;NFGVVSQEPIIFNGTIAENIK;AIIKNPQIIIIDEATSAIDR;ISTIADSDQIFVIEGGK;IIIIDEATSAIDR;NPQIIIIDEATSAIDR;AIIKNPQIIIIDEATSAIDRK;IIIIDEATSAIDRK;ISTIADSDQIFVIEGGK;VGYVGQEPVIFATTIR;NADEIIVIDQGK;FYDDYEGQIIVDGEDIR;IIIIDEATSAIDR;IQFNCVEFNYPAK;IIIIDEATSAIDR;IIDSDDEIQIQQK;IIADGTVNDIENR;IIIIDEATSAIDR;NPQIIIIDEATSAIDRK;NPQIIIIDEATSAIDR;VGYVGQEPVIFATTIR;QVNNPNVDEEKQEIK;IIADGTVNDIENR;FYDPDNGSVTIDGQDVK;NPQIIIIDEATSAIDR;VGYVGQEPVIFATTIR;NPQIIIIDEATSAIDRK;NPQIIIIDEATSAIDR;NPQIIIIDEATSAIDR;NPQIIIIDEATSAIDR;IIIIDEATSAIDRK;AIIKNPQIIIIDEATSAIDR;QANAWEFVQIIENK;NPQIIIIDEATSAIDR;VAFVGPSGSGK;AIIKNPQIIIIDEATSAIDR;SSIIQIIIR;NPQIIIIDEATSAIDR;AIIKNPQIIIIDEATSAIDR;IVEQGTYEQIIESHGK;IVEQGTYEQIIESHGK;IIIIDEATSAIDR;NFGVVSQEPIIFNGTIAENIK;NADEIIVIDQGK;IIIIDEATSAIDR;SSIIQIIIR;FYDPDNGSVTIDGQDVK;STVMQIIIR;VAFVGPSGSGK;IIDSDDEIQIQQK;STVMQIIIR;STVMQIIIR;ISGAYQTSGGIAEQSINSVK;SSIIQIIIR;SSIIQIIIR;IIIIDEATSAIDR;SSIIQIIIR;IIIIDEATSAIDR;NADEIIVIDQGK;SSIIQIIIR;SITGEEFEIQQYSR;NPQIIIIDEATSAIDRK;SSIIQIIIR;IDEATSAIDR;SSIIQIIIR;IIIIDEATSAIDR;FYDDYEGQIIVDGEDIR;IIIIDEATSAIDR;IIIIDEATSAIDRK;IIIIDEATSAIDRK;AIIKNPQIIIIDEATSAIDR;SSIIQIIIR;NPQIIIIDEATSAIDR;IIIIDEATSAIDR;STVMQIIIR;SSIIQIIIR;GKFEAIAK;AIIKNPQIIIIDEATSAIDR;DVSFKYPTR;IVEQGTYEQIIESHGKFEAIAK;SSIIQIIIR;SSIIQIIIR;SSIIQIIIR;TAIVGESGCGK;TTIVIAHR;STVMQIIIR;IIKNPQIIIIDEATSAIDRK;TTIVIAHR;IKNPQIIIIDEATSAIDR;NPQIIIIDEATSAIDR;QKKEDDQIFNR;VFGEIEFK;SITGEEFEIQQYSR;IIDSDDEIQIQQK;SSIIQIIIR;EDDQIFNR;IIIIDEATSAIDRK;NPQIIIIDEATSAIDRK;TAIVGESGCGK;NADEIIVIDQGK;IIIIDEATSAIDR;SIVQAFK;VGEGITIR;STVMQIIIR;IIIIDEATSAIDRK;VFGEIEFK;VFGEIEFK;NADEIIVIDQGK;ISTIADSDQIFVIEGGK;ISTIADSDQIFVIEGGK;IFYVIDR;TAIVGESGCGK;IIIIDEATSAIDR;DEATSAIDRK;ENEIIR;IFYVIDR;DQIFVIEGGK;NPQIIIIDEATSAIDR;TTIVIAHR;AIIKNPQIIIIDEATSAIDR;TTIVIAHR;ISTIADSDQIFVIEGGK;IIIIDEATSAIDR;SIVQAFK;NADEIIVIDQGK;TIADSDQIFVIEGGK;IADSDQIFVIEGGK;GKFEAIAK;AIIKNPQIIIIDEATSAIDR;NPQIIIIDEATSAIDRK;NPQIIIIDEATSAIDR;AIIKNPQIIIIDEATSAIDR;NPQIIIIDEATSAIDR;NPQIIIIDEATSAIDR;AIIKNPQIIIIDEATSAIDR;IIIIDEATSAIDR;ISTIADSDQIFVIEGGK;STIADSDQIFVIEGGK;DQIFVIEGGK;IQIIIR;STVMQIIIR;SSIIQIIIR;TTIVIAHR;TTIVIAHR;SSIIQIIIR;VGEGITIR;TTIVIAHR;TTIVIAHR;VGEGITIR;VGEGITIR;TTIVIAHR;TTIVIAHR;VGEGITIR;TTIVIAHR;TTIVIAHR;TIADSDQIFVIEGGK;TTIVIAHR;IVQAFK;TIADSDQIFVIEGGK;NPQIIIIDEATSAIDR;IQIIIR;TIADSDQIFVIEGGK;NPQIIIIDEATSAIDR;DQIFVIEGGK;IQIIIR;NFEIGK;STVMQIIIR;STVMQIIIR;IQIIIR;IQIIIR;IQIIIR;STVMQIIIR;IIIIDEATSAIDR;IQIIIR;STVMQIIIR;NPQIIIIDEATSAIDR;DQIFVIEGGK;IQIIIR;ADSDQIFVIEGGK;ADSDQIFVIEGGK;ATEEEMIQAIK;SDQIFVIEGGK;SDQIFVIEGGK;GQEPVIFATTIR;EEFEIQQYSR;STIADSDQIFVIEGGK;IADSDQIFVIEGGK;IFVIEGGK;SITGEEFEIQQYSR;SITGEEFEIQQYSR;IIDSDDEIQIQQK;SITGEEFEIQQYSR;VAFVGPSGSGK;STVMQIIIR;SSIIQIIIR;VGYVGQEPVIFATTIRENIK;IIIIDEATSAIDR;SSIIQIIIR;STVMQIIIR;DSDQIFVIEGGK;VGEGITIR;EDATEEEMIQAIK;ADSDQIFVIEGGK;SITGEEFEIQQYSR;AIIKNPQIIIIDEATSAIDR;VGYVGQEPVIFATTIRENIK;DQIFVIEGGK;VGEGITIR;VGYVGQEPVIFATTIRENIK;VGNAGSQISGGQK;PDNGSVTIDGQDVK;VGNAGSQISGGQK;QVNNPNVDEEKQEIK;VGEGITIR;VGEGITIR;VGNAGSQISGGQK;PDNGSVTIDGQDVK;VGNAGSQISGGQK;QVNNPNVDEEKQEIK;VGEGITIR;RISTIADSDQIFVIEGGK
>TTHERM_01074550
KSENKIENIK;IIIFNK;IIIFNK;IIIFNK;IIIFNK
>TTHERM_000163948
NHIGIK;IIQQIK;IIQQIK;IIQQIK
>TTHERM_00786940
IIINIINIISFK;IQIKPEIIANIDQCFSK;IIINIINIISFK;IIINIINIISFK;IIINIINIISFK;IIINIINIISFK;IIENIISIDSK;IIINIINIISFK;IIENIISIDSK;IISSQPHIFK;IINIINIISFK;YIKIIENIISIDSK;IIINIINIISFK;IIENIISIDSK;IISSQPHIFK;YIQIIK;IINIINIISFK;IIEFCFK;YIQIIK;YIQIIK;FIEHIIFQAIEYK;IQIKPEIIANIDQCFSK;IIENIISIDSK;FIEHIIFQAIEYK;DAISNIESIIDSK;INIISFK;FIEHIIFQAIEYK;KIQKTYESIIK;IIENIISIDSK;FIEHIIFQAIEYK;IIENIISIDSK;YIQIIK;KIQKTYESIIK;IIINIINIISFK;IIINIINIISFK;IIINIINIISFK;IQIKPEIIANIDQCFSK;IIINIINIISFK;IIINIINIISFK;IIINIINIISFK;NTQDSKIIINIINIISFK;IIENIISIDSK;IIINIINIISFK;IIINIINIISFK;IIENIISIDSK;IINIINIISFK;IISSQPHIFK;IIEFCFK;IIEFCFK;IIEFCFK;NTQDSKIIINIINIISFK;YIQIIK;YIQIIK;YIQIIK;YIQIIK;IIEFCFK;YIQIIK;IENIISIDSK;DVIVNQSSASNDIQYIQIIKPFIQQFNK;ISFIDNSIDIQNYFEK;DAISNIESIIDSK;IIINIINIISFK;ISFIDNSIDIQNYFEK;IQIKPEIIANIDQCFSK;IIINIINIISFK;FIEHIIFQAIEYK;FIEHIIFQAIEYK;IIINIINIISFK;DAISNIESIIDSK;IIINIINIISFK;IQIKPEIIANIDQCFSK;FIEHIIFQAIEYK;DAISNIESIIDSK;ISFIDNSIDIQNYFEK;IIINIINIISFK;DAISNIESIIDSK;AQPTFIFDWESIK;IIINIINIISFK;IQIKPEIIANIDQCFSK;AQPTFIFDWESIK;ISFIDNSIDIQNYFEK;FIEHIIFQAIEYK;IQIKPEIIANIDQCFSK;IIINIINIISFK;IIENIISIDSK;IQIKPEIIANIDQCFSK;AQPTFIFDWESIK;FIEHIIFQAIEYK;IIINIINIISFK;IIENIISIDSK;DVIVNQSSASNDIQYIQIIKPFIQQFNK;IIENIISIDSK;IINIINIISFK;IISSQPHIFK;AQPTFIFDWESIK;DVIVNQSSASNDIQYIQIIKPFIQQFNK;IIINIINIISFK;IIEFCFK;IIINIINIISFK;IQIKPEIIANIDQCFSK;NWNMINYIKIIENIISIDSK;DAISNIESIIDSK;KIQKTYESIIK;IIEFCFK;FIEHIIFQAIEYK;IIEFCFK;IIENIISIDSK;IIEFCFK;IIENIISIDSK;IIEFCFK;YIQIIK;YIQIIK;YIQIIK;IISSQPHIFK;YIQIIK;FIEHIIFQAIEYK;IIINIINIISFK;IQIKPEIIANIDQCFSK;IIENIISIDSK;KIQKTYESIIK;DAISNIESIIDSK;IVNENSTIQQDIK;DAISNIESIIDSK;ISFIDNSIDIQNYFEK;FIEHIIFQAIEYK;IIINIINIISFK;DAISNIESIIDSK;DAISNIESIIDSK;IIINIINIISFK;IIENIISIDSK;IIINIINIISFK;IIINIINIISFK;DAISNIESIIDSK;IIINIINIISFK;IVNENSTIQQDIK;FIEHIIFQAIEYK;IIINIINIISFK;IIINIINIISFK;IIENIISIDSK;SINTVAAYPER;IIINIINIISFK;DAISNIESIIDSK;DAISNIESIIDSK;DAISNIESIIDSK;DAISNIESIIDSK;ISFIDNSIDIQNYFEK;FIEHIIFQAIEYK;DAISNIESIIDSK;FIEHIIFQAIEYK;IIINIINIISFK;SINTVAAYPER;IINIINIISFK;SDKYIEEIQR;DAISNIESIIDSK;IIEFCFK;IIEFCFK;DVIVNQSSASNDIQYIQIIKPFIQQFNK;GVSQEDIIR;IQIKPEIIANIDQCFSK;FIEHIIFQAIEYK;IIENIISIDSK;ENEIIR;IIEFCFK;YIQIIK;IIEFCFK;YIQIIK;IIENIISIDSK;ISFIDNSIDIQNYFEKR;FIEHIIFQAIEYK;QVIENEIIR;IVNENSTIQQDIK;DAISNIESIIDSK;DAISNIESIIDSK;IIINIINIISFK;IQIKPEIIANIDQCFSK;IIINIINIISFK;DAISNIESIIDSK;IIENIISIDSK;IIINIINIISFK;DAISNIESIIDSK;DAISNIESIIDSK;IIINIINIISFK;IIINIINIISFK;IQIKPEIIANIDQCFSK;DAISNIESIIDSK;ISFIDNSIDIQNYFEK;IIINIINIISFK;IIINIINIISFK;IIINIINIISFK;DAISNIESIIDSK;ISFIDNSIDIQNYFEKR;DAISNIESIIDSK;DAISNIESIIDSK;IINIINIISFK;SINTVAAYPER;IIINIINIISFK;IIENIISIDSK;IIENIISIDSK;IIINIINIISFK;ISFIDNSIDIQNYFEK;IIENIISIDSK;IIEFCFK;IIENIISIDSK;IIENIISIDSK;KAQKDAISNIESIIDSK;IINIINIISFK;DAISNIESIIDSK;GVSQEDIIR;IIEFCFK;FIEHIIFQAIEYK;IIINIINIISFK;IIEFCFK;ISFIDNSIDIQNYFEK;IIEFCFK;IIEFCFK;FIEHIIFQAIEYK;IIINIINIISFK;IIENIISIDSK;QDSKIIINIINIISFK;YIQIIK;YIQIIK;FIEHIIFQAIEYK;TKKAQKDAISNIESIIDSK;IIEFCFK;ISFIDNSIDIQNYFEK;IINGFIEVSQQGFVK;IIEFCFK;YINNFYYGFIFVCR;IINIINIISFK;IIINIINIISFK;FIEHIIFQAIEYK;FIEHIIFQAIEYK;FIEHIIFQAIEYK;FIEHIIFQAIEYK;YIQIIK;YIQIIK;INIISFK;IINIINIISFK;YIQIIK;TYESIIK;YIQIIK;ISFIDNSIDIQNYFEK;IIINIINIISFK;DAISNIESIIDSK;IQIKPEIIANIDQCFSK;DAISNIESIIDSK;IIINIINIISFK;DAISNIESIIDSK;DAISNIESIIDSK;IIINIINIISFK;IIINIINIISFK;DAISNIESIIDSK;IIENIISIDSK;IIINIINIISFK;DAISNIESIIDSK;IIINIINIISFK;DVIVNQSSASNDIQYIQIIKPFIQQFNK;DAISNIESIIDSK;IQIKPEIIANIDQCFSK;IIENIISIDSK;ISFIDNSIDIQNYFEK;IIENIISIDSK;IIENIISIDSK;DAISNIESIIDSK;IIENIISIDSK;FIEHIIFQAIEYK;IIENIISIDSK;ISFIDNSIDIQNYFEK;ISFIDNSIDIQNYFEKR;IIINIINIISFK;AQPTFIFDWESIK;IIINIINIISFK;IIENIISIDSK;IIENIISIDSK;IIEFCFK;AQPTFIFDWESIK;ITKNIIK;AQPTFIFDWESIK;IIINIINIISFK;SFIDNSIDIQNYFEKR;YIQIIK;IIEFCFK;IIENIISIDSK;IIINIINIISFK;YIKIIENIISIDSK;IIEFCFK;IQIKPEIIANIDQCFSK;YIQIIK;QYIQIIK;DAISNIESIIDSK;DAISNIESIIDSK;DAISNIESIIDSK;DAISNIESIIDSK;IIINIINIISFK;DAISNIESIIDSK;IIENIISIDSK;IIINIINIISFK;IIINIINIISFK;IIINIINIISFK;IIINIINIISFK;IQIKPEIIANIDQCFSK;IIENIISIDSK;QAANTDTSAAIDEMNFR;QVIENEIIR;FIEHIIFQAIEYK;QVIENEIIR;IISSQPHIFK;IISSQPHIFK;TKKAQKDAISNIESIIDSK;QAANTDTSAAIDEMNFR;YCIRQSKRISFIDNSIDIQNYFEK;ENIISIDSK;YIQIIK;YIQIIK;NIISFK;YIQIIK;VFAFSPNDNKEVFIQCIEAIIMNNIIK;DAISNIESIIDSK;DAISNIESIIDSK;IIINIINIISFK;FIEHIIFQAIEYK;IIINIINIISFK;FIEHIIFQAIEYK;IEDWDAFINIIHDK;IIINIINIISFK;MISIPYGTIYCYISR;ISFIDNSIDIQNYFEK;MISIPYGTIYCYISR;IIINIINIISFK;MISIPYGTIYCYISR;DVIVNQSSASNDIQYIQIIKPFIQQFNK;IISSQPHIFK;MISIPYGTIYCYISR;YIQIIK;KIQKTYESIIK;KIQKTYESIIK;KIQKTYESIIK;ENIISIDSK;KIQKTYESIIK;IQIKPEIIANIDQCFSK;IQIKPEIIANIDQCFSK;IQIKPEIIANIDQCFSK;IIINIINIISFK;DAISNIESIIDSK;IIINIINIISFK;IIINIINIISFK;IEDWDAFINIIHDK;IIENIISIDSK;IQIKPEIIANIDQCFSK;DAISNIESIIDSK;DAISNIESIIDSK;IQIKPEIIANIDQCFSK;IIINIINIISFK;IIINIINIISFK;ISFIDNSIDIQNYFEK;IIINIINIISFK;DAISNIESIIDSK;MISIPYGTIYCYISR;DAISNIESIIDSK;IQIKPEIIANIDQCFSK;IIINIINIISFK;IEDWDAFINIIHDKK;AQPTFIFDWESIK;ISFIDNSIDIQNYFEKR;ISFIDNSIDIQNYFEKR;FIEHIIFQAIEYK;ISFIDNSIDIQNYFEK;KAQKDAISNIESIIDSK;IQIKPEIIANIDQCFSK;IIINIINIISFK;IQIKPEIIANIDQCFSK;IIINIINIISFK;AQPTFIFDWESIK;IIENIISIDSK;IIENIISIDSK;IIENIISIDSK;IIEFCFK;IIINIINIISFK;IIEFCFK;DVIVNQSSASNDIQYIQIIKPFIQQFNK;IIENIISIDSK;IIEFCFK;IIENIISIDSK;ESIIDSK;FIEHIIFQAIEYK;ISFIDNSIDIQNYFEK;ISFIDNSIDIQNYFEKR;DAISNIESIIDSK;IIENIISIDSK;INIISFK;KIQKTYESIIK;IVNENSTIQQDIK;IVNENSTIQQDIK;IVNENSTIQQDIK;IVNENSTIQQDIK;IVNENSTIQQDIK;IVNENSTIQQDIK;IVNENSTIQQDIK;IIENIISIDSK;QVIENEIIR;IIENIISIDSK;DAISNIESIIDSK;IIENIISIDSK;IVNENSTIQQDIK;QVIENEIIR;IIENIISIDSK;QVIENEIIR;QVIENEIIR;IQIKPEIIANIDQCFSK;ISFIDNSIDIQNYFEKR;ISFIDNSIDIQNYFEKR;GVSQEDIIR;DSSKSDKYIEEIQR;NIVTDVVQK;IVNENSTIQQDIK;FIEHIIFQAIEYK;QVIENEIIR;IQIKPEIIANIDQCFSK;YIQIIK;QEINIK;YIQIIK;IQKTYESIIK;DAISNIESIIDSK;DAISNIESIIDSK
>TTHERM_00225650
DIKPQNIIISK;PIYSIK;PIYSIK;PIYSIK;PIYSIK;DIKPQNIIISK;PIYSIK;PIYSIK;INIYGFPIYSIK;DIKPQNIIISK;IFYIYR;DIKPQNIIISK;QIETIK;PIYSIK;IFEKIK;PIYSIK;DIKPQNIIISK;IIQNIQK;IEIFEK;DIKPQNIIISK;DIKPQNIIISK;DIKPQNIIISK;DIKPQNIIISK;DIKPQNIIISK;DIKPQNIIISK;DIKPQNIIISK;DIKPQNIIISK;DIKPQNIIISK;DIKPQNIIISK;DIKPQNIIISK;DIKPQNIIISK;DIKPQNIIISK;DIKPQNIIISK;DIKPQNIIISK;DIKPQNIIISK;DIKPQNIIISK;PIYSIK;PIYSIK;DIKPQNIIISK;DIKPQNIIISK;PIYSIK;DIKPQNIIISK;PIYSIK;INIVIR;QIETIK;IFYIYR;DIKPQNIIISK;PIYSIK;PIYSIK;PIYSIK;PIYSIK;PIYSIK;PIYSIK;PIYSIK;PIYSIK;PIYSIK;PIYSIK;PIYSIK;DIKPQNIIISK;IEIFEK;IFYIYR;IFYIYR;PIYSIK;DIKPQNIIISK;PIYSIK;DIKPQNIIISK;PIYSIK;PIYSIK;DIKPQNIIISK;IEIFEK;IEIFEK;PIYSIK;IIQTIK;PIYSIK;PIYSIK;DIKPQNIIISK;IFYIYR;IFYIYR;DIKPQNIIISK;IIQTIK;IFYIYR;IEIFEK;PIYSIK;DIKPQNIIISK;DIKPQNIIISK;DIKPQNIIISK;PIYSIK;PIYSIK;PIYSIK;DIKPQNIIISK;PIYSIK;DIKPQNIIISK;PIYSIK;DIKPQNIIISK;PIYSIK;DIKPQNIIISK;DIKPQNIIISK;DIKPQNIIISK;DIKPQNIIISK;DIKPQNIIISK;DIKPQNIIISK;DIKPQNIIISK;DIKPQNIIISK;QIIQNIQK;QIIQNIQK;QIIQNIQK;DIKPQNIIISK;DIKPQNIIISK;DIKPQNIIISK;PIYSIK;PIYSIK;PIYSIK;PIYSIK;PIYSIK;PIYSIK;PIYSIK;PIYSIK;INIVIR;PIYSIK;DIKPQNIIISK;PIYSIK;PIYSIK;PIYSIK;IEIFEK;PIYSIK;INIVIR;DIKPQNIIISK;DIKPQNIIISK;DIKPQNIIISK;PIYSIK;QIETIK;DIKPQNIIISK;DIKPQNIIISK;DIKPQNIIISK;DIKPQNIIISK;DIKPQNIIISK;DIKPQNIIISK;DIKPQNIIISK;PIYSIK;DIKPQNIIISK;IEIFEK;DIKPQNIIISK;DENPEININK;IFYIYR;DIKPQNIIISK;IEIFEK;IEIFEK;DIKPQNIIISK;DIKPQNIIISK;IFYIYR;IEIFEK;IFYIYR;IEIFEK;IFYIYR;IIDHIK;IIDHIK;IIDHIK;DIKPQNIIISK;DIKPQNIIISK;DIKPQNIIISK;DIKPQNIIISK;DIKPQNIIISK;DIKPQNIIISK;QIETIK;DIKPQNIIISK;DIKPQNIIISK;ISDHIK;IEIFEK;DIKPQNIIISK;IFYIYR;IEIFEK;IFYIYR;IFYIYR;DIKPQNIIISK;PIYSIK;INIVIR;IEIFEK;PIYSIK;DIKPQNIIISK;DIKPQNIIISK;DIKPQNIIISK;DIKPQNIIISK;DIKPQNIIISK;DIKPQNIIISK;DIKPQNIIISK;VHGDIKPQNIIISK;DIKPQNIIISK;DIKPQNIIISK;DIKPQNIIISK;QIETIK;IFYIYR;QIETIK;DIKPQNIIISK;DIKPQNIIISK;PIYSIK;DIKPQNIIISK;DIKPQNIIISK;DIKPQNIIISK;PIYSIK;DIKPQNIIISK;QIETIK;DIKPQNIIISK;DIKPQNIIISK;INIIQK;IIQTIK;QIETIK;QIETIK;DIKPQNIIISK;DIKPQNIIISK
>TTHERM_00691900
FDPHNTGFVEIR;NNEGTVDFDEFICVIR;MNSDIQNIINR;NNEGTVDFDEFICVIR;NNEGTVDFDEFICVIR;NNEGTVDFDEFICVIR;MNSDIQNIINR;FDPHNTGFVEIR;FDPHNTGFVEIR;MNSDIQNIINR;FDPHNTGFVEIR;FDPHNTGFVEIR;FDPHNTGFVEIR;FDPHNTGFVEIR;FDPHNTGFVEIR;FDPHNTGFVEIR;FDPHNTGFVEIR;FDPHNTGFVEIR;FDPHNTGFVEIR;AIVIKAFQKFDPHNTGFVEIR;FDPHNTGFVEIR;FDPHNTGFVEIR;QEQFVIHQCFDR;AFQKFDPHNTGFVEIR;FDPHNTGFVEIR;MNSDIQNIINR;NSDIQNIINR;FDPHNTGFVEIR;FDPHNTGFVEIR;KAIVIK;FDPHNTGFVEIR;GEINEQRK;AFQKFDPHNTGFVEIR;KAIVIK;GEINEQRK;QIDSYDR;MNSDIQNIINR;FDPHNTGFVEIR;GEINEQR;AFQKFDPHNTGFVEIR;FDPHNTGFVEIR;MNSDIQNIINR;AFQKFDPHNTGFVEIR;NNEGTVDFDEFICVIR;NNEGTVDFDEFICVIR;NNEGTVDFDEFICVIR;NNEGTVDFDEFICVIR;MNSDIQNIINR;NNEGTVDFDEFICVIR;NNEGTVDFDEFICVIR;NNEGTVDFDEFICVIR;NNEGTVDFDEFICVIR;NNEGTVDFDEFICVIR;NNEGTVDFDEFICVIR;NNEGTVDFDEFICVIR;NNEGTVDFDEFICVIR;NNEGTVDFDEFICVIR;NNEGTVDFDEFICVIR;NNKVDRDEFFIVIK;QEQFVIHQCFDR;NNKVDRDEFFIVIK;FDPHNTGFVEIR;FDPHNTGFVEIR;QEQFVIHQCFDR;NNEGTVDFDEFICVIR;QEQFVIHQCFDR;FDPHNTGFVEIR;QEQFVIHQCFDR;NNKVDRDEFFIVIK;TGQMTEEQVFVEFIQNFCDNSK;FDPHNTGFVEIR;TGQMTEEQVFVEFIQNFCDNSK;FDPHNTGFVEIR;TGQMTEEQVFVEFIQNFCDNSK;QEQFVIHQCFDR;TGQMTEEQVFVEFIQNFCDNSK;QEQFVIHQCFDR;VDRDEFFIVIK;QEQFVIHQCFDR;QEQFVIHQCFDR;FDPHNTGFVEIR;QEQFVIHQCFDR;NNKVDRDEFFIVIK;TGQMTEEQVFVEFIQNFCDNSK;QEQFVIHQCFDR;DPHNTGFVEIR;KAFQKFDPHNTGFVEIR;QEQFVIHQCFDR;VDRDEFFIVIK;VDRDEFFIVIK;GVYNCDNHPK;TGQMTEEQVFVEFIQNFCDNSK;FDPHNTGFVEIR;FDPHNTGFVEIR;DEFFIVIK;NNEGTVDFDEFICVIR;FDPHNTGFVEIR;DEFFIVIK;DEFFIVIK;QEQFVIHQCFDR;NSDIQNIINR;VDRDEFFIVIK;TGQMTEEQVFVEFIQNFCDNSK;KAIVIK;QEQFVIHQCFDR;FDPHNTGFVEIR;NNKVDRDEFFIVIK;MNSDIQNIINR;QEQFVIHQCFDR;NNKVDRDEFFIVIK;NNEGTVDFDEFICVIR;NNEGTVDFDEFICVIR;FDPHNTGFVEIR;NNEGTVDFDEFICVIR;FDPHNTGFVEIR;FDPHNTGFVEIR;NNEGTVDFDEFICVIR;FDPHNTGFVEIR;FDPHNTGFVEIR;VDRDEFFIVIK;QEQFVIHQCFDR;FDPHNTGFVEIR;FDPHNTGFVEIR;QEQFVIHQCFDR;QEQFVIHQCFDR;NNEGTVDFDEFICVIR;NNKVDRDEFFIVIK;TVDFDEFICVIR;NNKVDRDEFFIVIK;DEFFIVIK;QEQFVIHQCFDR;VDRDEFFIVIK;NNEGTVDFDEFICVIR;NNEGTVDFDEFICVIR;MNSDIQNIINR;NNKVDRDEFFIVIK;DEFFIVIK;FDPHNTGFVEIR;QEQFVIHQCFDR;FDPHNTGFVEIR;NSDIQNIINR;DPHNTGFVEIR;NNKVDRDEFFIVIK;NNEGTVDFDEFICVIR;NNEGTVDFDEFICVIR;NNEGTVDFDEFICVIR;NNKVDRDEFFIVIK;NNEGTVDFDEFICVIR;NNEGTVDFDEFICVIR;NNEGTVDFDEFICVIR;NNEGTVDFDEFICVIR;QEQFVIHQCFDR;NNEGTVDFDEFICVIR;NNEGTVDFDEFICVIR;VDRDEFFIVIK;NNKVDRDEFFIVIK;NNEGTVDFDEFICVIR;NNKVDRDEFFIVIK;QEQFVIHQCFDR;VDRDEFFIVIK;NNKVDRDEFFIVIK;FDPHNTGFVEIR;QEQFVIHQCFDR;FDPHNTGFVEIR;QEQFVIHQCFDR;NNKVDRDEFFIVIK;FDPHNTGFVEIR;MNSDIQNIINR;QEQFVIHQCFDR;DEFFIVIK;FDPHNTGFVEIR;FDPHNTGFVEIR;QEQFVIHQCFDR;FDPHNTGFVEIR;TVDFDEFICVIR;MNSDIQNIINR;DEFFIVIK;DPHNTGFVEIR;QEQFVIHQCFDR;DEFFIVIK;QEQFVIHQCFDR;VDRDEFFIVIK;FDPHNTGFVEIR;QEQFVIHQCFDR;DPHNTGFVEIR;SAIISR;MNSDIQNIINR;FDPHNTGFVEIR;FQKFDPHNTGFVEIR;MNSDIQNIINR;FDPHNTGFVEIR;VDRDEFFIVIK;KAFQKFDPHNTGFVEIR;NNEGTVDFDEFICVIR;NNEGTVDFDEFICVIR;FDPHNTGFVEIR;FDPHNTGFVEIR;QEQFVIHQCFDR;FDPHNTGFVEIR;QEQFVIHQCFDR;FDPHNTGFVEIR;FDPHNTGFVEIR;FDPHNTGFVEIR;FDPHNTGFVEIR;NNEGTVDFDEFICVIR;MNSDIQNIINR;FDPHNTGFVEIR;FDPHNTGFVEIR;FDPHNTGFVEIR;FDPHNTGFVEIR;FDPHNTGFVEIR;QEQFVIHQCFDR;AFQKFDPHNTGFVEIR;FDPHNTGFVEIR;FDPHNTGFVEIR;AFQKFDPHNTGFVEIR;NNKVDRDEFFIVIK;FDPHNTGFVEIR;FDPHNTGFVEIR;FDPHNTGFVEIR;FDPHNTGFVEIR;FDPHNTGFVEIR;FDPHNTGFVEIR;NNEGTVDFDEFICVIR;FDPHNTGFVEIR;QNIINR;FDPHNTGFVEIR;FDPHNTGFVEIR;NNKVDRDEFFIVIK;FDPHNTGFVEIR;KAIVIK;FDPHNTGFVEIR;NNEGTVDFDEFICVIR;NNEGTVDFDEFICVIR;NNEGTVDFDEFICVIR;NNEGTVDFDEFICVIR;NNKVDRDEFFIVIK;NNEGTVDFDEFICVIR;NNEGTVDFDEFICVIR;NNEGTVDFDEFICVIR;NNEGTVDFDEFICVIR;NNKVDRDEFFIVIK;NNEGTVDFDEFICVIR;QEQFVIHQCFDR;QEQFVIHQCFDR;QEQFVIHQCFDR;QEQFVIHQCFDR;QEQFVIHQCFDR;FDPHNTGFVEIR;FDPHNTGFVEIR;QEQFVIHQCFDR;FDPHNTGFVEIR;FDPHNTGFVEIR;AFQKFDPHNTGFVEIR;QEQFVIHQCFDR;QEQFVIHQCFDR;TGQMTEEQVFVEFIQNFCDNSK;FDPHNTGFVEIR;NNEGTVDFDEFICVIR;QEQFVIHQCFDR;NNEGTVDFDEFICVIR;FDPHNTGFVEIR;QEQFVIHQCFDR;TGQMTEEQVFVEFIQNFCDNSK;TGQMTEEQVFVEFIQNFCDNSK;FDPHNTGFVEIR;MNSDIQNIINR;FDPHNTGFVEIR;FDPHNTGFVEIR;NNEGTVDFDEFICVIR;MNSDIQNIINR;TGQMTEEQVFVEFIQNFCDNSK;FDPHNTGFVEIR;FDPHNTGFVEIR;NNKVDRDEFFIVIK;FDPHNTGFVEIR;GVYNCDNHPK;FDPHNTGFVEIR;VDRDEFFIVIK;NNKVDRDEFFIVIK;DPHNTGFVEIR;GVYNCDNHPK;NNEGTVDFDEFICVIR;MNSDIQNIINR;TGQMTEEQVFVEFIQNFCDNSK;FDPHNTGFVEIR;NNEGTVDFDEFICVIR;NNKVDRDEFFIVIK;VDRDEFFIVIK;MNSDIQNIINR;FDPHNTGFVEIR;VDRDEFFIVIK;QIDSYDR;FDPHNTGFVEIR;NSDIQNIINR;MNSDIQNIINR;GEINEQR;MNSDIQNIINR;KAIVIK;TGQMTEEQVFVEFIQNFCDNSK;TGQMTEEQVFVEFIQNFCDNSK;TGQMTEEQVFVEFIQNFCDNSK;TGQMTEEQVFVEFIQNFCDNSK;NNEGTVDFDEFICVIR;NNEGTVDFDEFICVIR;NNEGTVDFDEFICVIR;NNEGTVDFDEFICVIR;FDPHNTGFVEIR;FDPHNTGFVEIR;NNEGTVDFDEFICVIR;MNSDIQNIINR;MNSDIQNIINR;MNSDIQNIINR;FDPHNTGFVEIR;MNSDIQNIINR;NNEGTVDFDEFICVIR;NNEGTVDFDEFICVIR;FDPHNTGFVEIR;FDPHNTGFVEIR;KAIVIKAFQK;QEQFVIHQCFDR;AFQKFDPHNTGFVEIR;QIDSYDR;QNIINR;DPHNTGFVEIR;TGQMTEEQVFVEFIQNFCDNSK;TGQMTEEQVFVEFIQNFCDNSK;TGQMTEEQVFVEFIQNFCDNSK;TGQMTEEQVFVEFIQNFCDNSK;NNEGTVDFDEFICVIR;NNEGTVDFDEFICVIR;NNEGTVDFDEFICVIR;NNEGTVDFDEFICVIR;QEQFVIHQCFDR;NNKVDRDEFFIVIK;NNEGTVDFDEFICVIR;NNEGTVDFDEFICVIR;QEQFVIHQCFDR;NNEGTVDFDEFICVIR;NNEGTVDFDEFICVIR;NNEGTVDFDEFICVIR;NNKVDRDEFFIVIK;MNSDIQNIINR;IKTGQMTEEQVFVEFIQNFCDNSK;MNSDIQNIINR;NNKVDRDEFFIVIK;FDPHNTGFVEIR;MNSDIQNIINR;MNSDIQNIINR;NNEGTVDFDEFICVIR;MNSDIQNIINR;TGQMTEEQVFVEFIQNFCDNSKDGK;QEQFVIHQCFDR;QEQFVIHQCFDR;QEQFVIHQCFDR;VDRDEFFIVIK;FDPHNTGFVEIR;FDPHNTGFVEIR;AFQKFDPHNTGFVEIR;QEQFVIHQCFDR;NNEGTVDFDEFICVIR;VDRDEFFIVIK;FDPHNTGFVEIR;KAIVIKAFQK;DPHNTGFVEIR;VDRDEFFIVIK;KAIVIKAFQK;QEQFVIHQCFDR;QIDSYDR;QNIINR;QIDSYDR;AIVIKAFQK;KAIVIK;KAIVIKAFQK;NNEGTVDFDEFICVIR;NNEGTVDFDEFICVIR;NNEGTVDFDEFICVIR;NNEGTVDFDEFICVIR;NNEGTVDFDEFICVIR;NNEGTVDFDEFICVIR;NNEGTVDFDEFICVIR;NNEGTVDFDEFICVIR;NNEGTVDFDEFICVIR;TGQMTEEQVFVEFIQNFCDNSK;TGQMTEEQVFVEFIQNFCDNSK;NNKVDRDEFFIVIK;NNKVDRDEFFIVIK;QEQFVIHQCFDR;QEQFVIHQCFDR;TGQMTEEQVFVEFIQNFCDNSK;NNKVDRDEFFIVIK;QEQFVIHQCFDR;MNSDIQNIINR;QEQFVIHQCFDR;NNKVDRDEFFIVIK;VDRDEFFIVIK;FDPHNTGFVEIR;VDRDEFFIVIK;NNKVDRDEFFIVIK;FDPHNTGFVEIR;TGQMTEEQVFVEFIQNFCDNSK;QEQFVIHQCFDR;QEQFVIHQCFDR;NNKVDRDEFFIVIK;QEQFVIHQCFDR;DPHNTGFVEIR;NNKVDRDEFFIVIK;AFQKFDPHNTGFVEIR;NNKVDRDEFFIVIK;FDPHNTGFVEIR;NNKVDRDEFFIVIK;QEQFVIHQCFDR;FDPHNTGFVEIR;TGQMTEEQVFVEFIQNFCDNSK;GVYNCDNHPK;QEQFVIHQCFDR;QEQFVIHQCFDR;GVYNCDNHPK;VDRDEFFIVIK;FDPHNTGFVEIR;GVYNCDNHPK;DEFFIVIK;GVYNCDNHPK;VDRDEFFIVIK;QEQFVIHQCFDR;DEFFIVIK;VDRDEFFIVIK;NNKVDRDEFFIVIK;KAIVIK;DEFFIVIK;KAIVIK;NKVDRDEFFIVIK;KVDRDEFFIVIK;SAIISR;VDRDEFFIVIK;GEINEQR;GEINEQR;GTVDFDEFICVIR;MNSDIQNIINR;AFQKFDPHNTGFVEIRDIR;MNSDIQNIINR;FDPHNTGFVEIR;MNSDIQNIINR;NNEGTVDFDEFICVIRGEINEQRK;FDPHNTGFVEIR;MNSDIQNIINRVR;TGQMTEEQVFVEFIQNFCDNSK;AFQKFDPHNTGFVEIRDIR;MNSDIQNIINR;MNSDIQNIINR;MNSDIQNIINR;QKFDPHNTGFVEIR;TGQMTEEQVFVEFIQNFCDNSKDGK;FDPHNTGFVEIRDIR;NSDIQNIINR;MNSDIQNIINR;NSDIQNIINR;AFQKFDPHNTGFVEIR;AFQKFDPHNTGFVEIRDIR;NTGFVEIR;MNSDIQNIINR;SDIQNIINR;SDIQNIINR;NDDHFEQVVK;QNDDHFEQVVK;MNSDIQNIINR;MNSDIQNIINR;NTGFVEIR;DPHNTGFVEIR;NDDHFEQVVK;MNSDIQNIINR;QNDDHFEQVVK;MNSDIQNIINR;NTGFVEIR
>TTHERM_000717708
QINQIK;QINQIK;QINQIK
>TTHERM_01060850
DIEIIK;DIEIIK;DIEIIK;DIEIIK;DIEIIK;DIEIIK;DIEIIK;DIEIIK;DIEIIK;DIEIIK;DIEIIK;QDIEIIK;DIEIIK;DIEIIK;DIEIIK;DIEIIK;DIEIIK;DIEIIK;DIEIIK;DIEIIK;DIEIIK;DIEIIK;DIEIIK;DIEIIK;DIEIIK;FEEIIK;FEEIIK;DIEIIK;DIEIIK;DIEIIK;DIEIIK;DIEIIK;DIEIIK;DIEIIK;FQSSSPFFK;SEYFQIFK;SIIQNFIIQK;SIIQNFIIQK;DIEIIK;FEEIIK;DIEIIK;DIEIIK;DIEIIK;QQNIIK;FEEIIK;DIEIIK
>g24645.t1
ITYIIR;ITYIIR;ITYIIR
>TTHERM_00849450
SCIEAGNDFFNIIIAENQIIR;IIQNEDPSINIEEFIETINK;IIQNEDPSINIEEFIETINK;AGIKFPDISNVK;IIDTIK;IIINNIK;FIDNVFK;IIDTIK;IIINNIK;FIDNVFK;FIDNVFK;FIDNVFK;IIDTIK;KIISIIENEK;IIINNIK;IIDTIK;IIINNIK;QQEIEEAKR;QNEDPSINIEEFIETINK;IIQNEDPSINIEEFIETINK;SCIEAGNDFFNIIIAENQIIR;SCIEAGNDFFNIIIAENQIIR;IIQNEDPSINIEEFIETINK;IIQNEDPSINIEEFIETINK;IIQNEDPSINIEEFIETINK;SCIEAGNDFFNIIIAENQIIR;IIQNEDPSINIEEFIETINK;VRIGAIRIVKSCIEAGNDFFNIIIAENQIIR;IIDTIK;IIQNEDPSINIEEFIETINK;IIDTIK;IIDTIK;IIDTIK;EDPSINIEEFIETINK;IIDTIK;IIDTIK;IIDTIK;IIDTIK;IIINNIK;IIDTIK;ISIKNR;IIQNEDPSINIEEFIETINK;SCIEAGNDFFNIIIAENQIIR;SCIEAGNDFFNIIIAENQIIR;IIQNEDPSINIEEFIETINK;SCIEAGNDFFNIIIAENQIIR;SCIEAGNDFFNIIIAENQIIR;IIQNEDPSINIEEFIETINK;SCIEAGNDFFNIIIAENQIIR;HIKEQEEFIK;KIIQNEDPSINIEEFIETINK;SCIEAGNDFFNIIIAENQIIR;SCIEAGNDFFNIIIAENQIIR;EQVIIQIEHTISK;TQQIGIYINGQIQK;IQNEDPSINIEEFIETINK;IQSQITQISIK;AGIKFPDISNVK;EQVIIQIEHTISK;IIQNEDPSINIEEFIETINK;IIQNEDPSINIEEFIETINK;KIISIIENEK;IQSQITQISIK;IISIIENEK;FIDNVFK;KIISIIENEK;KIISIIENEK;TQQIGIYINGQIQK;KIISIIENEK;SCIEAGNDFFNIIIAENQIIR;FIDNVFK;FIDNVFK;FTEQFNQFSK;IIDTIK;KIIQNEDPSINIEEFIETINK;IIINNIK;AGIKFPDISNVK;FIDNVFK;IINNIK;IQSQITQISIK;IIDTIK;SCIEAGNDFFNIIIAENQIIR;IIQNEDPSINIEEFIETINK;IIQNEDPSINIEEFIETINK;SCIEAGNDFFNIIIAENQIIR;IIEQQQQQQQQEEIRR;IIQNEDPSINIEEFIETINK;IIQNEDPSINIEEFIETINK;IIQNEDPSINIEEFIETINK;IQSQITQISIK;ENEIIINNIK;SINQIEDEAIK;AGIKFPDISNVK;ESNFNQNYIR;IIINNIK;FIDNVFK;FIDNVFK;FIDNVFK;TEQQQIIIDK;IIINNIK;SINQIEDEAIKYQQEITQR;FHDRIDEQEQEIK;EQVIIQIEHTISK;KIIQNEDPSINIEEFIETINK;SCIEAGNDFFNIIIAENQIIR;SCIEAGNDFFNIIIAENQIIR;IIQNEDPSINIEEFIETINK;IIQNEDPSINIEEFIETINK;SCIEAGNDFFNIIIAENQIIR;SCIEAGNDFFNIIIAENQIIR;IIQNEDPSINIEEFIETINK;IIQNEDPSINIEEFIETINK;PSINIEEFIETINK;IIQNEDPSINIEEFIETINK;IIEQQQQQQQQEEIRR;EINYNPTYFSYISGDK;FHDRIDEQEQEIKDIQR;SINQIEDEAIKYQQEITQR;DQMQKSINQIEDEAIKYQQEITQR;PSINIEEFIETINK;IIINNIK;EQVIIQIEHTISK;SINQIEDEAIK;FIDNVFK;IINNIK;IINNIK;FIDNVFK;KIISIIENEK;IIENEK;EQVIIQIEHTISK;SKIEVIGK;FIETINK;IQSQITQISIK;SCIEAGNDFFNIIIAENQIIR;FIDNVFK;IIDTIK;IIDTIK;IIDTIK;ISIKNR;IIDTIK;HIKEQEEFIK;HIKEQEEFIK;IIINNIK;IIDTIK;IIDTIK;IINNIK;IEINQIK;INYNPTYFSYISGDK;SCIEAGNDFFNIIIAENQIIR;SCIEAGNDFFNIIIAENQIIR;IIQNEDPSINIEEFIETINK;SCIEAGNDFFNIIIAENQIIR;IIQNEDPSINIEEFIETINK;IIQNEDPSINIEEFIETINK;SCIEAGNDFFNIIIAENQIIR;SCIEAGNDFFNIIIAENQIIR;IIQNEDPSINIEEFIETINK;SCIEAGNDFFNIIIAENQIIR;IIQNEDPSINIEEFIETINK;IIEQQQQQQQQEEIRR;EINYNPTYFSYISGDK;IIEQQQQQQQQEEIRR;IIQNEDPSINIEEFIETINK;IIQNEDPSINIEEFIETINK;IIQNEDPSINIEEFIETINK;HIKEQEEFIK;IIQNEDPSINIEEFIETINK;KIIQNEDPSINIEEFIETINK;IQSQITQISIK;EINYNPTYFSYISGDK;KIISIIENEK;KIIQNEDPSINIEEFIETINK;KIIQNEDPSINIEEFIETINK;FTEQFNQFSK;YTINGNINQAIFPIPNTINK;AGIKFPDISNVK;FIDNVFK;KIISIIENEK;KENEIIINNIK;YTINGNINQAIFPIPNTINK;FIDNVFK;IIDTIK;TQQIGIYINGQIQK;FHDRIDEQEQEIKDIQR;IINNIK;IIINNIK;IQSQITQISIK;IINNIK;FIDNVFK;NEIRIIK;FIDNVFK;IIDTIK;KIIEQQQQQQQQEEIRR;FIETINK;IIINNIK;IQSQITQISIK;FIDNVFK;NEIRIIK;SCIEAGNDFFNIIIAENQIIR;SCIEAGNDFFNIIIAENQIIR;IIQNEDPSINIEEFIETINK;IIQNEDPSINIEEFIETINK;SCIEAGNDFFNIIIAENQIIR;SCIEAGNDFFNIIIAENQIIR;IIQNEDPSINIEEFIETINK;IIQNEDPSINIEEFIETINK;AIFQMVYDNVVEDYTQNMVK;NEDPSINIEEFIETINK;YINPSAQSTIESINSAYQEYAHIMIR;YINPSAQSTIESINSAYQEYAHIMIR;YINPSAQSTIESINSAYQEYAHIMIR;YINPSAQSTIESINSAYQEYAHIMIR;KIISIIENEK;FIDNVFK;IIINNIK;IIINNIK;IIINNIK;IINNIK;FIDNVFK;EISQIR;KIISIIENEK;SCIEAGNDFFNIIIAENQIIR;SCIEAGNDFFNIIIAENQIIR;SCIEAGNDFFNIIIAENQIIR;SCIEAGNDFFNIIIAENQIIR;SCIEAGNDFFNIIIAENQIIR;YINPSAQSTIESINSAYQEYAHIMIR;AIFQMVYDNVVEDYTQNMVK;NEDPSINIEEFIETINK;YINPSAQSTIESINSAYQEYAHIMIR;IKPNTNIFSSKPDMR;NEDPSINIEEFIETINK;NEDPSINIEEFIETINK;YIIQTFMMIFKE;KIISIIENEK;IIQNEDPSINIEEFIETINK;AGIKFPDISNVK;AGIKFPDISNVK;YIIQTFMMIFKE;YINPSAQSTIESINSAYQEYAHIMIR;MDTKKIISIIENEK;IIINNIK;FIDNVFK;FIDNVFK;AGIKFPDISNVK;YTINGNINQAIFPIPNTINK;IIDTIK;FIDNVFK;IINNIK;FIDNVFK;KSQQNMKGINQSK;KIISIIENEK;IIDTIK;IIINNIK;IEAGNDFFNIIIAENQIIR;SCIEAGNDFFNIIIAENQIIR;SCIEAGNDFFNIIIAENQIIR;IIQNEDPSINIEEFIETINK;IIQNEDPSINIEEFIETINK;SCIEAGNDFFNIIIAENQIIR;SCIEAGNDFFNIIIAENQIIR;SCIEAGNDFFNIIIAENQIIR;IIQNEDPSINIEEFIETINK;SCIEAGNDFFNIIIAENQIIR;IIQNEDPSINIEEFIETINK;IEAGNDFFNIIIAENQIIR;IIQNEDPSINIEEFIETINK;SCIEAGNDFFNIIIAENQIIR;SCIEAGNDFFNIIIAENQIIR;KIIQNEDPSINIEEFIETINK;EQVIIQIEHTISK;IVRIGAIRIVKSCIEAGNDFFNIIIAENQIIR;EINYNPTYFSYISGDK;EQVIIQIEHTISK;EQVIIQIEHTISK;EQVIIQIEHTISK;IIQNEDPSINIEEFIETINK;IIQNEDPSINIEEFIETINK;EINYNPTYFSYISGDK;YTINGNINQAIFPIPNTINK;YTINGNINQAIFPIPNTINK;EQVIIQIEHTISK;EQVIIQIEHTISK;ENEIIINNIK;FIDNVFK;IINNIK;FIDNVFK;IINNIK;FIDNVFK;IIDTIK;TQQIGIYINGQIQK;EKEIEISKIQSQITQISIK;QQIQDYINTTQK;QQIQDYINTTQK;FHDRIDEQEQEIKDIQR;QQIQDYINTTQK;EIEISKIQSQITQISIK;QISGEISQIR;FHDRIDEQEQEIKDIQR;QQIQDYINTTQK;QQIQDYINTTQK;QQIQDYINTTQK;QQIQDYINTTQK;FHDRIDEQEQEIKDIQR;EKEIEISKIQSQITQISIK;QISGEISQIR;QQIQDYINTTQK;SFIDYAK;IIINNIK;IIINNIK;ESNFNQNYIR;IIINNIK;ENQKTRQQIQDYINTTQK;DIEINQIK;IIINNIK;SINQIEDEAIKYQQEITQR;IIINNIK;ENQKTRQQIQDYINTTQK;ESNFNQNYIR;IIINNIK;DIEINQIK;IGAIRIVK;SFIDYAK;AGIKFPDISNVKIFK;QISGEISQIR;QQIQDYINTTQK;QISGEISQIR;QQREIEEK;IIINNIK;IDEQEQEIK;FTEQFNQFSK;IDEQEQEIK;FTEQFNQFSK
>TTHERM_000736469
IINYIK;IINYIK;MSAEQIINYIK;SAEQIINYIK;SAEQIINYIK;MSAEQIINYIK;IINYIK;SAEQIINYIK;SAEQIINYIK;SAEQIINYIK;SAEQIINYIK;IINYIK;IINYIK;IINYIK
>TTHERM_00013540
IDIIIK;IDIIIK;IDIIIK;IDIIIK;IDIIIK;IDIIIK;IDIIIK;IDIIIK;IDIIIK;IDIIIK;IDIIIK;IDIIIK;IDIIIK;IDIIIK;IDIIIK;IDIIIK;IDIIIK;IDIIIK;IDIIIK;IDIIIK;IDIIIK;IDIIIK;IDIIIK;IDIIIK;IDIIIK;IDIIIK;IDIIIK;IDIIIK;IDIIIK;IDIIIK;IDIIIK;IDIIIK;IDIIIK;IDIIIK;QQIFQNHIIK;IDIIIK;IDIIIK;IDIIIK;IDIIIK;IDIIIK;IDIIIK;IDIIIK;IDIIIK;IDIIIK;IDIIIK;IDIIIK;IDIIIK;TIPQSFR;IDIIIK;IDIIIK;IDIIIK;IDIIIK;IDIIIK;IDIIIK;IDIIIK;IDIIIK;QQIFQNHIIK;IDIIIK;IDIIIK;IDIIIK;IDIIIK;IDIIIK;QQIFQNHIIK;IDIIIK;IDIIIK;IDIIIK;IDIIIK;IDIIIK;IDIIIK;IDIIIK;IDIIIK;IDIIIK;IDIIIK;IDIIIK;IDIIIK;IDIIIK;IDIIIK;IDIIIK;IDIIIK;IDIIIK;IDIIIK;IDIIIK;IDIIIK;IDIIIK;IDIIIK;IDIIIK;IDIIIK;IDIIIK;IDIIIK;IDIIIK;IDIIIK;IDIIIK;IDIIIK;IDIIIK;IDIIIK;IDIIIK;IDIIIK;IDIIIK;IDIIIK;IQIDTPNQDKVVFVK;IDIIIK;NFEKIQIDTPNQDKVVFVK;DIGIESEDQETNSQVQKQNFEK;TIHQNIDVDIV;IDIIIK;IDIIIK;IDIIIK;IDIIIK;IDIIIK;GIESEDQETNSQVQK;GIESEDQETNSQVQK
>TTHERM_00420960
KEFNIK;KEFNIK;KEFNIK;IQNEER;IQNEER;KEFNIK;KEFNIK;KDIIEK
>g25803.t1
IFEIIK;IFEIIK;IFEIIK;IFEIIK;IFEIIK;IFEIIK;IFEIIK;IFEIIK;IFEIIK;IFEIIK;IFEIIK;IFEIIK;IFEIIK;IFEIIK;IFEIIK;IFEIIK;IFEIIK;IFEIIK;IFEIIK;IFEIIK;IFEIIK;IFEIIK;IFEIIK;IFEIIK;IFEIIK;IFEIIK;IFEIIK;IFEIIK;IFEIIK;IFEIIK;IFEIIK;IFEIIK;IFEIIK;IFEIIK;IFEIIK;IFEIIK;IFEIIK;IFEIIK;IFEIIK;IFEIIK;IFEIIK;IFEIIK;IFEIIK;IFEIIK;IFEIIK;IFEIIK;IFEIIK;IFEIIK;IFEIIK;IFEIIK;IFEIIK;IFEIIK;IFEIIK;IFEIIK;IFEIIK;IFEIIK;IFEIIK;IFEIIK;IFEIIK;IFEIIK;IFEIIK;IFEIIK;IFEIIK;IFEIIK;IFEIIK;IFEIIK;IFEIIK;IFEIIK;IFEIIK;IFEIIK;IFEIIK;IFEIIK;IFEIIK;IFEIIK;IFEIIK;IFEIIK;IFEIIK;IFEIIK;IFEIIK;IFEIIK;IFEIIK;IFEIIK;IFEIIK;IFEIIK;IFEIIK;IFEIIK;IFEIIK;IFEIIK;IFEIIK;IFEIIK;IFEIIK;IFEIIK;IFEIIK;IFEIIK;IFEIIK;IFEIIK;IFEIIK;IFEIIK;IFEIIK;IFEIIK;IFEIIK;IFEIIK;IFEIIK;IFEIIK;IFEIIK;IFEIIK;IFEIIK;IFEIIK;IFEIIK;IFEIIK;IFEIIK;IFEIIK;IFEIIK;IFEIIK;IFEIIK;IFEIIK;IFEIIK;IFEIIK;IFEIIK;IFEIIK;IFEIIK;IFEIIK;IFEIIK;IFEIIK
>TTHERM_00079060
NGIIIDIIIPIK;NIINIK;NIINIK;NGIIIDIIIPIK;NIINIK;FIKNIIK;NIINIK;NIINIK;IKNIIK;NIINIK;NIINIK;NIINIK;NIINIK;IIYSFK;NGIIIDIIIPIK;NIINIK;NIINIK;IIYSFK;NIINIK;NIINIK;NIINIK;IKNIIK;IIYQNIK;NIINIK;NGIIIDIIIPIK;NGIIIDIIIPIK;NGIIIDIIIPIK;NGIIIDIIIPIK;NGIIIDIIIPIK;NIINIK;NIINIK;NGIIIDIIIPIK;NIINIK;NIINIK;IFQFQFEDNVIK;NIINIK;NIINIK;NGIIIDIIIPIK;NIINIK;NIINIK;NIINIK;NIINIK;NIINIK;NIINIK;NIINIK;NGIIIDIIIPIK;NGIIIDIIIPIK;NIINIK;IDFVIK;NIINIK;NGIIIDIIIPIK;NGIIIDIIIPIK;NGIIIDIIIPIK;NGIIIDIIIPIK;NGIIIDIIIPIK;NGIIIDIIIPIK;NGIIIDIIIPIK;NIINIK;NIINIK;NIINIK;IIYSFK;IIYSFK
>TTHERM_01645010
TIQIVK;EINFIK;TIQIVK;EINFIK;NIIPSIGQIRK;IIVDVK;IIVDVK;IIVDVK;TIVSIK;IIVDVK;QYSFNISIMIIK;IEINFIK
>TTHERM_001498868
MPIKEAIIIIK;EAIIIIK;EAIIIIK;AIIIIK;EAIIIIK;AIIIIK;EAIIIIK;YANDIAQGIYYIHSK;YANDIAQGIYYIHSK;YANDIAQGIYYIHSK;MPIKEAIIIIK;MPIKEAIIIIK;EAIIIIK;AIIIIK;AIIIIK;EAIIIIK;FIGQGQQGIVIIAK;NQIEFVK;EAIIIIK;MPIKEAIIIIK;EAIIIIK;YANDIAQGIYYIHSK;YANDIAQGIYYIHSK;MPIKEAIIIIK;INEISAIK;EAIIIIK;EAIIIIK;INEISAIK;AIIIIK;EAIIIIK;INEISAIK;FYPIIK;QFSYIVITECQGTITQIIER;QFSYIVITECQGTITQIIER;YANDIAQGIYYIHSK;QFSYIVITECQGTITQIIER;QFSYIVITECQGTITQIIER;QFSYIVITECQGTITQIIER;YANDIAQGIYYIHSK;YANDIAQGIYYIHSK;INIQIQQQISEQEK;YANDIAQGIYYIHSK;ANDIAQGIYYIHSK;YANDIAQGIYYIHSK;YANDIAQGIYYIHSK;MPIKEAIIIIK;INEISAIK;EAIIIIK;INEISAIK;EAIIIIK;EAIIIIK;EAIIIIK;YANDIAQGIYYIHSK;EAIIIIK;FYPIIK;FIGQGQQGIVIIAK;FYPIIK;FYPIIK;YANDIAQGIYYIHSK;FYPIIK;FIGQGQQGIVIIAK;FIGQGQQGIVIIAK;FYPIIK;FYPIIK;FYPIIK;YANDIAQGIYYIHSK;YANDIAQGIYYIHSK;YANDIAQGIYYIHSK;MPIKEAIIIIK;YANDIAQGIYYIHSK;FIGQGQQGIVIIAK;YANDIAQGIYYIHSK;DSFGNIDEDINNR;INEISAIK;YANDIAQGIYYIHSK;FIGQGQQGIVIIAK;FIGQGQQGIVIIAK;EAIIIIK;FYPIIK;INEISAIK;FIGQGQQGIVIIAK;EAIIIIK;YANDIAQGIYYIHSK;EAIIIIK;EAIIIIK;YANDIAQGIYYIHSK;EAIIIIK;YANDIAQGIYYIHSK;EAIIIIK;MPIKEAIIIIK;EAIIIIK;FYPIIK;YANDIAQGIYYIHSK;MPIKEAIIIIK;MPIKEAIIIIK;EAIIIIK;YANDIAQGIYYIHSK;MPIKEAIIIIK;EAIIIIK;EAIIIIK;AIIIIK;EAIIIIK;FYPIIK;FYPIIK;FYPIIK;YANDIAQGIYYIHSK;YANDIAQGIYYIHSK;YANDIAQGIYYIHSK;YANDIAQGIYYIHSK;YANDIAQGIYYIHSK;MPIKEAIIIIK;MPIKEAIIIIK;MPIKEAIIIIK;YANDIAQGIYYIHSK;MPIKEAIIIIK;MPIKEAIIIIK;YANDIAQGIYYIHSK;MPIKEAIIIIK;INEISAIK;INEISAIK;FIGQGQQGIVIIAK;IIEGITNFVPK;EAIIIIK;EAIIIIK;MPIKEAIIIIK;EAIIIIK;FIGQGQQGIVIIAK;MPIKEAIIIIK;EAIIIIK;YANDIAQGIYYIHSK;FYPIIK;DIAQGIYYIHSK;FYPIIK;YANDIAQGIYYIHSK;YANDIAQGIYYIHSK;YANDIAQGIYYIHSK;YANDIAQGIYYIHSK;MPIKEAIIIIK;MPIKEAIIIIK;MPIKEAIIIIK;YANDIAQGIYYIHSK;YANDIAQGIYYIHSK;MPIKEAIIIIK;YANDIAQGIYYIHSK;NRMPIKEAIIIIK;NRMPIKEAIIIIK;INEISAIKYANDIAQGIYYIHSK;INEISAIK;FIGQGQQGIVIIAK;EAIIIIK;FIGQGQQGIVIIAK;EAIIIIK;KQINNIIEGITNFVPK;NEQAINQEIK;AIIIIK;EAIIIIK;EAIIIIK;INIQIQQQISEQEK;YANDIAQGIYYIHSK;INIQIQQQISEQEK;YANDIAQGIYYIHSK;QINNIIEGITNFVPK;YANDIAQGIYYIHSK;YANDIAQGIYYIHSK;FIGQGQQGIVIIAK;INEISAIK;QINNIIEGITNFVPK;EAIIIIK;EAIIIIK;EAIIIIK;QINNIIEGITNFVPK;GQQGIVIIAK;NQIEFVK;QYEAKIEEIQK;QYEAKIEEIQK;QYEAKIEEIQK;QYEAKIEEIQK;INEISAIK;CRDSPYVVR;QYEAKIEEIQK;INEISAIKYANDIAQGIYYIHSK;INEISAIK;INEISAIKYANDIAQGIYYIHSK;INEISAIK;INEISAIK;PEIVISDIQEPK;PEIVISDIQEPK;PEIVISDIQEPK;PEIVISDIQEPK
>TTHERM_01119460
IYINIK;IYINIK;IYINIK;QISIIQKK;IYINIK;IYINIK;IYINIK;IYINIK;IYINIK;VISTIK;IYINIK;YIYFIK;QISIIQKK;IYINIK;KIIDIIF;VISTIK;IYINIK;IYINIK;IYINIK;IYINIK;IYINIK;YIYFIK;IYINIK;GIIQNIQEQIQR;GIIQNIQEQIQR;IYINIK;VISTIK;VISTIK;IYINIK;IYINIK;GIIQNIQEQIQR;IFEEIIQHK;NISFIK;GIIQNIQEQIQR;ISIIQK;GIIQNIQEQIQR
>TTHERM_00655450
ISIFSK;ISIFSK;ISIFSK;ISIFSK;ISIFSK;ISIFSK;ISIFSK;ISIFSK;ISIFSK;ISIFSK;ISIFSK;ISIFSK;ISIFSK;ISIFSK;ISIFSK;ISIFSK;ISIFSK;ISIFSK;ISIFSK;ISIFSK;ISIFSK;ISIFSK;ISIFSK;ISIFSK;ISIFSK;ISIFSK;ISIFSK;ISIFSK;ISIFSK;ISIFSK;ISIFSK;ISIFSK;ISIFSK;ISIFSK;ISIFSK;ISIFSK;ISIFSK;ISIFSK;ISIFSK;ISIFSK;ISIFSK
>TTHERM_00049240
IIITIPFR
>TTHERM_01016080
KIIIDSIWNK;ISWGDIWPFFK;SFFWDR;YIIENKK;YIIENKK;ISIFEYSQNSSVAYIIR;KIIIDSIWNK;KIIIDSIWNK;IIIDSIWNK;ISIFEYSQNSSVAYIIR;ISIFEYSQNSSVAYIIR;ISWGDIWPFFK;ISWGDIWPFFK;ISWGDIWPFFK;ISIFEYSQNSSVAYIIR;KISWGDIWPFFK;KIIIDSIWNK;SFFWDR;KDISQK;ISIFEYSQNSSVAYIIR;ISIFEYSQNSSVAYIIR;ISIFEYSQNSSVAYIIR;ISWGDIWPFFK;ISIFEYSQNSSVAYIIR;ISWGDIWPFFK;ISWGDIWPFFK;KISWGDIWPFFK;ISWGDIWPFFK;ISWGDIWPFFK;TIKKISWGDIWPFFK;KIIIDSIWNK;IIIDSIWNK;KDISQK;KIIIDSIWNK;SFFWDR;ISIFEYSQNSSVAYIIR;ISIFEYSQNSSVAYIIR;KIIIDSIWNK;IIIDSIWNK;HFVYDICTR;SFFWDR;KAPHTFSVACR;ISWGDIWPFFK;ISWGDIWPFFK;ISWGDIWPFFK;KIIIDSIWNK;ISIFEYSQNSSVAYIIR;TIKKISWGDIWPFFK;ISIFEYSQNSSVAYIIR;SFFWDR;SFFWDR;ISWGDIWPFFK;ISWGDIWPFFK;KIIIDSIWNK;KIIIDSIWNK;ISWGDIWPFFK;KIIIDSIWNK;KIIIDSIWNK;ISWGDIWPFFK;ISWGDIWPFFK;KIIIDSIWNK;IIFPIMR;IIFPIMR;IIFPIMR;IIFPIMR;IIFPIMR;IIFPIMR;IIFPIMR;IIFPIMR;KISWGDIWPFFK;SFFWDR;SFFWDR;SFFWDR;YIIENKK;SFFWDR;IIFPIMR;ISWGDIWPFFK;KIIIDSIWNK;KIIIDSIWNK;IIFPIMR;IIFPIMR;KIIIDSIWNK;KIIIDSIWNK;IIFPIMR;IIFPIMR;IIFPIMR;IIFPIMR;IIFPIMR;IIFPIMR;SFFWDR;IIFPIMR;IIFPIMR;KIIIDSIWNK;ISWGDIWPFFK;ISWGDIWPFFK;ISWGDIWPFFK;ISWGDIWPFFK;ISWGDIWPFFK;KIIIDSIWNK;ISWGDIWPFFK;KIIIDSIWNK;KISWGDIWPFFK;IIFPIMR;SVFSKIPTEK;SFFWDR;STEQESDDIVDITK;STEQESDDIVDITKDEPK;DDPYIVAPCPH;SDDPYIVAPCPH;STEQESDDIVDITK;STEQESDDIVDITKDEPK;DDPYIVAPCPH
>TTHERM_00526730
GFVGIGIIAIPSGFAK;GFVGIGIIAIPSGFAK;GFVGIGIIAIPSGFAK;GFVGIGIIAIPSGFAK;AIVFKR;AIVFKR;AIVFKR;FVGIGIIAIPSGFAK;GFVGIGIIAIPSGFAK;GFVGIGIIAIPSGFAK;GFVGIGIIAIPSGFAK;GVTQFSVEVIGQEK;GFVGIGIIAIPSGFAK;GFVGIGIIAIPSGFAK;GFVGIGIIAIPSGFAK;GVTQFSVEVIGQEK;GVTQFSVEVIGQEK;GVTQFSVEVIGQEK;GFVGIGIIAIPSGFAK;GVTQFSVEVIGQEK;GFVGIGIIAIPSGFAK;GFVGIGIIAIPSGFAK;AIVFKR;AIVFKR;GFVGIGIIAIPSGFAK;GVTQFSVEVIGQEK;KADVWNATINMVKGFVGIGIIAIPSGFAK;NDEQVIETDEGVIK;QKIIER;NDEQVIETDEGVIK;NDEQVIETDEGVIK;PDIEPINK;PDIEPINK;PDIEPINK;NDEQVIETDEGVIK;PDIEPINK;PDIEPINK
>TTHERM_00264950
VNVIGFFATSIWDETIYK;EFSDICDADEVVIFEK;EFSDICDADEVVIFEK;VCIENIAEISEGAK;VCIENIAEISEGAK;EFSDICDADEVVIFEK;VCIENIAEISEGAK;VNVIGFFATSIWDETIYK;VCIENIAEISEGAK;VCIENIAEISEGAK;VNVIGFFATSIWDETIYK;VNVIGFFATSIWDETIYK;VCIENIAEISEGAK;VCIENIAEISEGAK;VCIENIAEISEGAK;VCIENIAEISEGAK;QTFIIIAFYDKHER;VCIENIAEISEGAK;QTFIIIAFYDKHER;IGANIQGITVK;VCIENIAEISEGAK;EFSDICDADEVVIFEK;VCIENIAEISEGAK;VCIENIAEISEGAK;QTFIIIAFYDKHER;VNVIGFFATSIWDETIYK;EFSDICDADEVVIFEK;IGANIQGITVK;VCIENIAEISEGAK;VCIENIAEISEGAK;QTFIIIAFYDKHER;QTFIIIAFYDKHER;VCIENIAEISEGAK;VFVIIHK;VFVIIHK;IAEISEGAKVFVIIHK;IGANIQGITVK;VFVIIHK;IGANIQGITVK;VCIENIAEISEGAK;IGANIQGITVK;VCIENIAEISEGAK;IGANIQGITVK;VCIENIAEISEGAK;VCIENIAEISEGAK;VCIENIAEISEGAK;VCIENIAEISEGAK;VCIENIAEISEGAK;IGANIQGITVK;VCIENIAEISEGAK;VCIENIAEISEGAK;VCIENIAEISEGAK;IGANIQGITVK;VCIENIAEISEGAK;IGANIQGITVK;IGANIQGITVK;VCIENIAEISEGAK;VFVIIHK;VFVIIHK;IGANIQGITVK;VFVIIHK;VFVIIHK;QTFIIIAFYDKHER;VFVIIHK;QTFIIIAFYDKHER;VCIENIAEISEGAK;VFVIIHK;VFVIIHK;VSNIIK;IGANIQGITVK;VNVIGFFATSIWDETIYK;VNVIGFFATSIWDETIYK;VNVIGFFATSIWDETIYK;EFSDICDADEVVIFEK;VNVIGFFATSIWDETIYK;EFSDICDADEVVIFEK;VCIENIAEISEGAK;EFSDICDADEVVIFEK;VCIENIAEISEGAK;EFSDICDADEVVIFEK;VCIENIAEISEGAK;EFSDICDADEVVIFEK;VCIENIAEISEGAK;VCIENIAEISEGAK;VCIENIAEISEGAK;QTFIIIAFYDKHER;IENIAEISEGAK;EFSDICDADEVVIFEK;EFSDICDADEVVIFEK;VCIENIAEISEGAK;QTFIIIAFYDKHER;EFSDICDADEVVIFEK;EFSDICDADEVVIFEK;EFSDICDADEVVIFEK;EFSDICDADEVVIFEK;EVIERKKQEISSQCSDSRVNVIGFFATSIWDETIYK;QTFIIIAFYDKHER;IGANIQGITVK;EFSDICDADEVVIFEK;VCIENIAEISEGAK;QTFIIIAFYDKHER;VCIENIAEISEGAK;VCIENIAEISEGAK;VNVIGFFATSIWDETIYK;QTFIIIAFYDKHER;IGANIQGITVK;FIKQQIKEFSDICDADEVVIFEK;QTFIIIAFYDKHER;KEFSDICDADEVVIFEK;IGANIQGITVK;TTYRVCIENIAEISEGAK;VFVIIHK;ISCVKIGANIQGITVK;FSDICDADEVVIFEK;VFVIIHK;VCIENIAEISEGAK;QTFIIIAFYDKHER;VCIENIAEISEGAK;EFSDICDADEVVIFEK;EFSDICDADEVVIFEK;VNVIGFFATSIWDETIYK;VNVIGFFATSIWDETIYK;EFSDICDADEVVIFEK;VCIENIAEISEGAK;VNVIGFFATSIWDETIYK;VCIENIAEISEGAK;ISQGAIDYNIQYAR;VCIENIAEISEGAK;EFSDICDADEVVIFEK;VCIENIAEISEGAK;VCIENIAEISEGAK;VCIENIAEISEGAK;VCIENIAEISEGAK;VCIENIAEISEGAK;VNVIGFFATSIWDETIYK;IGANIQGITVK;EFSDICDADEVVIFEK;VCIENIAEISEGAK;VCIENIAEISEGAK;VCIENIAEISEGAK;QTFIIIAFYDKHER;VCIENIAEISEGAK;VCIENIAEISEGAK;VCIENIAEISEGAK;VCIENIAEISEGAK;VCIENIAEISEGAK;VCIENIAEISEGAK;VCIENIAEISEGAK;VCIENIAEISEGAK;VCIENIAEISEGAK;EFSDICDADEVVIFEK;QTFIIIAFYDKHER;VCIENIAEISEGAK;DVEVIIYVFDVDK;IGANIQGITVK;VCIENIAEISEGAK;EFSDICDADEVVIFEK;VCIENIAEISEGAK;IGANIQGITVK;VCIENIAEISEGAK;ISQGAIDYNIQYAR;IGANIQGITVK;IGANIQGITVK;VCIENIAEISEGAK;EFSDICDADEVVIFEK;IGANIQGITVK;QTFIIIAFYDKHER;EFSDICDADEVVIFEK;IGANIQGITVK;ISCVKIGANIQGITVK;EFSDICDADEVVIFEK;ETMGIGYTVGVDQQIIR;VCIENIAEISEGAK;VCIENIAEISEGAK;QTFIIIAFYDKHER;VFVIIHK;VFVIIHK;EFSDICDADEVVIFEK;VFVIIHK;KEFSDICDADEVVIFEK;SDICDADEVVIFEK;VGVDQQIIR;VCIENIAEISEGAK;VFVIIHK;VFVIIHK;VCIENIAEISEGAK;VGVDQQIIR;QTFIIIAFYDKHER;KEFSDICDADEVVIFEK;EFSDICDADEVVIFEK;EFSDICDADEVVIFEK;IGANIQGITVK;EFSDICDADEVVIFEK;ISQGAIDYNIQYAR;VCIENIAEISEGAK;ISQGAIDYNIQYAR;VCIENIAEISEGAK;ISQGAIDYNIQYAR;VNVIGFFATSIWDETIYK;ETMGIGYTVGVDQQIIR;ISQGAIDYNIQYAR;EFSDICDADEVVIFEK;VCIENIAEISEGAK;VCIENIAEISEGAK;QTFIIIAFYDKHER;ETMGIGYTVGVDQQIIR;VNVIGFFATSIWDETIYK;VNVIGFFATSIWDETIYK;VCIENIAEISEGAK;IGANIQGITVK;ETMGIGYTVGVDQQIIR;VFVIIHK;VCIENIAEISEGAK;VFVIIHK;VCIENIAEISEGAK;VFVIIHK;VCIENIAEISEGAK;TFIIIAFYDKHER;EFSDICDADEVVIFEK;VFVIIHK;VFVIIHK;VFVIIHK;IGANIQGITVK;VCIENIAEISEGAK;ETMGIGYTVGVDQQIIR;ISQGAIDYNIQYAR;ISQGAIDYNIQYAR;VCIENIAEISEGAK;QTFIIIAFYDKHER;EFSDICDADEVVIFEK;VCIENIAEISEGAK;ISQGAIDYNIQYAR;VCIENIAEISEGAK;VCIENIAEISEGAK;VCIENIAEISEGAK;ETIFKDVEVIIYVFDVDKQGMDIEEDITTYR;VCIENIAEISEGAK;SQGAIDYNIQYAR;VNVIGFFATSIWDETIYK;QTFIIIAFYDKHER;ISQGAIDYNIQYAR;VCIENIAEISEGAK;TTYRVCIENIAEISEGAK;VNVIGFFATSIWDETIYK;VCIENIAEISEGAK;FEKQTFIIIAFYDKHER;ETMGIGYTVGVDQQIIR;GIGYTVGVDQQIIR;VFVIIHK;VFVIIHK;EVVIFEKQTFIIIAFYDKHER;VFVIIHK;VNVIGFFATSIWDETIYK;VSNIIK;VFVIIHK;ISQGAIDYNIQYAR;IGANIQGITVK;IGANIQGITVK;VCIENIAEISEGAK;IGANIQGITVK;IGANIQGITVK;EFSDICDADEVVIFEK;IGANIQGITVK;VCIENIAEISEGAK;IGANIQGITVK;IGANIQGITVK;IGANIQGITVK;IGANIQGITVK;VCIENIAEISEGAK;VCIENIAEISEGAK;VCIENIAEISEGAK;QTFIIIAFYDKHER;EFSDICDADEVVIFEK;VCIENIAEISEGAK;VCIENIAEISEGAK;IGANIQGITVK;VCIENIAEISEGAK;EFSDICDADEVVIFEK;EFSDICDADEVVIFEK;VCIENIAEISEGAK;VCIENIAEISEGAK;VCIENIAEISEGAK;VCIENIAEISEGAK;EFSDICDADEVVIFEK;EFSDICDADEVVIFEK;EFSDICDADEVVIFEK;EFSDICDADEVVIFEK;FIKQQIKEFSDICDADEVVIFEK;VFVIIHK;CVKIGANIQGITVK;VGVDQQIIR;VFVIIHK;VFVIIHK;VFVIIHK;VFVIIHK;VFVIIHK;IGANIQGITVK;VFVIIHK;VCIENIAEISEGAK;IENIAEISEGAK;VFVIIHK;CVKIGANIQGITVK;ITTYRVCIENIAEISEGAK;SCVKIGANIQGITVK;SCVKIGANIQGITVK;VNVIGFFATSIWDETIYK;VNVIGFFATSIWDETIYK;EFSDICDADEVVIFEK;EFSDICDADEVVIFEK;VNVIGFFATSIWDETIYK;ISQGAIDYNIQYAR;ISQGAIDYNIQYAR;EFSDICDADEVVIFEK;ISQGAIDYNIQYAR;VCIENIAEISEGAK;IGANIQGITVK;VCIENIAEISEGAK;VCIENIAEISEGAK;QTFIIIAFYDKHER;VCIENIAEISEGAK;VCIENIAEISEGAK;VNVIGFFATSIWDETIYK;VNVIGFFATSIWDETIYK;VCIENIAEISEGAK;VCIENIAEISEGAK;VNVIGFFATSIWDETIYK;VCIENIAEISEGAK;VCIENIAEISEGAK;EFSDICDADEVVIFEK;VCIENIAEISEGAK;EFSDICDADEVVIFEK;VNVIGFFATSIWDETIYK;EFSDICDADEVVIFEK;VCIENIAEISEGAK;VCIENIAEISEGAK;IGANIQGITVK;IGANIQGITVK;QTFIIIAFYDKHER;EFSDICDADEVVIFEK;EFSDICDADEVVIFEK;IGANIQGITVK;IGANIQGITVK;IGFFATSIWDETIYK;VCIENIAEISEGAK;IGANIQGITVK;QTFIIIAFYDKHER;ETMGIGYTVGVDQQIIR;VCIENIAEISEGAK;TSMHSIIFANYPAR;QTFIIIAFYDKHER;IGANIQGITVK;IGANIQGITVK;VCIENIAEISEGAK;IGANIQGITVK;VCIENIAEISEGAK;EFSDICDADEVVIFEK;VNVIGFFATSIWDETIYK;ETMGIGYTVGVDQQIIR;VNVIGFFATSIWDETIYK;IGANIQGITVK;FIKQQIKEFSDICDADEVVIFEK;VCIENIAEISEGAK;EFSDICDADEVVIFEK;ISCVKIGANIQGITVK;FSDICDADEVVIFEK;VCIENIAEISEGAK;ETMGIGYTVGVDQQIIR;ISQGAIDYNIQYAR;ETMGIGYTVGVDQQIIR;IGANIQGITVK;QTFIIIAFYDKHER;VFVIIHK;VCIENIAEISEGAK;ETMGIGYTVGVDQQIIR;VFVIIHK;VFVIIHK;VFVIIHK;EFSDICDADEVVIFEK;ISQGAIDYNIQYAR;IGANIQGITVK;VNVIGFFATSIWDETIYK;VGVDQQIIR;VFVIIHK;CIENIAEISEGAK;ETMGIGYTVGVDQQIIR;ETMGIGYTVGVDQQIIR;VCIENIAEISEGAK;FMGNITINIWDCGGQDK;VCIENIAEISEGAK;ISQGAIDYNIQYAR;AWSSIVQQMVPNMQFIK;VCIENIAEISEGAK;VCIENIAEISEGAK;AWSSIVQQMVPNMQFIK;ISQGAIDYNIQYAR;FMGNITINIWDCGGQDK;VCIENIAEISEGAK;ISQGAIDYNIQYAR;FMGNITINIWDCGGQDK;VNVIGFFATSIWDETIYK;ISQGAIDYNIQYAR;FMGNITINIWDCGGQDK;VCIENIAEISEGAK;TSMHSIIFANYPAR;VNVIGFFATSIWDETIYK;VCIENIAEISEGAK;TSMHSIIFANYPAR;TSMHSIIFANYPAR;ETMGIGYTVGVDQQIIR;FMGNITINIWDCGGQDK;VCIENIAEISEGAK;FMGNITINIWDCGGQDK;ETMGIGYTVGVDQQIIR;EFSDICDADEVVIFEK;VCIENIAEISEGAK;ISQGAIDYNIQYAR;VNVIGFFATSIWDETIYK;ETMGIGYTVGVDQQIIR;ETMGIGYTVGVDQQIIR;AWSSIVQQMVPNMQFIK;ISQGAIDYNIQYAR;TSMHSIIFANYPAR;ETMGIGYTVGVDQQIIR;VNVIGFFATSIWDETIYK;VNVIGFFATSIWDETIYK;VCIENIAEISEGAK;VCIENIAEISEGAK;TSMHSIIFANYPAR;GIGYTVGVDQQIIR;VFVIIHK;IGANIQGITVK;VFVIIHK;ETMGIGYTVGVDQQIIR;VFVIIHK;IGANIQGITVK;EDITTYRVCIENIAEISEGAK;EFSDICDADEVVIFEK;VCIENIAEISEGAK;VFVIIHK;IGANIQGITVK;TSMHSIIFANYPAR;VVYSDPRISQGAIDYNIQYAR;IGANIQGITVK;ISCVKIGANIQGITVK;YSDPRISQGAIDYNIQYAR;FMGNITINIWDCGGQDK;ISQGAIDYNIQYAR;VCIENIAEISEGAK;ISQGAIDYNIQYAR;VCIENIAEISEGAK;VNVIGFFATSIWDETIYK;ISQGAIDYNIQYAR;AWSSIVQQMVPNMQFIK;VCIENIAEISEGAK;VCIENIAEISEGAK;ETMGIGYTVGVDQQIIR;VCIENIAEISEGAK;VNVIGFFATSIWDETIYK;VCIENIAEISEGAK;TSMHSIIFANYPAR;TSMHSIIFANYPAR;VCIENIAEISEGAK;ISQGAIDYNIQYAR;VNVIGFFATSIWDETIYK;VCIENIAEISEGAK;ISQGAIDYNIQYAR;AWSSIVQQMVPNMQFIK;VCIENIAEISEGAK;VCIENIAEISEGAK;VCIENIAEISEGAK;VCIENIAEISEGAK;VFVIIHK;VFVIIHK;AWSSIVQQMVPNMQFIK;VFVIIHK;VCIENIAEISEGAK;VFVIIHK;IGANIQGITVK;GIGYTVGVDQQIIR;FMGNITINIWDCGGQDK;IIIMGR;ETMGIGYTVGVDQQIIR;EFSDICDADEVVIFEK;ISQGAIDYNIQYAR;VCIENIAEISEGAK;ISQGAIDYNIQYAR;VCIENIAEISEGAK;VCIENIAEISEGAK;VCIENIAEISEGAK;VNVIGFFATSIWDETIYK;VCIENIAEISEGAK;VNVIGFFATSIWDETIYK;VCIENIAEISEGAK;IGANIQGITVK;VCIENIAEISEGAK;VCIENIAEISEGAK;EFSDICDADEVVIFEK;VCIENIAEISEGAK;VCIENIAEISEGAK;VNVIGFFATSIWDETIYK;EFSDICDADEVVIFEK;IGANIQGITVK;IGANIQGITVK;QTFIIIAFYDKHER;VCIENIAEISEGAK;VNVIGFFATSIWDETIYK;VCIENIAEISEGAK;EFSDICDADEVVIFEK;ISQGAIDYNIQYAR;VCIENIAEISEGAK;VCIENIAEISEGAK;ETMGIGYTVGVDQQIIR;EFSDICDADEVVIFEK;IENIAEISEGAK;EFSDICDADEVVIFEK;IGANIQGITVK;IGANIQGITVK;ETMGIGYTVGVDQQIIR;ETMGIGYTVGVDQQIIR;ISQGAIDYNIQYAR;VFVIIHK;VFVIIHK;IGANIQGITVK;ETMGIGYTVGVDQQIIR;ISQGAIDYNIQYAR;ETMGIGYTVGVDQQIIR;VFVIIHK;VFVIIHK;SDICDADEVVIFEK;VCIENIAEISEGAK;VCIENIAEISEGAK;GMDIEEDITTYR;GMDIEEDITTYR;CDADEVVIFEK;VCIENIAEISEGAK;DADEVVIFEK;VGVDQQIIR;ADEVVIFEK;GMDIEEDITTYR;SDICDADEVVIFEK;MDIEEDITTYR;MDIEEDITTYR;MDIEEDITTYR;ISQGAIDYNIQYAR;DICDADEVVIFEK;IGANIQGITVK;SNFKISPDSENSQ;SNFKISPDSENSQ;IGANIQGITVK;SNFKISPDSENSQ;NKFSSTIQEFNENSFIMVVYSDPR;VCIENIAEISEGAK;NKFSSTIQEFNENSFIMVVYSDPR;ISQGAIDYNIQYAR;DADEVVIFEK;DIEEDITTYR;ADEVVIFEK;SDICDADEVVIFEK;VFVIIHK;EFSDICDADEVVIFEK;VGVDQQIIR;VGVDQQIIR;TYRVCIENIAEISEGAK;SNFKISPDSENSQ;IIIMGR;CDADEVVIFEK;IENIAEISEGAK;IIIMGR;IIIMGR;ARETMGIGYTVGVDQQIIR;EFSDICDADEVVIFEK;SDICDADEVVIFEK;EFSDICDADEVVIFEK;SDICDADEVVIFEK;SDICDADEVVIFEK;SDICDADEVVIFEK;SDICDADEVVIFEK;DICDADEVVIFEK;CIENIAEISEGAK;DICDADEVVIFEK;CDADEVVIFEK;VGVDQQIIR;SDICDADEVVIFEK;DADEVVIFEK;GMDIEEDITTYR;DIEEDITTYR;VCIENIAEISEGAK;CDADEVVIFEK;ADEVVIFEK;GMDIEEDITTYR;MDIEEDITTYR;EFSDICDADEVVIFEK;VCIENIAEISEGAK;ADEVVIFEK;EFSDICDADEVVIFEK;SDICDADEVVIFEK;SDICDADEVVIFEK;SDICDADEVVIFEK;DICDADEVVIFEK;CIENIAEISEGAK;VGVDQQIIR;GMDIEEDITTYR;DADEVVIFEK;VCIENIAEISEGAK;CDADEVVIFEK;DIEEDITTYR;ADEVVIFEK;GMDIEEDITTYR
>TTHERM_00616410
ITDFGISK;ITDFGISK;ITDFGISK;ITDFGISK;ITDFGISK;ITDFGISK;ITDFGISK;ITDFGISK;ITDFGISK;ISPINR;ITDFGISK;IPSYISNEAR;ITDFGISK;ITDFGISK;ITDFGISK;IQVENK;VGPTDFIVHGIIGK;VVDIIIR;ITDFGISK;ITDFGISK;ITDFGISK;ITDFGISK;ITDFGISK;ITDFGISK;ITDFGISK;ITDFGISK;ITDFGISK;HPFIVK;DIIIRK;ITDFGISK;ITDFGISK;ITDFGISK;ITDFGISK;ITDFGISK;ITDFGISK;ITDFGISK;ITDFGISK;ITDFGISK;ITDFGISK;ITDFGISK;VVDIIIR;VGPTDFIVHGIIGK;ITDFGISK;IYIAETIIAIEDIHKR;SIIKAIIQR;ITDFGISK;ITDFGISK;ITDFGISK;ITDFGISK;AFENFFQIQK;ITDFGISK;ITDFGISK;ITDFGISK;GSFGEVYIVEK;GSFGEVYIVEK;ITDFGISK;ITDFGISK
>TTHERM_00758960
ISAIIK;ISAIIK;ISAIIK;ISAIIK;QIFIIK;KININK;ISAIIK;ISAIIK;ISAIIK;ISAIIK;QIFIIK;ISAIIK;FSISIFSINK;QIFIIK;ISAIIK;ISAIIK;QIFIIK;QIFIIK;ISAIIK;QIFIIK;ISGIEK;IEINIR;QIFIIK;ISAIIK;ISAIIK;ISAIIK;QIFIIK;ISAIIK;ISAIIK;ISAIIK;QIFIIK;ISAIIK;ISAIIK;ISAIIK;NIIFQK;ISAIIK;VGIEINIR;QIFIIK;QINEINQIFIIK
>TTHERM_00318600
IIIIIK;IFIQSK;IIIIIK;IVNIFK;IVNIFK;IIIIIK;IIIIIK;IVNIFK;IFIQSK;IVNIFK;IVNIFK;IIIIIK;YIIIFK;YIIIFK;IFIQSK;IVNIFK;YIIIFK;YIIIFK;YIIIFK;YIIIFK;IFIQSK;IEAIIK;IVNIFK;YIIIFK;YIIIFK;IVNIFK;IVNIFK;YIIIFK;YIIIFK;IVNIFK;IFIQSK;IIIIIK;YIIIFK;IVNIFK;IVNIFK;IIIIIK;IIIIIK;IVNIFK;YIIIFK;IEAIIK;YIIIFK;IIIIIK;YIIIFK;IFIQSK;IFIQSK;YIIIFK;IEAIIK;IFIQSK;YIIIFK;IFIQSK;IIIIAIK;IIIIIK;IIIIIK;IIFDIK;IVNIFK;IIIIIK;YIIIFK;YIIIFK;YIIIFK;IFIQSK;IFIQSK;YIIIFK;IIIIIK;IIIIIK;IVNIFK;IIIIIK;IFIQSK;YIIIFK;IEAIIK;IVNIFK;IFIQSK;IVNIFK;IIIIIK;IIIIIK;IFIQSK;IIIIIK;IFIQSK;YIIIFK;IIIIIK;IFIQSK;IFIQSK;YIIIFK;IFIQSK;YIIIFK;IVNIFK;YIIIFK;IFIQSK;IFIQSK;YIIIFK;YIIIFK;IIIIIK;YIIIFK;IFIQSK;IFIQSK;IFIQSK;IVNIFK;IIIIIK;IIIIIK;IIIIIK;IIIIIK;IIIIIK;IIIIIK;IIIIIK;IVNIFK;IIIIIK;IIIIIK;IIIIIK;YIIIFK;YIIIFK;IVNIFK;IFIQSK;IIIIIK;IIIIIK;IVNIFK;YIIIFK;YIIIFK;YIIIFK;IIIIIK;IIIIIK;IFIQSK;IIIIIK;IFIQSK;YIIIFK;IVNIFK;IVNIFK;SIVNIFK;IIIIIK;YIIIFK;YIIIFK;IFIQSK;YIIIFK;YIIIFK;IEAIIK;IFIQSK;IIIIIK;IIIIIK;IIFDIK;IIIIIK;IIIIIK;IIIIIK;IIIIIK;IIIIIK;IIIIIK;IIIIIK;IIIIIK;IIIIIK;IIIIIK;YIIIFK;IIIAIK;IIIIIK;IIIIIK;IIIIIK;YIIIFK;IVNIFK;IFIQSK;IIIIIK;YIIIFK;DIGAEFIK;IIIAIK;IIIIIK;IIIIIK;IIIIIK;IIIIIK;IIIIIK;IIIIIK;IIIIIK;DIGAEFIK;IIIIIK;IIIIIK;IIIIIK;IIIIIK;IIIAIK;IIIIIK;IFIQSK;IIIIIK;IIIIIK;IIIAIK;IIIIIK;IIIIIK;IIIIIK;IFIQSK;YIIIFK;IIIAIK;YIIIFK;YIIIFK;IIIIIK;IIIIIK;IIIIIK;IIIIIK;IIIIIK;IIIIIK;IIIIIK;IIIIIK;IVNIFK;YIIIFK;IIIIIK;IIIIIK;IIIIIK;IIIIIK;IFIQSK;IVNIFK;IFIQSK;IEAIIK;IVNIFK;IVNIFK;IIIIIK;IFIQSK;YIIIFK;IVNIFK;IIIIIK;YIIIFK;YIIIFK;IIIIIK;IIFDIK;IIIIIK;IFIQSK;IIIIIK;IFIQSK;IFIQSK;YIIIFK;IIIIIK;IIIIIK;ISYDNEEQYSIICPK;DIGAEFIK;IIIIIK;IIIIIK;IIIIIK;IIIIIK;IIIIIK;IIIIIK;IIIIIK;IIIIIK;IIIIIK;YIIIFK;YIIIFK;IEAIIK;YIIIFK;IIIIIK;IIIIIK;IVNIFK;YIIIFK;IIIIIK;IVNIFK;IIIIIK;IIIIIK;IVNIFK;IFIQSK;IIIIIK;YIIIFK;YIIIFK;IEAIIK;IIIIIK;IFIQSK;YIIIFK;IFIQSK;YIIIFK;IVNIFK;IIIIIK;YIIIFK;IIIIIK;IVNIFK;IIIIIK;IIIIIK;IIIIIK;IFIQSK;YIIIFK;IFIQSK;YIIIFK;IFIQSK;YIIIFK;YIIIFK;IIIIIK;IFIQSK;GVIAGVSSSIEQKIYIFK;IVNIFK;IIIIIK;IIIIIK;IIIIIK;IIIIIK;IIIIIK;IIIIIK;IIIIIK;YIIIFK;IIIIIK;IVNIFK;IIIIIK;IIIIIK;IIIIIK;YIIIFK;YIIIFK;YIIIFK;IIIIIK;IIIIIK;YIIIFK;IIIIIK;YIIIFK;IVNIFK;IFIQSK;IFIQSK;IVNIFK;YIIIFK;IFIQSK;IFIQSK;YIIIFK;IVNIFK;YIIIFK;IIIIIK;IFIQSK;IFIQSK;DIGAEFIK;IIIIIK;IIIIIK;IIIIIK;IVNIFK;IVNIFK;IIIIIK;IIIIIK;IIIIIK;IIIIIK;YIIIFK;YIIIFK;IIIIIK;IVNIFK;YIIIFK;YIIIFK;IIIIIK;IIIIAIK;IFIQSK;YIIIFK;IIIIIK;IIIAIK;IFIQSK;IFIQSK;YIIIFK;IIIIIK;IIIIIK;IIIIIK;IIIIIK;IIIIIK;IIIIIK;IIIIIK;IIIIIK;IIIIIK;IIIIIK;IIIIIK;IIIIAIK;IIIIIK;IIIIIK;IIIIIK;IIIIIK;IIIIIK;IIIIIK;IIIIIK;IIIIIK;IVNIFK;IIIIIK;IIIIIK;IVFFIK;IIIIIK;IIIIIK;IIIIIK;SVQIIK;YIIIFK;IEAIIK;IVNIFK;IIIIIK;YIIIFK;IIIIIK;NNIIQK;DIGAEFIK
>TTHERM_00338470
HIDNHIIEEIR;IHIDNHIIEEIR;IHIDNHIIEEIR;IHIDNHIIEEIR;DVHIPEIGEDESGNKIYINIGEFIKDK;IHIDNHIIEEIR;YHIYFQPQEVK;GVIEENFIDISK;DVHIPEIGEDESGNKIYINIGEFIKDK;IYINIGEFIKDK;AIVISVGSIVPGINVVIR;IYINIGEFIK;FIDSPICEIER;GVIEENFIDISK;SAQAIIIEISK;SAQAIIIEISKK;YHIYFQPQEVK;FIDSPICEIER;IYINIGEFIKDK;GITQIDDIVTK;GAFIFTNTFIINK;AIVISVGSIVPGINVVIR;GAFIFTNTFIINK;AINNNYGANQVFGAR;IYINIGEFIKDK;IYINIGEFIKDK;GITQIDDIVTK;FIDPIYITR;GVIEENFIDISK;GITQIDDIVTK;FIDSPICEIER;GAFIFTNTFIINK;IYINIGEFIK;GITQIDDIVTK;GGFNIHIIIK;SAQAIIIEISK;FIDPIYITR;AIVISVGSIVPGINVVIR;AINNNYGANQVFGAR;IYINIGEFIKDK;FIDSPICEIER;YHIYFQPQEVK;SAQAIIIEISKK;SAQAIIIEISK;FIDSPICEIER;GVIEENFIDISK;IYINIGEFIKDK;FIDPIYITR;IYINIGEFIK;GVIEENFIDISK;GAFIFTNTFIINK;YHIYFQPQEVK;AIVISVGSIVPGINVVIR;IYINIGEFIK;FIDPIYITR;GAFIFTNTFIINK;GITQIDDIVTK;GITQIDDIVTK;FIDPIYITR;DVHIPEIGEDESGNKIYINIGEFIKDK;GVIEENFIDISK;GAFIFTNTFIINK;FIDSPICEIER;FIDPIYITR;GITQIDDIVTK;FIDPIYITR;IYINIGEFIKDK;SAQAIIIEISK;IYINIGEFIK;GVIEENFIDISK;GITQIDDIVTK;YHIYFQPQEVK;GGFNIHIIIK;FIDPIYITR;FIDSPICEIER;GITQIDDIVTK;YHIYFQPQEVK;SAQAIIIEISK;GGFNIHIIIK;SAQAIIIEISK;FGYKGVIEENFIDISK;GVIEENFIDISK;HGFNQIYIIGGDGAMR;GITQIDDIVTKK;FIDPIYITR;FIDPIYITR;YHIYFQPQEVK;GAFIFTNTFIINK;GITQIDDIVTK;IHIDNHIIEEIR;FIDPIYITR;SAQAIIIEISK;IHIDNHIIEEIR;YIIGGDGAMRSAQAIIIEISKK;FIDPIYITR;FIDPIYITR;FIDSPICEIER;NIAENVHSTGGSFIGVCR;FIDSPICEIER;KQPIIIK;SAQAIIIEISK;FIDPIYITR;IIIEISK;GITQIDDIVTKK;GITQIDDIVTK;GVIEENFIDISK;FIDPIYITR;HNIAICVIPK;VHNIIIDR;YHIYFQPQEVK;DVHIPEIGEDESGNKIYINIGEFIK;IIIEISK;SAQAIIIEISK;IIIEISK;IKVIIK;IHIDNHIIEEIR;DGAMRSAQAIIIEISK;GITQIDDIVTK;FIDPIYITR;DVHIPEIGEDESGNK;IIQYCEDKKQPIIIK;VIEENFIDISK;IIQYCEDKKQPIIIK;IIEEIR;GITQIDDIVTK;IYINIGEFIKDK;GAFIFTNTFIINK;DVHIPEIGEDESGNKIYINIGEFIK;FIDPIYITR;IKVIIK;FIDSPICEIER;FIDSPICEIER;FGYKGVIEENFIDISK;RGITQIDDIVTK;GITQIDDIVTK;GVIEYIR;GVIEYIR;GAFIFTNTFIINK;IHIIIK;YHIYFQPQEVK;IKVIIK;VHNIIIDR;IIIEISK;GAFIFTNTFIINK;IIIITK;GGFNIHIIIK;YHIYFQPQEVK;GVIEYIR;GVIEYIR;GVIEENFIDISK;AESMPKGAFIFTNTFIINK;GDGAMRSAQAIIIEISK;AFIFTNTFIINK;IIIITK;YHIYFQPQEVK;IKVIIK;GITQIDDIVTK;GVIEYIR;YHIYFQPQEVK;IIEEIR;GAFIFTNTFIINK;FIDPIYITR;YHIYFQPQEVK;IIIITK;DGAMRSAQAIIIEISK;IHIDNHIIEEIR;AFIFTNTFIINK;IYINIGEFIK;VHNIIIDR;SAQAIIIEISKK;AVEAGFVESQSHEYGIGIIR;IYINIGEFIK;IIIITK;FIDSPICEIER;IHIDNHIIEEIR;AVEAGFVESQSHEYGIGIIR;IIIEISK;IIKFIDPIYITR;YHIYFQPQEVK;GVIEYIR;IIEEIR;AVEAGFVESQSHEYGIGIIR;HIDNHIIEEIR;CEIERVHNIIIDRGITQIDDIVTK;NIAENVHSTGGSFIGVCR;NIAENVHSTGGSFIGVCR;NIAENVHSTGGSFIGVCR;NIAENVHSTGGSFIGVCR;NIAENVHSTGGSFIGVCR;AINNNYGANQVFGAR;IHIDNHIIEEIR;YHIYFQPQEVK;NIAENVHSTGGSFIGVCR;IHIDNHIIEEIR;IHIDNHIIEEIR;IHIDNHIIEEIR;IHIDNHIIEEIR;IHIDNHIIEEIR;AINNNYGANQVFGAR;AINNNYGANQVFGAR;IYINIGEFIKDK;NIAENVHSTGGSFIGVCR;GVIEENFIDISK;AINNNYGANQVFGAR;FIDSPICEIER;NIAENVHSTGGSFIGVCR;IYINIGEFIKDK;AINNNYGANQVFGAR;IYINIGEFIK;SAQAIIIEISK;SAQAIIIEISKK;AINNNYGANQVFGAR;GITQIDDIVTK;IYINIGEFIK;IHIDNHIIEEIR;GITQIDDIVTK;GITQIDDIVTK;FIDSPICEIER;AINNNYGANQVFGAR;IYINIGEFIKDK;SAQAIIIEISK;AINNNYGANQVFGAR;IYINIGEFIK;FIDSPICEIER;IYINIGEFIKDK;IYINIGEFIKDK;FIDSPICEIER;IYINIGEFIKDK;GITQIDDIVTK;IHIDNHIIEEIR;FIDPIYITR;IYINIGEFIKDK;GVIEENFIDISK;AINNNYGANQVFGAR;YHIYFQPQEVK;FIDSPICEIER;FIDPIYITR;FIDSPICEIER;AIVISVGSIVPGINVVIR;FIDSPICEIER;GITQIDDIVTK;GVIEENFIDISK;GVIEENFIDISK;FIDPIYITR;IYINIGEFIKDK;FIDSPICEIER;IHIDNHIIEEIR;FIDPIYITR;FIDPIYITR;SAQAIIIEISK;FIDPIYITR;NIAENVHSTGGSFIGVCR;GVIEENFIDISK;IHIDNHIIEEIR;AIVISVGSIVPGINVVIR;FIDSPICEIER;FIDPIYITR;GITQIDDIVTK;FIDPIYITR;AINNNYGANQVFGAR;FIDPIYITR;FIDPIYITR;IHIDNHIIEEIR;SAQAIIIEISK;IYINIGEFIKDK;VHNIIIDR;IHIDNHIIEEIR;SAQAIIIEISK;SAQAIIIEISK;IYINIGEFIKDK;IYINIGEFIK;SAQAIIIEISK;FIDSPICEIER;FIDPIYITR;SAQAIIIEISK;GAFIFTNTFIINK;FIDPIYITR;FIDPIYITR;GAFIFTNTFIINK;FIDPIYITR;SAQAIIIEISK;FIDPIYITR;GVIEENFIDISK;FIDSPICEIER;FIDPIYITR;FIDPIYITR;GITQIDDIVTK;IHIDNHIIEEIR;YHIYFQPQEVK;GVIEENFIDISK;FIDSPICEIER;FIDPIYITR;AIVISVGSIVPGINVVIR;GVIEENFIDISK;SAQAIIIEISK;IHIDNHIIEEIR;AIVISVGSIVPGINVVIR;GGFNIHIIIK;SAQAIIIEISK;KKHNIAICVIPK;FIDSPICEIER;AIVISVGSIVPGINVVIR;IIIEISK;FIDPIYITR;NIAENVHSTGGSFIGVCR;FGYKGVIEENFIDISK;AINNNYGANQVFGAR;FIDPIYITR;SAQAIIIEISK;SAQAIIIEISK;KKHNIAICVIPK;KQPIIIK;AINNNYGANQVFGAR;IHIDNHIIEEIR;IIIEISK;IIIEISK;NIAENVHSTGGSFIGVCR;NIAENVHSTGGSFIGVCR;AIVISVGSIVPGINVVIR;IIIEISK;FIDSPICEIER;GAFIFTNTFIINK;GITQIDDIVTKK;NIAENVHSTGGSFIGVCR;HNIAICVIPK;GITQIDDIVTK;NIAENVHSTGGSFIGVCR;IHIDNHIIEEIR;GDGAMRSAQAIIIEISK;IYINIGEFIKDK;YHIYFQPQEVK;IIIEISK;VHNIIIDR;DGAMRSAQAIIIEISK;IIIEISK;GITQIDDIVTK;IHIDNHIIEEIR;GNKIYINIGEFIK;YHIYFQPQEVK;IYINIGEFIK;IKVIIK;IIIEISK;GITQIDDIVTK;NIAENVHSTGGSFIGVCR;IIIEISK;GITQIDDIVTK;SAQAIIIEISKK;KQPIIIK;HGFNQIYIIGGDGAMR;YHIYFQPQEVK;GVIEENFIDISK;GITQIDDIVTKK;SAQAIIIEISKK;GAFIFTNTFIINK;SAQAIIIEISKK;IHIDNHIIEEIR;IIIEISK;IIIITK;KKHNIAICVIPK;VHNIIIDR;GITQIDDIVTKK;SAQAIIIEISKK;IIIITK;FGYKGVIEENFIDISK;KHNIAICVIPK;IIIEISK;SAQAIIIEISK;IHIDNHIIEEIR;IIIITK;YHIYFQPQEVK;IKVIIK;IIIITK;GVIEYIR;KHNIAICVIPK;GITQIDDIVTKK;IIIEISK;IIIITK;IKVIIK;SAQAIIIEISK;IHIDNHIIEEIR;KQPIIIK;IIIITK;IIIITK;GAFIFTNTFIINK;FIDSPICEIER;KHNIAICVIPK;NQVFGARFGYKGVIEENFIDISK;VHNIIIDR;VHNIIIDR;IIIEISK;IIIITK;GITQIDDIVTKK;RGITQIDDIVTK;IIIITK;IHIDNHIIEEIR;IHIIIK;IHIDNHIIEEIR;IKVIIK;VHNIIIDR;DGAMRSAQAIIIEISK;SAQAIIIEISKK;YHIYFQPQEVK;IIIITK;GITQIDDIVTKK;NIAENVHSTGGSFIGVCR;IIISIR;VHNIIIDR;GDGAMRSAQAIIIEISK;IIIITK;IYINIGEFIK;AINNNYGANQVFGAR;IIIITK;IHIDNHIIEEIR;IKVIIK;SAQAIIIEISK;KQPIIIK;AIVISVGSIVPGINVVIR;KQPIIIK;KKHNIAICVIPK;GAFIFTNTFIINK;TQIDDIVTK;YHIYFQPQEVK;IYINIGEFIK;KHNIAICVIPK;IIISIR;FGYKGVIEENFIDISK;FGYKGVIEENFIDISK;AGFVESQSHEYGIGIIR;TIEETAKAVEAGFVESQSHEYGIGIIR;AINNNYGANQVFGAR;AINNNYGANQVFGAR;AIVISVGSIVPGINVVIR;AVEAGFVESQSHEYGIGIIR;AVEAGFVESQSHEYGIGIIR;YHIYFQPQEVK;YHIYFQPQEVK;YHIYFQPQEVK;YHIYFQPQEVK;SAQAIIIEISK;GSISFGVIGSIVANIVYK;GVIEENFIDISK;IYINIGEFIK;IYINIGEFIK;VVIVPEFQWDIYGEK;GITQIDDIVTK;IHIDNHIIEEIR;IYINIGEFIK;GVIEENFIDISK;GITQIDDIVTK;SAQAIIIEISK;YHIYFQPQEVK;IHIDNHIIEEIR;FIDSPICEIER;SAQAIIIEISK;SAQAIIIEISK;FIDPIYITR;FIDPIYITR;FIDPIYITR;SAQAIIIEISKK;HNIAICVIPK;HNIAICVIPK;IYINIGEFIK;GVIEENFIDISK;IYINIGEFIK;AIVISVGSIVPGINVVIR;GITQIDDIVTK;EIVRAINNNYGANQVFGAR;GAFIFTNTFIINK;IYINIGEFIK;AINNNYGANQVFGAR;GAFIFTNTFIINK;IHIDNHIIEEIR;GAFIFTNTFIINK;GAFIFTNTFIINK;GVIEENFIDISK;IHIDNHIIEEIR;SAQAIIIEISK;IIIEISK;IHIDNHIIEEIR;IYINIGEFIK;GITQIDDIVTK;IHIDNHIIEEIR;IYINIGEFIKDK;GGFNIHIIIK;GGFNIHIIIK;IYINIGEFIK;IHIDNHIIEEIR;SAQAIIIEISK;GITQIDDIVTKK;IYINIGEFIKDK;AIVISVGSIVPGINVVIR;FIDPIYITR;IHIDNHIIEEIR;YHIYFQPQEVK;AIVISVGSIVPGINVVIR;AIVISVGSIVPGINVVIR;GITQIDDIVTK;GITQIDDIVTK;DVHIPEIGEDESGNK;FIDPIYITR;GGFNIHIIIK;AIVISVGSIVPGINVVIR;FIDPIYITR;AINNNYGANQVFGAR;GAFIFTNTFIINK;YHIYFQPQEVK;IIQYCEDK;GVIEENFIDISK;GAFIFTNTFIINK;FIDPIYITR;SAQAIIIEISK;YHIYFQPQEVK;IHIDNHIIEEIR;HNIAICVIPK;SAQAIIIEISKK;NIAENVHSTGGSFIGVCR;IHIDNHIIEEIR;FIDSPICEIER;GITQIDDIVTK;AINNNYGANQVFGAR;SAQAIIIEISK;FIDPIYITR;IYINIGEFIK;SAQAIIIEISK;GGFNIHIIIK;FIDPIYITR;SAQAIIIEISK;GAFIFTNTFIINK;AVEAGFVESQSHEYGIGIIR;YHIYFQPQEVK;AINNNYGANQVFGAR;GITQIDDIVTK;FIDPIYITR;IHIDNHIIEEIR;YHIYFQPQEVK;KAESMPKGAFIFTNTFIINK;SAQAIIIEISK;HNIAICVIPK;HNIAICVIPK;IIQYCEDK;FIDPIYITR;FIDPIYITR;FIDSPICEIER;AVEAGFVESQSHEYGIGIIR;IIIEISK;IIEEIR;IIDRGITQIDDIVTK;DGAMRSAQAIIIEISK;IHIDNHIIEEIR;IHIDNHIIEEIR;FIDPIYITR;GAFIFTNTFIINK;SAQAIIIEISKK;GAFIFTNTFIINK;GAFIFTNTFIINK;RFGYKGVIEENFIDISK;IHIIIK;AVEAGFVESQSHEYGIGIIR;IIIEISK;VHNIIIDR;IYINIGEFIKDK;FIDPIYITR;IIIITK;GAFIFTNTFIINK;IIIEISK;AFIFTNTFIINK;IIISIR;FIDSPICEIER;IIIITK;IKVIIK;GAFIFTNTFIINK;GVIEYIR;VHNIIIDR;VVIVPEFQWDIYGEK;AFIFTNTFIINK;FIDPIYITR;IKVIIK;GVIEYIR;GVIEYIR;YHIYFQPQEVK;IIIITK;IIIEISK;IIIITK;GAFIFTNTFIINK;FIDPIYITR;GAMRSAQAIIIEISKK;IYINIGEFIKDK;FIDPIYITR;GAFIFTNTFIINK;GVIEYIR;TQIDDIVTK;IIIEISK;GAFIFTNTFIINK;VIEYIR;GVIEYIR;IIIITK;IIISIR;IIEEIR;IIIITK;GGFNIHIIIK;VHNIIIDR;AINNNYGANQVFGAR;DGAMRSAQAIIIEISK;IIISIR;IIIEISK;YHIYFQPQEVK;IIISIR;FIDPIYITR;YHIYFQPQEVK;VISVGSIVPGINVVIR;AINNNYGANQVFGAR;AVEAGFVESQSHEYGIGIIR;AVEAGFVESQSHEYGIGIIR;DVHIPEIGEDESGNK;IHIDNHIIEEIR;AINNNYGANQVFGAR;AIVISVGSIVPGINVVIR;DVHIPEIGEDESGNK;IHIDNHIIEEIR;AINNNYGANQVFGAR;AINNNYGANQVFGAR;IHIDNHIIEEIR;HNIAICVIPK;GVIEENFIDISK;AVEAGFVESQSHEYGIGIIR;AEQEDVIEEEIDFK;IHIDNHIIEEIR;GVIEENFIDISK;YHIYFQPQEVK;GVIEENFIDISK;GVIEENFIDISK;AINNNYGANQVFGAR;AIVISVGSIVPGINVVIR;DVHIPEIGEDESGNK;GVIEENFIDISK;GITQIDDIVTK;HNIAICVIPK;GAFIFTNTFIINK;IYINIGEFIK;IYINIGEFIK;GAFIFTNTFIINK;FIDSPICEIER;GVIEENFIDISK;FIDSPICEIER;GVIEENFIDISK;FIDSPICEIER;GITQIDDIVTK;GGFNIHIIIK;IYINIGEFIK;IHIDNHIIEEIR;FIDSPICEIER;AINNNYGANQVFGAR;GITQIDDIVTK;AIVISVGSIVPGINVVIR;GAFIFTNTFIINK;IYINIGEFIKDK;GITQIDDIVTKK;GITQIDDIVTK;FIDSPICEIER;HIIIIVSEGSVNSIR;SAQAIIIEISK;SAQAIIIEISK;GAFIFTNTFIINK;GAFIFTNTFIINK;IYINIGEFIKDK;FIDSPICEIER;IHIDNHIIEEIR;IYINIGEFIK;AINNNYGANQVFGAR;YHIYFQPQEVK;DVHIPEIGEDESGNK;GGFNIHIIIK;SAQAIIIEISK;GITQIDDIVTK;IYINIGEFIKDK;SAQAIIIEISKK;AIVISVGSIVPGINVVIR;FIDPIYITR;FIDPIYITR;IYINIGEFIK;FIDPIYITR;GITQIDDIVTKK;DVHIPEIGEDESGNK;FIDPIYITR;DVHIPEIGEDESGNK;GAFIFTNTFIINK;FIDPIYITR;SAQAIIIEISK;IYINIGEFIKDK;GITQIDDIVTK;SAQAIIIEISK;FIDPIYITR;IYINIGEFIK;FIDPIYITR;FIDPIYITR;IHIDNHIIEEIR;TATIHTDPENINIDR;AIVISVGSIVPGINVVIR;FIDSPICEIER;YHIYFQPQEVK;YHIYFQPQEVK;IHIDNHIIEEIR;IYINIGEFIK;VHNIIIDR;SAQAIIIEISK;GITQIDDIVTK;FIDPIYITR;FIDPIYITR;SAQAIIIEISK;YHIYFQPQEVK;SAQAIIIEISK;IIIEISK;VHNIIIDR;IIIEISK;SAQAIIIEISKK;AINNNYGANQVFGAR;FIDPIYITR;GITQIDDIVTK;IHIDNHIIEEIR;IIIEISK;GITQIDDIVTK;IHIDNHIIEEIR;SAQAIIIEISK;AINNNYGANQVFGAR;KAESMPKGAFIFTNTFIINK;SAQAIIIEISK;NIAENVHSTGGSFIGVCR;IIIEISK;IHIDNHIIEEIR;SAQAIIIEISKK;IIIEISK;FIDPIYITR;FIDPIYITR;GAFIFTNTFIINK;FIDPIYITR;GITQIDDIVTK;IIIEISK;YHIYFQPQEVK;IIQYCEDK;KAESMPKGAFIFTNTFIINK;IYINIGEFIKDK;FIDPIYITR;FIDPIYITR;KAESMPKGAFIFTNTFIINK;IIIEISK;IHIDNHIIEEIR;KAESMPKGAFIFTNTFIINK;IIIEISK;GDGAMRSAQAIIIEISK;IIIITK;SAQAIIIEISK;DVHIPEIGEDESGNK;FIDPIYITR;IIQYCEDK;YHIYFQPQEVK;FIDPIYITR;GVIEYIR;IYINIGEFIK;GVIEYIR;FIDPIYITR;GITQIDDIVTK;IIIITK;IHIDNHIIEEIR;GVIEYIR;AVEAGFVESQSHEYGIGIIR;KAESMPKGAFIFTNTFIINK;KQPIIIK;GAFIFTNTFIINK;IKVIIK;GVIEYIR;GGFNIHIIIK;VIEYIR;GVIEENFIDISK;YHIYFQPQEVK;KAESMPKGAFIFTNTFIINK;IIIEISK;IHIDNHIIEEIR;VHNIIIDR;FIDSPICEIER;GITQIDDIVTK;GVIEYIR;IIIITK;IYINIGEFIKDK;IKVIIK;HIIIIVSEGSVNSIR;GVIEYIR;GAFIFTNTFIINK;IIISIR;IIIITK;IIIEISK;IYINIGEFIK;GDGAMRSAQAIIIEISK;RFGYKGVIEENFIDISK;FIDPIYITR;GVIEYIR;GVIEYIR;IIISIR;FIDPIYITR;GVIEYIR;VHNIIIDR;IIIITK;FIDPIYITR;FIDPIYITR;GAFIFTNTFIINK;GGFNIHIIIK;GVIEYIR;YHIYFQPQEVK;SAQAIIIEISK;FIDSPICEIERVHNIIIDRGITQIDDIVTK;FIDPIYITR;NIAENVHSTGGSFIGVCR;IHIDNHIIEEIR;IHIDNHIIEEIR;TQIDDIVTK;IKVIIK;ARFGYKGVIEENFIDISK;AVEAGFVESQSHEYGIGIIR;TATIHTDPENINIDR;IHIDNHIIEEIR;AIVISVGSIVPGINVVIR;IHIDNHIIEEIR;AINNNYGANQVFGAR;AIVISVGSIVPGINVVIR;IHIDNHIIEEIR;NIAENVHSTGGSFIGVCR;IHIDNHIIEEIR;HNIAICVIPK;AINNNYGANQVFGAR;GVIEENFIDISK;NIAENVHSTGGSFIGVCR;IHIDNHIIEEIR;IHIDNHIIEEIR;IYINIGEFIKDK;GVIEENFIDISK;AVEAGFVESQSHEYGIGIIR;GVIEENFIDISK;SAQAIIIEISK;GITQIDDIVTK;GVIEENFIDISK;GVIEENFIDISK;IYINIGEFIKDK;IYINIGEFIK;FIDPIYITR;FIDSPICEIER;GAFIFTNTFIINK;GITQIDDIVTK;FIDSPICEIER;HNIAICVIPK;IYINIGEFIKDK;SAQAIIIEISKK;NIAENVHSTGGSFIGVCR;FIDPIYITR;GITQIDDIVTK;IYINIGEFIK;IYINIGEFIKDK;IHIDNHIIEEIR;IYINIGEFIK;IYINIGEFIKDK;AIVISVGSIVPGINVVIR;FIDPIYITR;IHIDNHIIEEIR;IYINIGEFIKDK;IYINIGEFIK;IYINIGEFIKDK;HNIAICVIPK;SAQAIIIEISK;GVIEENFIDISK;FIDSPICEIER;FIDSPICEIER;HNIAICVIPK;IYINIGEFIKDK;FIDSPICEIER;FIDPIYITR;FIDSPICEIER;AIVISVGSIVPGINVVIR;GITQIDDIVTK;FIDSPICEIER;GAFIFTNTFIINK;AVEAGFVESQSHEYGIGIIR;IYINIGEFIK;GITQIDDIVTK;SAQAIIIEISK;AINNNYGANQVFGAR;FIDSPICEIER;GAFIFTNTFIINK;FIDPIYITR;IYINIGEFIK;AIVISVGSIVPGINVVIR;SAQAIIIEISK;HNIAICVIPK;IYINIGEFIK;FIDPIYITR;HNIAICVIPK;GAFIFTNTFIINK;IYINIGEFIKDK;IYINIGEFIK;FIDPIYITR;IIIEISK;FIDPIYITR;GVIEENFIDISK;FIDPIYITR;GVIEENFIDISK;GAFIFTNTFIINK;GITQIDDIVTK;AIVISVGSIVPGINVVIR;GITQIDDIVTK;GITQIDDIVTK;IIIEISK;GAFIFTNTFIINK;ATIHTDPENINIDR;AIVISVGSIVPGINVVIR;NIAENVHSTGGSFIGVCR;FIDPIYITR;GGFNIHIIIK;IIIEISK;AINNNYGANQVFGAR;AINNNYGANQVFGAR;AVEAGFVESQSHEYGIGIIR;FIDPIYITR;IHIDNHIIEEIR;GVIEENFIDISK;GVIEENFIDISK;SAQAIIIEISK;AIVISVGSIVPGINVVIR;IYINIGEFIK;FIDPIYITR;IIIEISK;FIDPIYITR;IIIEISK;HNIAICVIPK;FIDPIYITR;GITQIDDIVTK;IIIEISK;IHIDNHIIEEIR;GVIEYIR;IIIEISK;FIDPIYITR;YHIYFQPQEVK;VHNIIIDR;GITQIDDIVTK;IYINIGEFIKDK;IHIDNHIIEEIR;IIIEISK;IIIEISK;FIDSPICEIER;GITQIDDIVTK;SAQAIIIEISKK;FGYKGVIEENFIDISK;SAQAIIIEISK;FIDSPICEIER;FIDSPICEIER;IIIEISK;SAQAIIIEISK;IHIDNHIIEEIR;FIDPIYITR;IYINIGEFIK;IHIDNHIIEEIR;SAQAIIIEISK;SAQAIIIEISKK;HNIAICVIPK;FIDPIYITR;DVHIPEIGEDESGNKIYINIGEFIK;IKVIIK;IHIDNHIIEEIR;IKVIIK;GVIEYIR;GITQIDDIVTK;IHIDNHIIEEIR;IKVIIK;IIIITK;IHIDNHIIEEIR;GVIEENFIDISK;FIDPIYITR;GVIEENFIDISK;GGFNIHIIIK;IHIDNHIIEEIR;IIIEISK;SAQAIIIEISK;TATIHTDPENINIDR;GAFIFTNTFIINK;GVIEENFIDISK;AIVISVGSIVPGINVVIR;SAQAIIIEISK;GITQIDDIVTK;IKVIIK;TIIISIR;GARFGYKGVIEENFIDISK;IKVIIK;PGINVVIR;KAESMPKGAFIFTNTFIINK;IHIDNHIIEEIR;SAQAIIIEISK;HNIAICVIPK;FIDSPICEIER;GVIEENFIDISK;FIDSPICEIER;HNIAICVIPK;IYINIGEFIK;FGYKGVIEENFIDISK;IHIDNHIIEEIR;QPIIIK;IIISIR;IKVIIK;YHIYFQPQEVK;IIDRGITQIDDIVTK;TATIHTDPENINIDR;FIDSPICEIER;YFIDIK;IHIDNHIIEEIR;IIISIR;YHIYFQPQEVK;FIDSPICEIER;HNIAICVIPK;RGITQIDDIVTK;QRIKVSAKIHIDNHIIEEIR;SAQAIIIEISKK;GGFNIHIIIK;IYINIGEFIK;IIEEIR;AIVISVGSIVPGINVVIR;FIDPIYITR;GARFGYKGVIEENFIDISK;VIEENFIDISK;AINNNYGANQVFGAR;NIAENVHSTGGSFIGVCR;AVEAGFVESQSHEYGIGIIR;AVEAGFVESQSHEYGIGIIR;SVQGDIPIAEEQMGFQTTIEETAK;IHIDNHIIEEIR;AVEAGFVESQSHEYGIGIIR;AINNNYGANQVFGAR;IHIDNHIIEEIR;NIAENVHSTGGSFIGVCR;YHIYFQPQEVK;GVIEENFIDISK;IHIDNHIIEEIR;GVIEENFIDISK;IYINIGEFIK;SAQAIIIEISKK;AIVISVGSIVPGINVVIR;AINNNYGANQVFGAR;AIVISVGSIVPGINVVIR;AINNNYGANQVFGAR;GVIEENFIDISK;GITQIDDIVTK;IYINIGEFIK;GVIEENFIDISK;IYINIGEFIKDK;IYINIGEFIK;FIDPIYITR;FIDPIYITR;SAQAIIIEISK;IHIDNHIIEEIR;GVIEENFIDISK;SAQAIIIEISK;AIVISVGSIVPGINVVIR;IYINIGEFIKDK;SVQGDIPIAEEQMGFQTTIEETAK;IYINIGEFIK;IYINIGEFIKDK;AIVISVGSIVPGINVVIR;FIDSPICEIER;GAFIFTNTFIINK;IYINIGEFIK;FIDPIYITR;SAQAIIIEISK;IYINIGEFIK;AVEAGFVESQSHEYGIGIIR;GVIEENFIDISK;IYINIGEFIKDK;FIDPIYITR;GITQIDDIVTK;IYINIGEFIK;IYINIGEFIKDK;FIDPIYITR;IYINIGEFIK;FIDPIYITR;GITQIDDIVTK;GAFIFTNTFIINK;IYINIGEFIKDK;FIDSPICEIER;IHIDNHIIEEIR;GAFIFTNTFIINK;GAFIFTNTFIINK;FIDPIYITR;SAQAIIIEISK;IIIEISK;GGFNIHIIIK;AINNNYGANQVFGAR;GAFIFTNTFIINK;AIVISVGSIVPGINVVIR;YHIYFQPQEVK;GVIEENFIDISK;FIDPIYITR;IIIEISK;FIDPIYITR;GVIEENFIDISK;IYINIGEFIK;IYINIGEFIK;AIVISVGSIVPGINVVIR;AIVISVGSIVPGINVVIR;IYINIGEFIK;IIIEISK;ISVGSIVPGINVVIR;IHIDNHIIEEIR;SAQAIIIEISK;FIDPIYITR;VHNIIIDR;FGYKGVIEENFIDISK;IIIEISK;FIDPIYITR;IIIEISK;FIDSPICEIER;FIDSPICEIER;SAQAIIIEISKK;IIIEISK;IIIEISK;IYINIGEFIK;GGFNIHIIIK;IIIEISK;SAQAIIIEISK;IIIEISK;GITQIDDIVTK;AINNNYGANQVFGAR;FGYKGVIEENFIDISK;FIDPIYITR;GITQIDDIVTK;IIIEISK;IIIEISK;IIIEISK;FIDPIYITR;IYINIGEFIKDK;HNIAICVIPK;IIIEISK;IYINIGEFIKDK;IYINIGEFIK;YHIYFQPQEVK;IIIEISK;FIDSPICEIER;AIVISVGSIVPGINVVIR;IKVIIK;IIIEISK;PGINVVIR;FIDPIYITR;IIIITK;IIIITK;GVIEENFIDISK;IIIEISK;FIDSPICEIER;IHIDNHIIEEIR;IKVIIK;GAFIFTNTFIINK;GITQIDDIVTK;TTIEETAK;HIIIIVSEGSVNSIR;IIIITK;GVIEYIR;ESMPKGAFIFTNTFIINK;IIISIR;FIDSPICEIER;FIDSPICEIER;KAESMPKGAFIFTNTFIINK;FIDPIYITR;FIDPIYITR;IYINIGEFIK;GGDGAMRSAQAIIIEISKK;GGFNIHIIIK;IIISIR;QAIIIEISK;SAQAIIIEISK;FIDSPICEIER;IYINIGEFIK;FIDPIYITR;IIIITK;GITQIDDIVTK;IHIDNHIIEEIR;IIEEIR;GVIEYIR;FIDPIYITR;GITQIDDIVTK;NIAENVHSTGGSFIGVCR;TATIHTDPENINIDR;IHIDNHIIEEIR;TATIHTDPENINIDR;YHIYFQPQEVK;NIAENVHSTGGSFIGVCR;NIAENVHSTGGSFIGVCR;YHIYFQPQEVK;AINNNYGANQVFGAR;YHIYFQPQEVK;IHIDNHIIEEIR;IHIDNHIIEEIR;IHIDNHIIEEIR;IYINIGEFIKDK;NIAENVHSTGGSFIGVCR;IYINIGEFIK;GITQIDDIVTK;FIDSPICEIER;IYINIGEFIKDK;AINNNYGANQVFGAR;FIDSPICEIER;GVIEENFIDISK;AIVISVGSIVPGINVVIR;NIAENVHSTGGSFIGVCR;IHIDNHIIEEIR;NIAENVHSTGGSFIGVCR;FIDSPICEIER;NIAENVHSTGGSFIGVCR;FIDSPICEIER;IYINIGEFIK;FIDSPICEIER;SAQAIIIEISK;IYINIGEFIKDK;GITQIDDIVTK;IYINIGEFIK;GITQIDDIVTK;IYINIGEFIK;SAQAIIIEISK;FIDSPICEIER;GITQIDDIVTK;IHIDNHIIEEIR;IHIDNHIIEEIR;AINNNYGANQVFGAR;FIDPIYITR;VHNIIIDR;FIDSPICEIER;FIDSPICEIER;GGFNIHIIIK;GVIEENFIDISK;GAFIFTNTFIINK;FIDPIYITR;NIAENVHSTGGSFIGVCR;IYINIGEFIK;GITQIDDIVTK;IYINIGEFIKDK;FIDPIYITR;IHIDNHIIEEIR;GAFIFTNTFIINK;FIDPIYITR;FIDPIYITR;AIVISVGSIVPGINVVIR;GVIEENFIDISK;GGFNIHIIIK;FIDSPICEIER;IYINIGEFIKDK;NIAENVHSTGGSFIGVCR;IHIDNHIIEEIR;FIDSPICEIER;FIDSPICEIER;GITQIDDIVTK;IYINIGEFIK;FIDSPICEIER;AINNNYGANQVFGAR;FIDPIYITR;FIDPIYITR;GITQIDDIVTK;GVIEENFIDISK;IYINIGEFIKDK;GITQIDDIVTK;SAQAIIIEISK;HGFNQIYIIGGDGAMR;GVIEENFIDISK;FIDPIYITR;FIDPIYITR;SAQAIIIEISK;AIVISVGSIVPGINVVIR;FIDPIYITR;IHIDNHIIEEIR;FIDPIYITR;GVIEENFIDISK;DVHIPEIGEDESGNK;YHIYFQPQEVK;GITQIDDIVTK;FIDPIYITR;GGFNIHIIIK;SAQAIIIEISK;IHIDNHIIEEIR;VHNIIIDR;AINNNYGANQVFGAR;AIVISVGSIVPGINVVIR;YHIYFQPQEVK;SAQAIIIEISK;FIDPIYITR;SAQAIIIEISK;YHIYFQPQEVK;IHIDNHIIEEIR;IHIDNHIIEEIR;FIDPIYITR;YHIYFQPQEVK;GITQIDDIVTK;IHIDNHIIEEIR;HNIAICVIPK;AINNNYGANQVFGAR;VHNIIIDR;KHNIAICVIPK;YHIYFQPQEVK;GITQIDDIVTKK;IYINIGEFIK;VHNIIIDR;FIDPIYITR;AINNNYGANQVFGAR;YHIYFQPQEVK;TATIHTDPENINIDR;SAQAIIIEISK;IHIDNHIIEEIR;FIDSPICEIER;IHIDNHIIEEIR;AINNNYGANQVFGAR;GAFIFTNTFIINK;IIIEISK;FIDPIYITR;GAFIFTNTFIINK;FIDPIYITR;IHIDNHIIEEIR;YHIYFQPQEVK;SAQAIIIEISK;IHIDNHIIEEIR;IHIDNHIIEEIR;FIDPIYITR;KQPIIIK;IYINIGEFIKDK;GVIEENFIDISK;HGFNQIYIIGGDGAMR;IIIEISK;VHNIIIDR;NIAENVHSTGGSFIGVCR;FGYKGVIEENFIDISK;VHNIIIDR;GITQIDDIVTK;IIIEISK;HGFNQIYIIGGDGAMR;TATIHTDPENINIDR;FIDPIYITR;AINNNYGANQVFGAR;IIQYCEDK;IHIDNHIIEEIR;IIIEISK;GAFIFTNTFIINK;ITQIDDIVTK;FIDPIYITR;IIIEISK;YHIYFQPQEVK;IHIDNHIIEEIR;IIIEISK;KQPIIIK;SAQAIIIEISK;GITQIDDIVTKK;GITQIDDIVTK;IIIEISK;NIAENVHSTGGSFIGVCR;SAQAIIIEISK;IKVIIK;GITQIDDIVTKK;IIIEISK;YHIYFQPQEVK;SAQAIIIEISK;HGFNQIYIIGGDGAMR;KAESMPKGAFIFTNTFIINK;IHIDNHIIEEIR;GITQIDDIVTK;IIIEISK;IIIEISK;GGFNIHIIIK;GAFIFTNTFIINK;IIIEISK;AINNNYGANQVFGAR;GAFIFTNTFIINK;TATIHTDPENINIDR;AIVISVGSIVPGINVVIR;IHIDNHIIEEIR;IHIDNHIIEEIR;AINNNYGANQVFGAR;NQVFGARFGYKGVIEENFIDISK;AINNNYGANQVFGAR;IIIITK;YHIYFQPQEVK;GITQIDDIVTKK;GVIEYIR;IIIEISK;IHIIIK;GITQIDDIVTKK;VHNIIIDR;IYINIGEFIKDK;IIIITK;GITQIDDIVTKK;GDGAMRSAQAIIIEISK;IIIITK;IHIDNHIIEEIR;IYINIGEFIK;NIHIIIK;HGFNQIYIIGGDGAMR;GGFNIHIIIK;GVIEENFIDISK;IIISIR;IHIDNHIIEEIR;KQPIIIK;YHIYFQPQEVK;VIEYIR;SAQAIIIEISKK;YHIYFQPQEVK;SAQAIIIEISKK;IIIITK;IHIIIK;IIIITK;KQPIIIK;TATIHTDPENINIDR;SAQAIIIEISK;SAQAIIIEISKK;IIEEIR;SAQAIIIEISK;IIISIR;GITQIDDIVTK;IIIITK;AVEAGFVESQSHEYGIGIIR;GAFIFTNTFIINK;IKVIIK;VHNIIIDR;VHNIIIDR;IIIITK;FIDPIYITR;YHIYFQPQEVK;IIIITK;IYINIGEFIKDK;IHIDNHIIEEIR;HIDNHIIEEIR;YINIGEFIK;FIDPIYITR;AVEAGFVESQSHEYGIGIIR;NIAENVHSTGGSFIGVCR;NIAENVHSTGGSFIGVCR;IHIDNHIIEEIR;IHIDNHIIEEIR;IHIDNHIIEEIR;IHIDNHIIEEIR;IHIDNHIIEEIR;AINNNYGANQVFGAR;AINNNYGANQVFGAR;IHIDNHIIEEIR;IHIDNHIIEEIR;YHIYFQPQEVK;IHIDNHIIEEIR;AINNNYGANQVFGAR;IHIDNHIIEEIR;GVIEENFIDISK;GVIEENFIDISK;GVIEENFIDISK;AINNNYGANQVFGAR;IHIDNHIIEEIR;AVEAGFVESQSHEYGIGIIR;GVIEENFIDISK;IYINIGEFIKDK;AIVISVGSIVPGINVVIR;IYINIGEFIKDK;TATIHTDPENINIDR;NIAENVHSTGGSFIGVCR;FIDSPICEIER;AINNNYGANQVFGAR;AINNNYGANQVFGAR;NIAENVHSTGGSFIGVCR;IHIDNHIIEEIR;SAQAIIIEISK;GVIEENFIDISK;SAQAIIIEISK;GGFNIHIIIK;HNIAICVIPK;NIAENVHSTGGSFIGVCR;GVIEENFIDISK;GVIEENFIDISK;IHIDNHIIEEIR;IYINIGEFIK;GITQIDDIVTK;GITQIDDIVTK;GVIEENFIDISK;IYINIGEFIK;GVIEENFIDISK;GVIEENFIDISK;AINNNYGANQVFGAR;AIVISVGSIVPGINVVIR;AIVISVGSIVPGINVVIR;GVIEENFIDISK;AVEAGFVESQSHEYGIGIIR;IYINIGEFIK;FIDSPICEIER;AIVISVGSIVPGINVVIR;IYINIGEFIK;IYINIGEFIKDK;IYINIGEFIK;AINNNYGANQVFGAR;AINNNYGANQVFGAR;AIVISVGSIVPGINVVIR;IYINIGEFIK;GITQIDDIVTKK;SAQAIIIEISKK;AINNNYGANQVFGAR;IHIDNHIIEEIR;GITQIDDIVTK;YHIYFQPQEVK;IYINIGEFIK;GITQIDDIVTK;IYINIGEFIK;GITQIDDIVTK;AIVISVGSIVPGINVVIR;GAFIFTNTFIINK;GITQIDDIVTK;GSISFGVIGSIVANIVYK;NIAENVHSTGGSFIGVCR;GAFIFTNTFIINK;GAFIFTNTFIINK;FIDSPICEIER;IYINIGEFIK;AVEAGFVESQSHEYGIGIIR;HNIAICVIPK;IYINIGEFIK;FIDSPICEIER;GITQIDDIVTK;GAFIFTNTFIINK;YHIYFQPQEVK;FIDPIYITR;FIDPIYITR;AINNNYGANQVFGAR;NIAENVHSTGGSFIGVCR;IYINIGEFIK;GITQIDDIVTKK;IYINIGEFIKDK;FIDPIYITR;KAESMPKGAFIFTNTFIINK;FIDPIYITR;IYINIGEFIKDK;IYINIGEFIK;GAFIFTNTFIINK;IYINIGEFIKDK;GAFIFTNTFIINK;NIAENVHSTGGSFIGVCR;IHIDNHIIEEIR;SAQAIIIEISK;YHIYFQPQEVK;GVIEENFIDISK;AINNNYGANQVFGAR;GAFIFTNTFIINK;YHIYFQPQEVK;AINNNYGANQVFGAR;FIDPIYITR;VEAGFVESQSHEYGIGIIR;KHNIAICVIPK;GITQIDDIVTK;FIDPIYITR;DVHIPEIGEDESGNK;SAQAIIIEISK;FIDPIYITR;GITQIDDIVTK;DVHIPEIGEDESGNK;IHIDNHIIEEIR;GVIEENFIDISK;GVIEENFIDISK;AVEAGFVESQSHEYGIGIIR;IYINIGEFIK;AINNNYGANQVFGAR;GGFNIHIIIK;GGFNIHIIIK;FIDSPICEIER;GVIEENFIDISK;FIDSPICEIER;AIVISVGSIVPGINVVIR;YHIYFQPQEVK;FIDPIYITR;FIDPIYITR;GITQIDDIVTK;FIDSPICEIER;GITQIDDIVTK;IYINIGEFIKDK;AIVISVGSIVPGINVVIR;SAQAIIIEISK;FIDPIYITR;IHIDNHIIEEIR;GITQIDDIVTK;FIDPIYITR;YHIYFQPQEVK;GGFNIHIIIK;YHIYFQPQEVK;YHIYFQPQEVK;GDGAMRSAQAIIIEISK;DVHIPEIGEDESGNKIYINIGEFIK;FIDPIYITR;IYINIGEFIK;GVIEENFIDISK;KAESMPKGAFIFTNTFIINK;YHIYFQPQEVK;FIDPIYITR;FIDPIYITR;FIDPIYITR;DVHIPEIGEDESGNK;IIIEISK;IIQYCEDKKQPIIIK;FIDPIYITR;HNIAICVIPK;GGFNIHIIIK;FIDSPICEIER;SAQAIIIEISK;AINNNYGANQVFGAR;FIDPIYITR;FIDPIYITR;YHIYFQPQEVK;GITQIDDIVTK;IYINIGEFIKDK;GDGAMRSAQAIIIEISK;FIDPIYITR;GITQIDDIVTK;KAESMPKGAFIFTNTFIINK;FIDSPICEIER;DVHIPEIGEDESGNKIYINIGEFIK;SAQAIIIEISK;AFIFTNTFIINK;FIDPIYITR;KAESMPKGAFIFTNTFIINK;DVHIPEIGEDESGNK;FIDPIYITR;VIEENFIDISK;FIDSPICEIER;IHIDNHIIEEIR;VIEENFIDISK;FIDPIYITR;AINNNYGANQVFGAR;GITQIDDIVTK;KAESMPKGAFIFTNTFIINK;VIEENFIDISK;KAESMPKGAFIFTNTFIINK;FIDPIYITR;IIIEISK;GITQIDDIVTK;FIDPIYITR;GITQIDDIVTKK;IIIEISK;HNIAICVIPK;FIDPIYITR;FIDSPICEIER;IIIEISK;NIAENVHSTGGSFIGVCR;IYINIGEFIK;IIQYCEDK;SAQAIIIEISK;KAESMPKGAFIFTNTFIINK;IIIEISK;KAESMPKGAFIFTNTFIINK;SAQAIIIEISKK;IYINIGEFIKDK;NIAENVHSTGGSFIGVCR;VHNIIIDR;IIQYCEDK;FIDSPICEIER;YHIYFQPQEVK;YHIYFQPQEVK;AINNNYGANQVFGAR;IDRGITQIDDIVTKK;FIDPIYITR;SAQAIIIEISK;IHIDNHIIEEIR;AINNNYGANQVFGAR;YHIYFQPQEVK;ANPHDTK;AIVISVGSIVPGINVVIR;GGFNIHIIIK;IIQYCEDK;IKVIIK;IIIEISK;AEQEDVIEEEIDFK;GVIEENFIDISK;IIIEISK;IKVIIK;YHIYFQPQEVK;FIDPIYITR;IHIDNHIIEEIR;IKVIIK;YHIYFQPQEVK;GVIEYIR;GVIEYIR;SAQAIIIEISK;IIQYCEDKKQPIIIK;AVEAGFVESQSHEYGIGIIR;VHNIIIDR;VISQTIQPSFINNEEEHIK;GVIEYIR;TQIDDIVTK;YHIYFQPQEVK;AFIFTNTFIINK;IYINIGEFIKDK;TQIDDIVTK;GVIEYIR;TQIDDIVTK;HIIIIVSEGSVNSIR;AVEAGFVESQSHEYGIGIIR;DGAMRSAQAIIIEISK;GVIEYIR;GVIEYIR;AVEAGFVESQSHEYGIGIIR;AVEAGFVESQSHEYGIGIIR;IIIEISK;SAQAIIIEISK;GVIEYIR;FIDPIYITR;ANPHDTK;IKVIIK;FIDPIYITR;GAFIFTNTFIINK;GAFIFTNTFIINK;IIIEISK;IIISIR;VHNIIIDR;VHNIIIDR;YHIYFQPQEVK;FIDPIYITR;GVIEYIR;FIDPIYITR;IIISIR;IYINIGEFIK;GARFGYKGVIEENFIDISK;DVHIPEIGEDESGNK;HNIAICVIPK;FIDPIYITR;ESGNKIYINIGEFIK;GITQIDDIVTKK;IIIEISK;FIDPIYITR;GVIEENFIDISK;VIEYIR;FGYKGVIEENFIDISK;AVEAGFVESQSHEYGIGIIR;TATIHTDPENINIDR;TATIHTDPENINIDR;TATIHTDPENINIDR;AVEAGFVESQSHEYGIGIIR;TATIHTDPENINIDR;NIAENVHSTGGSFIGVCR;TAFVPISEMVSGNYENK;AVEAGFVESQSHEYGIGIIR;TAFVPISEMVSGNYENK;NIAENVHSTGGSFIGVCR;NIAENVHSTGGSFIGVCR;AVEAGFVESQSHEYGIGIIR;AINNNYGANQVFGAR;AINNNYGANQVFGAR;TAFVPISEMVSGNYENK;TAFVPISEMVSGNYENK;AINNNYGANQVFGAR;IHIDNHIIEEIR;NIAENVHSTGGSFIGVCR;IHIDNHIIEEIR;AINNNYGANQVFGAR;IHIDNHIIEEIR;AINNNYGANQVFGAR;TAFVPISEMVSGNYENK;IHIDNHIIEEIR;IHIDNHIIEEIR;AVEAGFVESQSHEYGIGIIR;AINNNYGANQVFGAR;IHIDNHIIEEIR;IHIDNHIIEEIR;HGFNQIYIIGGDGAMR;YHIYFQPQEVK;IYINIGEFIKDK;GVIEENFIDISK;GVIEENFIDISK;SAQAIIIEISK;HGFNQIYIIGGDGAMR;IYINIGEFIKDK;GVIEENFIDISK;DVHIPEIGEDESGNK;IYINIGEFIKDK;NIAENVHSTGGSFIGVCR;GVIEENFIDISK;AVEAGFVESQSHEYGIGIIR;YHIYFQPQEVK;GVIEENFIDISK;IYINIGEFIKDK;SAQAIIIEISK;TAFVPISEMVSGNYENK;AVEAGFVESQSHEYGIGIIR;SAQAIIIEISK;AIVISVGSIVPGINVVIR;IYINIGEFIKDK;IYINIGEFIKDK;FIDSPICEIER;AINNNYGANQVFGAR;GITQIDDIVTK;NIAENVHSTGGSFIGVCR;NIAENVHSTGGSFIGVCR;GITQIDDIVTK;SAQAIIIEISK;GITQIDDIVTK;AIVISVGSIVPGINVVIR;SAQAIIIEISK;IYINIGEFIK;GITQIDDIVTKK;EIVRAINNNYGANQVFGAR;NIAENVHSTGGSFIGVCR;IYINIGEFIK;YHIYFQPQEVK;SAQAIIIEISKK;GITQIDDIVTK;FIDSPICEIER;IYINIGEFIK;IYINIGEFIK;GITQIDDIVTK;KHNIAICVIPK;DVHIPEIGEDESGNKIYINIGEFIKDK;AIVISVGSIVPGINVVIR;TATIHTDPENINIDR;YHIYFQPQEVK;IYINIGEFIK;DVHIPEIGEDESGNK;AINNNYGANQVFGAR;NIAENVHSTGGSFIGVCR;YHIYFQPQEVK;FIDSPICEIER;SAQAIIIEISK;TAFVPISEMVSGNYENK;GITQIDDIVTK;SAQAIIIEISK;IYINIGEFIKDK;FIDPIYITR;DVHIPEIGEDESGNKIYINIGEFIKDK;FIDSPICEIER;GITQIDDIVTKK;IIQYCEDKKQPIIIK;AIVISVGSIVPGINVVIR;GITQIDDIVTK;VEYGPTCMIQSAK;FIDPIYITR;SAQAIIIEISK;FIDSPICEIER;AINNNYGANQVFGAR;FIDSPICEIER;NIAENVHSTGGSFIGVCR;SAQAIIIEISK;FIDPIYITR;VEYGPTCMIQSAK;FIDSPICEIER;FIDPIYITR;AIVISVGSIVPGINVVIR;AVEAGFVESQSHEYGIGIIR;FIDSPICEIER;FIDPIYITR;NNNYGANQVFGAR;FIDPIYITR;FIDPIYITR;GDGAMRSAQAIIIEISK;IYINIGEFIK;FIDPIYITR;YHIYFQPQEVK;HNIAICVIPK;ISVGSIVPGINVVIR;HIDNHIIEEIR;VHNIIIDR;IHIDNHIIEEIR;FIDPIYITR;VEYGPTCMIQSAK;IIIEISK;IIIEISK;IHIDNHIIEEIR;AVEAGFVESQSHEYGIGIIR;FIDSPICEIER;HNIAICVIPK;VHNIIIDRGITQIDDIVTK;IIQYCEDKKQPIIIK;YHIYFQPQEVK;IYINIGEFIKDK;FGYKGVIEENFIDISK;SAQAIIIEISKK;AINNNYGANQVFGAR;IYINIGEFIKDK;IHIDNHIIEEIR;GITQIDDIVTK;GITQIDDIVTKK;IIQYCEDKKQPIIIK;IIQYCEDK;SAQAIIIEISKK;IIIEISK;FIDSPICEIER;IIIEISK;GDGAMRSAQAIIIEISK;HNIAICVIPK;YHIYFQPQEVK;AVEAGFVESQSHEYGIGIIR;YHIYFQPQEVK;IIIITK;VHNIIIDR;GGFNIHIIIK;TATIHTDPENINIDR;GITQIDDIVTK;HGFNQIYIIGGDGAMR;GVIEYIR;IKVIIK;VHNIIIDR;IIIITK;IHIDNHIIEEIR;IEENFIDISK;IKVIIK;FIDPIYITR;AVEAGFVESQSHEYGIGIIR;FIDPIYITR;VEYGPTCMIQSAK;GITQIDDIVTKK;KHNIAICVIPK;GVIEYIR;GITQIDDIVTK;VHNIIIDR;GGFNIHIIIK;GVIEYIR;HGFNQIYIIGGDGAMR;IIIITK;GVIEYIR;KHNIAICVIPK;NIHIIIK;AVEAGFVESQSHEYGIGIIR;IKVIIK;VIEYIR;IIDRGITQIDDIVTK;IKVIIK;GVIEYIR;ITQIDDIVTKK;IIISIR;INIEKK;SAQAIIIEISK;IIKFIDPIYITR;VHNIIIDR;IIIITK;AVEAGFVESQSHEYGIGIIR;NIAENVHSTGGSFIGVCR;AINNNYGANQVFGAR;TAFVPISEMVSGNYENK;AIVISVGSIVPGINVVIR;TAFVPISEMVSGNYENK;IHIDNHIIEEIR;TAFVPISEMVSGNYENK;IHIDNHIIEEIR;HGFNQIYIIGGDGAMR;TAFVPISEMVSGNYENK;IHIDNHIIEEIR;IHIDNHIIEEIR;IHIDNHIIEEIR;YHIYFQPQEVK;GVIEENFIDISK;GVIEENFIDISK;IYINIGEFIKDK;IHIDNHIIEEIR;GVIEENFIDISK;IYINIGEFIKDK;AINNNYGANQVFGAR;IYINIGEFIKDK;IYINIGEFIKDK;GVIEENFIDISK;SAQAIIIEISK;NIAENVHSTGGSFIGVCR;IYINIGEFIK;IYINIGEFIK;FIDSPICEIER;AINNNYGANQVFGAR;SAQAIIIEISKK;GITQIDDIVTKK;FIDSPICEIER;SAQAIIIEISK;IHIDNHIIEEIR;FIDPIYITR;SAQAIIIEISK;GAFIFTNTFIINK;IHIDNHIIEEIR;IIQYCEDKKQPIIIK;GITQIDDIVTK;SAQAIIIEISK;FIDPIYITR;FIDPIYITR;TAFVPISEMVSGNYENK;IYINIGEFIK;AVEAGFVESQSHEYGIGIIR;GITQIDDIVTK;YHIYFQPQEVK;AIVISVGSIVPGINVVIR;GITQIDDIVTK;FIDPIYITR;SAQAIIIEISK;SAQAIIIEISK;HIDNHIIEEIR;SAQAIIIEISK;FIDPIYITR;FGYKGVIEENFIDISK;SAQAIIIEISK;SAQAIIIEISKK;AVEAGFVESQSHEYGIGIIR;IYINIGEFIK;IIIEISK;IIIEISK;GITQIDDIVTK;KHNIAICVIPK;SAQAIIIEISK;FIDSPICEIER;IIIEISK;VHNIIIDR;SAQAIIIEISK;IIIEISK;IIIEISK;GITQIDDIVTKK;SAQAIIIEISKK;IIIEISK;HNIAICVIPK;AINNNYGANQVFGAR;IHIDNHIIEEIR;IIIEISK;AVEAGFVESQSHEYGIGIIR;IIIEISK;VEYGPTCMIQSAK;IIIEISK;YHIYFQPQEVK;HNIAICVIPK;AIVISVGSIVPGINVVIR;GITQIDDIVTK;YHIYFQPQEVK;YHIYFQPQEVK;IIIEISK;SAQAIIIEISKK;IIIEISK;VHNIIIDR;SAQAIIIEISKK;IYINIGEFIK;FIDSPICEIER;IHIDNHIIEEIR;GITQIDDIVTK;GVIEYIR;GITQIDDIVTK;GITQIDDIVTK;GVIEYIR;VHNIIIDR;AVEAGFVESQSHEYGIGIIR;IIISIR;GGFNIHIIIK;GVIEYIR;GITQIDDIVTK;AVEAGFVESQSHEYGIGIIR;GVIEYIR;NIAENVHSTGGSFIGVCR;IIISIR;YHIYFQPQEVK;IIDRGITQIDDIVTK;IKVIIK;IKVIIK;IHIIIK;KHNIAICVIPK;IIISIR;GGFNIHIIIK;IIIEISK;VHNIIIDR;IKVIIK;FIDPIYITR;IKVIIK;IIIEISK;ISVGSIVPGINVVIR;QEVKAIVISVGSIVPGINVVIR;GDGAMRSAQAIIIEISK;IYIIGGDGAMRSAQAIIIEISK;NIAENVHSTGGSFIGVCR;AIVISVGSIVPGINVVIR;GVIEENFIDISK;IHIDNHIIEEIR;AVEAGFVESQSHEYGIGIIR;AIVISVGSIVPGINVVIR;IHIDNHIIEEIR;SAQAIIIEISK;IHIDNHIIEEIR;IHIDNHIIEEIR;AIVISVGSIVPGINVVIR;GVIEENFIDISK;AIVISVGSIVPGINVVIR;AIVISVGSIVPGINVVIR;GVIEENFIDISK;SAQAIIIEISK;AIVISVGSIVPGINVVIR;AIVISVGSIVPGINVVIR;SAQAIIIEISK;IHIDNHIIEEIR;IYINIGEFIKDK;SAQAIIIEISK;IYINIGEFIKDK;IYINIGEFIK;GGFNIHIIIK;IYINIGEFIKDK;FIDSPICEIER;IYINIGEFIK;VSAKIHIDNHIIEEIR;IYINIGEFIK;IYINIGEFIK;IYINIGEFIK;GAFIFTNTFIINK;AIVISVGSIVPGINVVIR;SAQAIIIEISK;IYINIGEFIK;IYINIGEFIK;QRIKVSAKIHIDNHIIEEIR;AVEAGFVESQSHEYGIGIIR;GGFNIHIIIK;QEVKAIVISVGSIVPGINVVIR;GGFNIHIIIK;GAFIFTNTFIINK;AVEAGFVESQSHEYGIGIIR;AVEAGFVESQSHEYGIGIIR;IYINIGEFIK;IYINIGEFIK;IYINIGEFIK;AVEAGFVESQSHEYGIGIIR;DKIIQYCEDK;GITQIDDIVTK;IYINIGEFIK;DVHIPEIGEDESGNK;IHIDNHIIEEIR;IYINIGEFIK;FIDPIYITR;SAQAIIIEISK;GAFIFTNTFIINK;FIDSPICEIER;GVIEENFIDISK;IHIDNHIIEEIR;GVIEENFIDISK;AIVISVGSIVPGINVVIR;IYINIGEFIKDK;NIAENVHSTGGSFIGVCR;GITQIDDIVTK;SAQAIIIEISK;IYINIGEFIKDK;IYINIGEFIK;FGYKGVIEENFIDISK;FIDPIYITR;GVIEENFIDISK;FIDSPICEIER;SAQAIIIEISK;IYINIGEFIK;SAQAIIIEISK;SAQAIIIEISK;FIDPIYITR;NIAENVHSTGGSFIGVCR;NIAENVHSTGGSFIGVCR;FIDPIYITR;IHIDNHIIEEIR;GITQIDDIVTK;FIDPIYITR;SAQAIIIEISKK;FIDPIYITR;SAQAIIIEISK;SAQAIIIEISK;FIDPIYITR;YHIYFQPQEVK;FIDPIYITR;FIDPIYITR;FIDPIYITR;GGFNIHIIIK;GGFNIHIIIK;SAQAIIIEISKK;DVHIPEIGEDESGNKIYINIGEFIK;VSAKIHIDNHIIEEIR;GITQIDDIVTK;GGFNIHIIIK;IIIEISK;FIDSPICEIER;FIDSPICEIER;DVHIPEIGEDESGNKIYINIGEFIK;FIDPIYITR;GVIEENFIDISK;FIDSPICEIER;IIIEISK;IIIEISK;IHIDNHIIEEIR;ITQIDDIVTK;FIDSPICEIER;VHNIIIDR;DGAMRSAQAIIIEISK;DGAMRSAQAIIIEISK;IYINIGEFIK;IIIEISK;SAQAIIIEISKK;FIDPIYITR;FIDSPICEIER;AVEAGFVESQSHEYGIGIIR;IHIDNHIIEEIR;IIIEISK;YHIYFQPQEVK;YHIYFQPQEVK;VHNIIIDR;DGAMRSAQAIIIEISK;IYINIGEFIKDK;YHIYFQPQEVK;IIIEISK;IIIEISK;HIDNHIIEEIR;NIAENVHSTGGSFIGVCR;GVIEYIR;IIIEISK;IHIDNHIIEEIR;GVIEENFIDISK;GDGAMRSAQAIIIEISK;GVIEENFIDISK;FIDPIYITR;GVIEYIR;SAQAIIIEISK;FIDSPICEIER;GVIEENFIDISK;IHIDNHIIEEIR;GGFNIHIIIK;SAQAIIIEISK;DVHIPEIGEDESGNKIYINIGEFIK;GGFNIHIIIK;GGDGAMRSAQAIIIEISKK;VHNIIIDR;GVIEENFIDISK;IHIIIK;IHIDNHIIEEIR;TQIDDIVTK;FIDPIYITR;GITQIDDIVTK;IIIEISK;IYINIGEFIKDK;IKVIIK;GGFNIHIIIK;GGFNIHIIIK;GGFNIHIIIK;SVQGDIPIAEEQMGFQTTIEETAK;AEQEDVIEEEIDFK;QEDVIEEEIDFK;EQEDVIEEEIDFK;PGINVVIR;AEQEDVIEEEIDFK;SVQGDIPIAEEQMGFQTTIEETAK;PEFQWDIYGEK;PGINVVIR;GDIPIAEEQMGFQTTIEETAK;SVQGDIPIAEEQMGFQTTIEETAK;SAQAIIIEISK;IHIDNHIIEEIR;EQEDVIEEEIDFK;QEDVIEEEIDFK;QEDVIEEEIDFK;QEDVIEEEIDFK;QEDVIEEEIDFK;QEDVIEEEIDFK;QEDVIEEEIDFK;IEENFIDISK;VIEEEIDFK;VIEENFIDISK;EENFIDISK;EENFIDISK;EENFIDISK;IEETAKAVEAGFVESQSHEYGIGIIR;RGITQIDDIVTK;VISQTIQPSFINNEEEHIKQQEQENK;AVEAGFVESQSHEYGIGIIR;SVQGDIPIAEEQMGFQTTIEETAK;IHIDNHIIEEIRFIDSPICEIERVHNIIIDR;SVQGDIPIAEEQMGFQTTIEETAK;AINNNYGANQVFGAR;AINNNYGANQVFGAR;VISQTIQPSFINNEEEHIKQQEQENK;AINNNYGANQVFGAR;AINNNYGANQVFGAR;AGFVESQSHEYGIGIIR;IHIDNHIIEEIR;FGYKGVIEENFIDISK;QEDVIEEEIDFK;AINNNYGANQVFGAR;VISQTIQPSFINNEEEHIKQQEQENKAI;VHNIIIDRGITQIDDIVTK;GVIEENFIDISK;IHIDNHIIEEIR;FGYKGVIEENFIDISK;FIDSPICEIER;FIDSPICEIER;TAFVPISEMVSGNYENK;GVIEENFIDISK;GITQIDDIVTK;SAQAIIIEISK;FIDSPICEIER;FIDSPICEIER;GITQIDDIVTK;FGYKGVIEENFIDISK;AINNNYGANQVFGAR;VISQTIQPSFINNEEEHIK;VISQTIQPSFINNEEEHIKQQEQENK;TATIHTDPENINIDRQR;IIIEISK;IHIDNHIIEEIR;FGYKGVIEENFIDISK;VHNIIIDRGITQIDDIVTK;FIDSPICEIER;FIDSPICEIER;VISQTIQPSFINNEEEHIKQQEQENKAI;AVEAGFVESQSHEYGIGIIR;SVQGDIPIAEEQMGFQTTIEETAK;FGYKGVIEENFIDISK;GITQIDDIVTK;FGYKGVIEENFIDISK;VISQTIQPSFINNEEEHIKQQEQENK;SVQGDIPIAEEQMGFQTTIEETAK;GVIEENFIDISK;VISQTIQPSFINNEEEHIKQQEQENKAI;VSAKIHIDNHIIEEIR;VHNIIIDRGITQIDDIVTK;TATIHTDPENINIDRQR;IHIDNHIIEEIR;VISQTIQPSFINNEEEHIKQQEQEN;VHNIIIDRGITQIDDIVTK;TATIHTDPENINIDRQR;VISQTIQPSFINNEEEHIKQQEQENKAI;IHIDNHIIEEIRFIDSPICEIER;FIDSPICEIER;FGYKGVIEENFIDISK;IHIDNHIIEEIR;VHNIIIDRGITQIDDIVTK;IHIDNHIIEEIR;FIDPIYITR;FIDSPICEIER;FIDSPICEIERVHNIIIDRGITQIDDIVTK;EEHIKQQEQENK;GFVESQSHEYGIGIIR;VISQTIQPSFINNEEEHIK;FIDSPICEIERVHNIIIDR;SAQAIIIEISK;NIAENVHSTGGSFIGVCR;GITQIDDIVTK;IIIITK;AINNNYGANQVFGAR;GITQIDDIVTK;TAFVPISEMVSGNYENK;VISQTIQPSFINNEEEHIK;SAQAIIIEISK;IIIITK;HNIAICVIPK;TATIHTDPENINIDRQR;IHIDNHIIEEIR;IIIITK;TAFVPISEMVSGNYENK;IHIDNHIIEEIR;SAQAIIIEISK;GVIEENFIDISK;QEDVIEEEIDFK;IIIITK;IIIEISK;TAFVPISEMVSGNYENK;DVIEEEIDFK;EIERVHNIIIDR;FIDPIYITR;IIIITK;TQIDDIVTK;HNIIIDRGITQIDDIVTK;VHNIIIDR;FGYKGVIEENFIDISK;IIIEISK;IIIITK;IIEISK;FIDSPICEIER;IIIITK;VISQTIQPSFINNEEEHIKQ;FIDSPICEIERVHNIIIDR;VISQTIQPSFINNEEEHIKQQEQENKAI;AINNNYGANQVFGAR;EEHIKQQEQENK;PENINIDR;GYKGVIEENFIDISK;FIDPIYITR;IIIITK;AEQEDVIEEEIDFK;IIIITK;FGYKGVIEENFIDISK;IIQYCEDKKQPIIIK;RGITQIDDIVTK;GITQIDDIVTKK;GITQIDDIVTKK;GITQIDDIVTK;AINNNYGANQVFGAR;PGINVVIR;IIIEISK;GVIEYIR;VHNIIIDR;SVQGDIPIAEEQMGFQTTIEETAK;RFGYKGVIEENFIDISK;RGITQIDDIVTK;IIIEISK;SAQAIIIEISK;IHIDNHIIEEIR;VIEYIR;VHNIIIDR;RGITQIDDIVTK;IDNHIIEEIR;DVIEEEIDFK;RGITQIDDIVTK;YHIYFQPQEVK;RGITQIDDIVTK;IIIITK;VIEEEIDFK;QPIIIK;YHIYFQPQEVK;AVEAGFVESQSHEYGIGIIR;NIAENVHSTGGSFIGVCR;YHIYFQPQEVK;PENINIDR;FIDSPICEIER;RGITQIDDIVTK;IHIDNHIIEEIR;TDPENINIDR;AEQEDVIEEEIDFK;QEDVIEEEIDFK;EQEDVIEEEIDFK;VIEENFIDISK;IEENFIDISK;AEQEDVIEEEIDFK;PEFQWDIYGEK;SVQGDIPIAEEQMGFQTTIEETAK;IEENFIDISK;EDVIEEEIDFK;TDPENINIDR;PENINIDR;EDVIEEEIDFK;EQEDVIEEEIDFK;PENINIDR;IEEEIDFK;TDPENINIDR;TDPENINIDR;PENINIDR;PGINVVIR;TDPENINIDR;EQEDVIEEEIDFK;TDPENINIDR;INNEEEHIK;VIEEEIDFK;STGGSFIGVCR;GSIVPGINVVIR;PGINVVIR;PGINVVIR;PENINIDR;IDDIVTK;PENINIDR;TDPENINIDR;DVIEEEIDFK;ENFIDISK;GVIEENFIDISK;HTDPENINIDR;AEQEDVIEEEIDFK;QEDVIEEEIDFK;EQEDVIEEEIDFK;AEQEDVIEEEIDFK;EDVIEEEIDFK;IEENFIDISK;TDPENINIDR;PEFQWDIYGEK;SVQGDIPIAEEQMGFQTTIEETAK;IEENFIDISK;EDVIEEEIDFK;PENINIDR;AEQEDVIEEEIDFK;EQEDVIEEEIDFK;PENINIDR;TDPENINIDR;PGINVVIR;EQEDVIEEEIDFK;PENINIDR;INNEEEHIK;VIEEEIDFK;STGGSFIGVCR;IDDIVTK;PENINIDR;PGINVVIR
>TTHERM_00259400
TKIQGMK;TKIQGMK;QIAIGK;PTMFEKIMYSSFAGYVACIVGNPADISVVR;YPTMFEKIMYSSFAGYVACIVGNPADISVVR;YVACIVGNPADISVVR;YVACIVGNPADISVVR
>TTHERM_00266770
KQITQIK;IIENIR;IIENIR;EIEIIR;EIEIIR;EIEIIR;NQNQIIK;SEIDIIENIR;NIISNR;SEIDIIENIR;NIISNR;KQITQIK;RSESHQNISNQAINK;TEKSEIDIIENIR
>g24832.t2
IMIIIK;IMIIIK;IMIIIK;IMIIIK;IMIIIK;IMIIIK;IMIIIK;IIFIEK;NSIIGK;IIFIEK;NSIIGK;IMIIIK;IMIIIK;IMIIIK;IMIIIK;IMIIIK;IMIIIK;IIFIEK;IMIIIK;IMIIIK;IMIIIK;IIVIPK;IIVIPK;IMIIIK;IMIIIK;IMIIIK;IMIIIK;IMIIIK;NSIIGK;IIFIEK
>TTHERM_00310510
IQVEVK;IQVEVK;IQVEVK;EIDIIK;EIDIIK;EIDIIK;ADIITK;IQVEVK;ADIITK;ADIITK;ADIITK;ADIITK;KEIIEK;EIDIIK;KEIIEK;EIDIIK;ADIITK;IQVEVK;IQVEVK;IQVEVK;EIDIIK;ADIITK;ADIITK;IQVEVK;ADIITK;IQVEVK;EIDIIK;EIDIIK;ADIITK;ADIITK;IQVEVK;ADIITK;ADIITK;ADIITK;ADIITK;EIDIIK;EIDIIK;EIDIIK;EIDIIK;EIDIIK;ADIITK;IQVEVK;EIDIIK;IQVEVK;EIDIIK;IQVEVK;EIDIIK;ADIITK;EIDIIK;EIDIIK;ADIITK;ADIITK;ADIITK
>TTHERM_00158120
IGEIIK;KIGEIIK;KIGEIIK;IGEIIK;IGEIIK;IGEIIK;NIVFIK;KIGEIIK;IGEIIK;IGEIIK;IGEIIK;IGEIIK;IGEIIK;KIGEIIK;IGEIIK;IGEIIK;IGEIIK;QKQVITQEQINKIQQFFEK;IGEIIK;KIGEIIK;IGEIIK;NIVFIK;IGEIIK;IGEIIK;IGEIIK;IGEIIK;IGEIIK;QVITQEQINK;IGEIIK;IGEIIK;IGEIIK;IGEIIK;IGEIIK;IGEIIK;IGEIIK;IGEIIK;IGEIIK;IGEIIK;IGEIIK;IGEIIK;IGEIIK;HIEVDR
>TTHERM_000348939
IEIIIK;IEIIIK;IEIIIK;IEIIIK;IEIIIK;IEIIIK;IEIIIK;IEIIIK;IEIIIK;IEIIIK;IEIIIK;IEIIIK;IEIIIK;IEIIIK;IEIIIK;IEIIIK;IEIIIK;IEIIIK;IEIIIK;IEIIIK;IEIIIK;IEIIIK;IEIIIK;IEIIIK;IEIIIK;IEIIIK;IEIIIK;IEIIIK;IEIIIK;IEIIIK;IEIIIK;IEIIIK;IEIIIK;IEIIIK;IEIIIK;IEIIIK;IEIIIK;IEIIIK;IEIIIK;IEIIIK;IEIIIK;IEIIIK;IEIIIK;IEIIIK;IEIIIK;IEIIIK;IEIIIK;IEIIIK;IEIIIK;IEIIIK;IEIIIK;IEIIIK;IEIIIK;IEIIIK;IEIIIK;IEIIIK;IEIIIK;IEIIIK;IEIIIK;IEIIIK;IEIIIK;IEIIIK;IEIIIK;IEIIIK;ADVDINSIPFDVVIKSHIEIIIK;IEIIIK;IEIIIK;IEIIIK;IEIIIK;IEIIIK;IEIIIK;IEIIIK;IEIIIK;IEIIIK;IEIIIK;IEIIIK;IEIIIK;IEIIIK;IEIIIK;IEIIIK;IEIIIK;IEIIIK;IEIIIK;IEIIIK;IEIIIK;IEIIIK;IEIIIK;IEIIIK;IEIIIK;IEIIIK;IEIIIK;IEIIIK;IEIIIK;IEIIIK;IEIIIK;IEIIIK;IEIIIK;IEIIIK;IEIIIK;IEIIIK;IEIIIK;IEIIIK;IEIIIK;IEIIIK;IEIIIK;IEIIIK;IEIIIK;IEIIIK;IEIIIK;IEIIIK;IEIIIK;IEIIIK;IEIIIK;IEIIIK;IEIIIK;SHIEIIIK;IEIIIK;IEIIIK;IEIIIK;IEIIIK;IEIIIK;IEIIIK;IEIIIK;IEIIIK;IEIIIK;IEIIIK;IEIIIK;IEIIIK;SHIEIIIK;IEIIIK;IEIIIK;SHIEIIIK;IEIIIK;IEIIIK;IEIIIK;IEIIIK;IEIIIK;IEIIIK;SHIEIIIK;IEIIIK;IEIIIK;IEIIIK;IEIIIK;IEIIIK;IEIIIK;IEIIIK;IEIIIK;IEIIIK;IEIIIK;IEIIIK;IEIIIK;IEIIIK;IEIIIK;IEIIIK;IEIIIK;IEIIIK;IEIIIK;IEIIIK;IEIIIK;IEIIIK;IEIIIK;IEIIIK;IEIIIK;IEIIIK;IEIIIK;IEIIIK;IEIIIK;IEIIIK;QVNISPR;IEIIIK;QIFQSK;IEIIIK;IEIIIK;IEIIIK;IEIIIK;IEIIIK;IEIIIK;IEIIIK;IEIIIK;IEIIIK;IEIIIK;IEIIIK;IEIIIK;IEIIIK;IEIIIK;IEIIIK;IEIIIK;IEIIIK;IEIIIK;SHIEIIIK;IEIIIK;IEIIIK;IEIIIK;IEIIIK;IEIIIK;IEIIIK;IEIIIK;IEIIIK;IEIIIK;IEIIIK;IEIIIK;IEIIIK;IEIIIK;ADVDINSIPFDVVIKSHIEIIIK;IEIIIK;DDDIIK;IEIIIK;IEIIIK;IEIIIK;DDDIIK;SHIEIIIK;IEIIIK;IEIIIK;IEIIIK;IEIIIK;IEIIIK;IEIIIK;IEIIIK;IEIIIK;IEIIIK;IEIIIK;IEIIIK;IEIIIK;IEIIIK;IEIIIK;IEIIIK;IEIIIK;IEIIIK;IEIIIK;IEIIIK;IEIIIK;ADVDINSIPFDVVIKSHIEIIIK;IEIIIK;IEIIIK;IEIIIK;SHIEIIIK;IEIIIK;IEIIIK;IEIIIK;IEIIIK;IEIIIK;IEIIIK;IEIIIK;IEIIIK;IEIIIK;IEIIIK;IEIIIK;IEIIIK;IEIIIK;IEIIIK;IEIIIK;IEIIIK;IEIIIK;IEIIIK;IEIIIK;IEIIIK;IEIIIK;IEIIIK;IEIIIK;IEIIIK;IEIIIK;IEIIIK;IEIIIK;IEIIIK;IEIIIK;IEIIIK;IEIIIK;IEIIIK;IEIIIK;IEIIIK;IEIIIK;IEIIIK;IEIIIK;IEIIIK;IEIIIK;IEIIIK;IEIIIK;IEIIIK;IEIIIK;IEIIIK;IEIIIK;IEIIIK;SHIEIIIK;IEIIIK;IEIIIK;IEIIIK;IEIIIK;IEIIIK
>TTHERM_00225850
NGFIIIR;NGFIIIR;NGFIIIR;NGFIIIR;NGFIIIR;NGFIIIR;NGFIIIR;NGFIIIR;NGFIIIR;NGFIIIR;NGFIIIR;NGFIIIR;NGFIIIR;NGFIIIR;VYFIIK;NGFIIIR;NGFIIIR;NGFIIIR;NGFIIIR;NGFIIIR;NGFIIIR;IIIIINK;VYFIIK;NGFIIIR;NGFIIIR;NGFIIIR;NGFIIIR;IIIINK;IIIIINK;IIIINK;IIIINK;IEIITK;IEIITK;IVIIGFK;NGFIIIR;IIIINK;IVIIGFK;NGFIIIR;NGFIIIR;IVIIGFK;SVICIVIIAFQIGIVIIGFK;IEIITK;IVIIGFK;IVIIGFK;IVIIGFK;IVIIGFK;IVIIGFK;NGFIIIR;NGFIIIR;IIIIINK;NGFIIIR;NGFIIIR;IEIITK;NGFIIIR;NGFIIIR;NGFIIIR;NGFIIIR;VYFIIK;NGFIIIR;NGFIIIR;IIISAIIVSIIGIIGVIQIGIAYK;VYFIIK;IIIIINK;IIIIINK;IIIIINK;IIIINK;IIIIINK;IEIITK;IIIIINK;NGFIIIR;NGFIIIR;IIIINK;IIIINK;IIIINK;NGFIIIR;IIIINK;NGFIIIR;IIIINK;IIIINK;NGFIIIR;IIIINK;IIIINK;IIIINK
>TTHERM_000993029
NSINIR
>TTHERM_00310560
KIEIQSR;KIEIQSR;KKIEIQSR;IEIQSR;KIEIQSR;KDENSDEAMNEYMAK;KIEIQSR;KIEIQSR;DENSDEAMNEYMAK;SDEAMNEYMAK;DENSDEAMNEYMAK;SDEAMNEYMAK
>TTHERM_000277258
QIIINK;QIIINK;QIIINK;QIIINK;QIIINK;QIIINK;QIIINK
>TTHERM_00580440
IIETIIK;IIETIIK;IIETIIK;IIETIIK;IIETIIK;IIETIIK;IIETIIK;IETIIK;IIETIIK;IIETIIK;IIETIIK;IIETIIK;IIETIIK;IIETIIK;IIETIIK;IIETIIK;IIETIIK;IIETIIK;IIETIIK;IIETIIK;IIETIIK;IIETIIK;IIETIIK;IIETIIK;IIETIIK;IIETIIK;IIETIIK;IIETIIK;IIETIIK;IIETIIK;IIETIIK;IIETIIK;IIETIIK;IIETIIK;IIETIIK;IIETIIK;IIETIIK;IIETIIK;IIETIIK;IIETIIK;IIETIIK;IIETIIK;IIETIIK;IETIIK;IIETIIK;IIETIIK;IIETIIK;IIETIIK;IIETIIK;IIETIIK;IIETIIK;IIETIIK;IIETIIK;QSSFIK;IIETIIK;IIETIIK;IIETIIK;IIETIIK;IIETIIK;IIETIIK;IIETIIK;IIETIIK;IIETIIK;IIETIIK;IIETIIK;IIETIIK;IIETIIK;IIETIIK;IIETIIK;IIETIIK;IIETIIK;IIETIIK;IIETIIK;IIETIIK;IIETIIK;IIETIIK;IIETIIK;IIETIIK;IIETIIK;IIETIIK;IIETIIK;IIETIIK;IIETIIK;IIETIIK;IIETIIK;IIETIIK;IIETIIK;IIETIIK;IIETIIK;IIETIIK;IIETIIK;IIETIIK;IETIIK;IIETIIK;IIETIIK;IIETIIK;IIETIIK;IIETIIK;IIETIIK;IIETIIK;IIETIIK;IIETIIK;IIETIIK;IIETIIK;IIETIIK
>TTHERM_00294880
NINAIEK;IQQNIIK;NINAIEK;NINAIEK;QQNIIK
>TTHERM_01260710
ININIK;KEEIIIIAIMIK;IVGIIK;ININIK;ININIK;QNIIIK;ININIK;IVGIIK;NIQNIIIK;ININIK;IIINIR;IVGIIK;NIIINIR;ININIK;NISNIK;IDIDISHNQIQVQGTYDIFSTIAQCNKIQTIK;ININIK;ININIK;IAIMIK;NQITIK;ININIK;IIQTIK;ININIK;NQITIK;IIQTIK;ININIK;IAIMIK;NQITIK;NQITIK;ININIK;ININIK;NQITIK;ININIK;ININIK;ININIK;NISNIK;ININIK;ININIK;IAIMIK;IAIMIK;IAIMIK;IIINIR;IIINIR;ININIK;IAIMIK;IAIMIK;IAIMIK;IAIMIK;NQITIK;ININIK;ININIK;ININIK;IAIMIK;QNIIIK;IIQTIK;QNIIIK
>TTHERM_00218790
[truncated: 101,409,153 more chars]
